# Supplementary material for: Identification of antigen-presenting cell-T cell interactions driving immune responses to food
Source: Science. Author manuscript; Available in PMC 2025 Apr 23. (PMC12017586; doi:10.1126/science.ado5088)
Supplement: Data S1 [file NIHMS2067875-supplement-Data_S1.xlsx]

## Sheet: Sheet1
Data S1. Antibodies used for flow cytometry and ELISA
Antibody	Cat#	Vendor
anti-CD45.2	560693	BD
anti-CD103	557495	BD
anti-SiglecF	552126	BD
anti-CD40	562846	BD
anti-I-A/I-E (MHC-II)	743876	BD
anti-CD11c	741139	BD
anti-CD8a	752640	BD
anti-B220	48-0452-82	eBioscience
anti-CD4	83-0042-42	eBioscience
anti-CD8a	56-0081-82	eBioscience
anti-CD11b	47-0112-82	eBioscience
anti-CD11c	25-0114-82	eBioscience
anti-CD11c	17-0114-82	eBioscience
anti-CD11c	56-0114-82	eBioscience
anti-CD45.1	25-0453-82	eBioscience
anti-FOXP3	17-5773-82	eBioscience
anti-GATA3	12-9966-42	eBioscience
anti-I-A/I-E (MHC-II)	46-5321-82	eBioscience
anti-I-A/I-E (MHC-II)	56-5321-82	eBioscience
anti-Ly6G	48-5931-82	eBioscience
anti-TCRVa2	48-5812-82	eBioscience
anti-CD40L	13-1541-82	eBioscience
anti-CD8a	100744	Biolegend
anti-CD11b	101236	Biolegend
anti-CD64	139306	Biolegend
anti-TCRβ	109220	Biolegend
anti-CD86	105037	Biolegend
anti-CD80	104722	Biolegend
anti-CD40L	106510	Biolegend
anti-Fr4	125005	Biolegend
anti-CD73	127224	Biolegend
anti-CD185	145517	Biolegend
anti-CXCR6	151115	Biolegend
Zombie NIR™	423106	Biolegend
Anti-biotin	130-113-291	Miltenyi Biotec
Aqua LIVE/DEAD®	L-34965	Life Technologies
Cell Trace CFSE	C34554	Life Technologies
anti-OVA IgG1	520501	Biolegend
IgG1 HRP	1070-05	Southern Biotech
