# Supplementary material for: Identification of antigen-presenting cell-T cell interactions driving immune responses to food
Source: Science. Author manuscript; Available in PMC 2025 Apr 23. (PMC12017586; doi:10.1126/science.ado5088)
Supplement: Data S2 [file NIHMS2067875-supplement-Data_S2.xlsx]

## Sheet: Cluster 0
p_val	avg_log2FC	pct.1	pct.2	p_val_adj	cluster	gene
1.00878e-15	-2.89367	0.191	0.655	5.59176e-11	0	Cd81
4.60865e-12	-0.919119	0.913	0.986	2.55462e-07	0	Hspa8
6.84123e-12	-7.91313	0	0.338	3.79216e-07	0	Alox5ap
6.4884e-11	1.41667	0.809	0.493	3.59658e-06	0	Socs2
1.2173e-10	-0.965735	0.809	0.986	6.74763e-06	0	Gm15459
1.67115e-10	-4.11027	0.035	0.365	9.26337e-06	0	Ece1
3.48938e-10	-3.05301	0.122	0.473	1.9342e-05	0	Ly6e
3.52726e-10	2.6162	0.478	0.135	1.9552e-05	0	Olfr1173
5.70388e-10	1.1844	0.896	0.615	3.16172e-05	0	Apol7c
6.72854e-10	-3.27912	0.374	0.662	3.7297e-05	0	Gm2a
6.88728e-10	-0.852384	0.73	0.953	3.81769e-05	0	Ctsb
7.15423e-10	-4.68428	0.052	0.365	3.96566e-05	0	Plbd1
7.35201e-10	-6.59884	0.009	0.297	4.07529e-05	0	Plac8
2.05233e-09	-1.66311	0.061	0.399	0.000113763	0	Vars
2.47839e-09	-2.16028	0.217	0.547	0.000137379	0	Ncoa7
2.75006e-09	-0.861217	0.452	0.764	0.000152438	0	Txndc17
2.87556e-09	-2.0862	0.174	0.52	0.000159395	0	Gusb
6.40169e-09	-3.16032	0.043	0.338	0.000354852	0	H2-Ob
6.87286e-09	-2.95751	0.078	0.385	0.000380969	0	Cd53
7.52702e-09	-2.38317	0.47	0.73	0.00041723	0	Psap
1.27015e-08	-3.6776	0.017	0.284	0.000704057	0	Parvg
2.96825e-08	1.02238	0.826	0.655	0.00164533	0	Tmem176b
4.12307e-08	1.86331	0.696	0.446	0.00228546	0	Cdkn1a
4.14102e-08	1.32369	0.8	0.574	0.00229541	0	Tmem176a
4.43752e-08	-2.11979	0.174	0.493	0.00245976	0	Ifngr1
5.08937e-08	-0.79856	0.696	0.939	0.00282109	0	Hsp90ab1
5.28412e-08	-1.7781	0.252	0.581	0.00292904	0	Serp1
6.67562e-08	-5.86302	0.017	0.257	0.00370036	0	Wdfy4
9.20952e-08	-1.06535	0.774	0.885	0.00510493	0	Sod1
1.03272e-07	1.09073	0.809	0.568	0.00572448	0	Birc2
1.09611e-07	-1.25553	0.417	0.716	0.00607586	0	Pdia3
1.31127e-07	-1.07302	0.13	0.446	0.00726851	0	Ppp1r11
1.32236e-07	-1.168	0.661	0.892	0.00733	0	Prdx1
1.42426e-07	2.70619	0.374	0.115	0.00789482	0	Fabp5
1.63734e-07	-6.63303	0.009	0.23	0.00907593	0	Myo1f

## Sheet: Cluster 1
p_val	avg_log2FC	pct.1	pct.2	p_val_adj	cluster	gene
3.18953e-26	1.88008	0.956	0.453	1.76799e-21	1	Txndc17
9.33335e-26	2.02033	1	0.686	5.17357e-21	1	Epsti1
1.39503e-22	2.39138	0.835	0.25	7.73277e-18	1	Laptm4b
3.61987e-20	2.84249	0.747	0.221	2.00653e-15	1	Ncoa7
7.9313e-19	2.69494	0.78	0.285	4.3964e-14	1	Aldh1a2
2.17693e-18	1.67878	0.956	0.61	1.2067e-13	1	Txn1
3.15693e-18	1.64327	0.989	0.674	1.74992e-13	1	AW112010
1.71114e-17	1.62553	0.967	0.68	9.48501e-13	1	Sqstm1
3.92385e-16	1.48208	0.868	0.448	2.17503e-11	1	Creg1
8.75182e-16	1.50147	0.978	0.762	4.85122e-11	1	Sod1
1.27616e-15	1.70514	0.846	0.419	7.07386e-11	1	Zmynd15
2.91962e-15	1.43453	0.945	0.669	1.61838e-10	1	Tuba1a
3.63728e-15	1.99296	0.78	0.279	2.01618e-10	1	Cd81
6.82637e-15	1.69075	0.758	0.297	3.78393e-10	1	Bcl2l14
1.4695e-14	1.25522	0.967	0.657	8.14558e-10	1	Serpinb6b
2.04511e-14	1.2438	0.967	0.797	1.13363e-09	1	Ctsb
2.31005e-14	1.38845	0.89	0.483	1.28048e-09	1	Net1
4.21958e-14	1.79172	0.813	0.401	2.33896e-09	1	Atp6v1b2
7.70796e-14	1.01931	0.989	0.709	4.2726e-09	1	Ccr7
9.83907e-14	1.58225	0.945	0.744	5.4539e-09	1	Gas5
1.67285e-13	1.74125	0.835	0.453	9.2728e-09	1	Il4ra
2.10443e-13	-2.76599	0.736	0.814	1.16651e-08	1	H2-Aa
2.55574e-13	1.17209	0.989	0.75	1.41667e-08	1	Tspan3
3.59663e-13	-2.22211	0.352	0.756	1.99365e-08	1	Tyrobp
4.12347e-13	1.2229	0.945	0.698	2.28568e-08	1	Scpep1
6.16716e-13	1.15986	1	0.756	3.41852e-08	1	Fscn1
7.85595e-13	1.56503	0.89	0.581	4.35463e-08	1	Aldoa
8.80426e-13	0.751266	1	0.971	4.88029e-08	1	H2-D1
2.70934e-12	1.8791	0.747	0.36	1.50181e-07	1	Gyg
4.99721e-12	1.26339	0.912	0.75	2.77e-07	1	Itm2c
8.06148e-12	1.23382	1	0.75	4.46856e-07	1	Ccl5
8.90535e-12	3.38449	0.341	0.035	4.93632e-07	1	Tubb2b
1.04753e-11	0.85606	0.989	0.936	5.80658e-07	1	Hspa8
1.07401e-11	1.43004	0.747	0.337	5.95332e-07	1	Ttc39a
1.78611e-11	1.13903	0.835	0.5	9.90058e-07	1	Brk1
2.18687e-11	1.01862	0.989	0.866	1.2122e-06	1	Gm15459
2.4656e-11	0.915672	1	0.855	1.3667e-06	1	Marcksl1
2.84197e-11	1.06465	0.967	0.802	1.57533e-06	1	Tapbp
3.94944e-11	-3.48756	0.143	0.541	2.18921e-06	1	Fcer1g
4.20244e-11	1.01055	0.956	0.738	2.32946e-06	1	Abhd2
5.20666e-11	1.33617	0.758	0.384	2.88611e-06	1	Plaat3
5.35264e-11	-6.13284	0.044	0.424	2.96702e-06	1	H2-DMb2
5.44008e-11	1.41581	0.648	0.215	3.01549e-06	1	Gca
7.04072e-11	1.01894	0.978	0.762	3.90274e-06	1	Abcg1
8.64354e-11	1.40632	0.56	0.145	4.7912e-06	1	Slc25a29
1.04178e-10	1.38645	0.813	0.419	5.77468e-06	1	Glipr2
1.68796e-10	0.96191	0.912	0.628	9.35654e-06	1	Cacnb3
1.72997e-10	-2.6204	0.736	0.785	9.58938e-06	1	H2-Eb1
1.8244e-10	2.33827	0.407	0.076	1.01128e-05	1	Src
1.90424e-10	-3.83783	0.527	0.703	1.05554e-05	1	H2-Ab1
2.45099e-10	1.18624	0.934	0.715	1.35861e-05	1	Psma7
2.62454e-10	1.02379	0.945	0.581	1.45481e-05	1	Serpinb9
2.64145e-10	5.6029	0.264	0.017	1.46418e-05	1	Fgfbp3
3.26375e-10	0.985022	0.989	0.988	1.80913e-05	1	Ubb
3.80722e-10	1.13494	0.747	0.32	2.11038e-05	1	Insl6
4.97293e-10	1.0632	0.934	0.802	2.75654e-05	1	Gapdh
7.77925e-10	0.794931	1	0.994	4.31212e-05	1	Ftl1
1.19376e-09	0.754614	0.945	0.872	6.61711e-05	1	H2-T23
1.50418e-09	1.20589	0.89	0.634	8.33784e-05	1	Vcp
1.70967e-09	1.18142	0.835	0.605	9.47685e-05	1	Rnaset2b
1.80494e-09	1.30128	0.769	0.395	0.00010005	1	Dok1
2.08927e-09	1.69285	0.736	0.407	0.00011581	1	Mthfd2
3.20727e-09	1.31985	0.659	0.285	0.000177782	1	Prnp
3.36623e-09	2.10646	0.319	0.047	0.000186593	1	Itpk1
3.70229e-09	1.32628	0.78	0.453	0.000205221	1	Polr2g
3.74914e-09	0.898673	0.923	0.593	0.000207819	1	Fam177a
3.75409e-09	0.764403	0.945	0.785	0.000208093	1	H2-Q7
3.76271e-09	0.883166	0.868	0.529	0.000208571	1	Cd63
3.8458e-09	0.632252	0.989	0.93	0.000213177	1	Itm2b
4.23431e-09	1.8355	0.582	0.25	0.000234712	1	Gm8566
4.45662e-09	1.12463	0.989	0.913	0.000247035	1	Ftl1-ps1
4.63651e-09	0.575819	0.989	0.965	0.000257007	1	Tubb5
5.52946e-09	-7.11715	0.022	0.337	0.000306503	1	Plbd1
6.34508e-09	2.45075	0.407	0.105	0.000351714	1	Rhoc
6.44066e-09	2.10795	0.429	0.122	0.000357012	1	Mab21l3
7.73427e-09	-4.21751	0.044	0.366	0.000428718	1	Rnase6
8.41788e-09	1.4435	0.703	0.349	0.000466612	1	Lima1
8.51614e-09	1.4128	0.78	0.424	0.000472058	1	Casp3
9.7862e-09	1.55283	0.791	0.547	0.000542459	1	Slc25a4
1.05437e-08	-1.99684	0.978	0.959	0.000584446	1	Cd74
1.15354e-08	1.48074	0.571	0.233	0.000639417	1	Ttyh2
1.18712e-08	1.12763	0.846	0.61	0.000658033	1	Pfkfb3
1.25276e-08	2.40028	0.407	0.116	0.000694415	1	Pgrmc1
1.35247e-08	1.09665	0.791	0.488	0.000749687	1	Vcp-rs
1.43629e-08	1.0793	0.791	0.407	0.000796152	1	Anxa4
1.60699e-08	2.64792	0.319	0.058	0.000890772	1	Atmin
1.6272e-08	1.3259	0.769	0.453	0.000901975	1	Irf1
1.64397e-08	1.96339	0.495	0.174	0.000911268	1	Slc26a2
1.65892e-08	1.25934	0.813	0.674	0.000919559	1	Gm8797
1.72793e-08	-2.97823	0.077	0.401	0.000957811	1	H2-DMb1
1.75949e-08	1.79148	0.505	0.186	0.000975304	1	Txnl1
2.00466e-08	1.95118	0.516	0.203	0.0011112	1	Gramd3
2.19859e-08	1.4579	0.901	0.733	0.0012187	1	Prdx1
2.28035e-08	1.1224	0.824	0.529	0.00126402	1	Tapbpl
2.30586e-08	1.28964	0.813	0.512	0.00127816	1	Tuba1c
2.32849e-08	-0.850015	0.945	0.953	0.0012907	1	Rps6
2.41834e-08	1.22201	0.78	0.43	0.00134051	1	Psma6
2.45268e-08	-3.41619	0.121	0.442	0.00135954	1	H2-DMa
2.59381e-08	1.29831	0.626	0.267	0.00143777	1	Gnb4
2.69679e-08	1.70016	0.549	0.227	0.00149486	1	Gabarapl1
2.72683e-08	1.03632	0.758	0.453	0.00151151	1	Hsf2
3.34364e-08	1.18194	0.604	0.256	0.00185341	1	Nsmce1
3.74588e-08	1.51402	0.604	0.267	0.00207638	1	Nans
4.17715e-08	-6.26811	0.066	0.36	0.00231543	1	Ciita
4.31433e-08	1.41728	0.648	0.297	0.00239148	1	Frmd4a
4.88429e-08	-7.58397	0	0.273	0.00270741	1	Asb2
5.20945e-08	-2.90177	0.264	0.529	0.00288765	1	Napsa
5.66486e-08	-4.13726	0.077	0.384	0.00314009	1	Fos
6.51499e-08	1.6352	0.505	0.203	0.00361132	1	Arc
6.62876e-08	1.69953	0.527	0.221	0.00367439	1	Psmc6
6.89555e-08	1.81267	0.593	0.279	0.00382227	1	Phyh
6.95597e-08	-5.80109	0.011	0.285	0.00385577	1	Alox5ap
8.83022e-08	0.301009	0.989	0.983	0.00489468	1	Calm1
9.17413e-08	3.14255	0.308	0.064	0.00508531	1	Sh2d5
9.30034e-08	1.17307	0.714	0.39	0.00515527	1	Dstn
9.64535e-08	0.722027	0.956	0.721	0.00534651	1	Lamp1
9.68358e-08	1.24752	0.604	0.25	0.00536771	1	Papss2
9.85294e-08	1.72218	0.736	0.494	0.00546159	1	Rnaset2a
1.19437e-07	-5.79055	0.066	0.349	0.00662049	1	Cd53
1.24916e-07	0.953277	0.835	0.622	0.00692424	1	Tap1
1.4124e-07	-1.89858	0.374	0.628	0.0078291	1	Gpx1
1.43052e-07	0.997613	0.769	0.453	0.0079295	1	Sdf4
1.53354e-07	1.48443	0.725	0.424	0.00850055	1	Gtpbp1
1.56162e-07	-2.16103	0.549	0.744	0.00865623	1	Kdm6b
1.60226e-07	1.20156	0.626	0.285	0.00888149	1	Idh1
1.69383e-07	2.18593	0.396	0.122	0.00938905	1	B3gat3

## Sheet: Cluster 2
p_val	avg_log2FC	pct.1	pct.2	p_val_adj	cluster	gene
3.9209e-34	5.2137	0.824	0.044	2.1734e-29	2	Cyp4f16
2.31579e-33	7.17304	0.706	0.022	1.28367e-28	2	Ms4a6c
2.11539e-28	5.75552	0.588	0.013	1.17258e-23	2	Cd300a
3.77889e-27	6.68432	0.559	0.013	2.09468e-22	2	Ffar2
1.04428e-24	5.37281	0.735	0.079	5.78853e-20	2	Ifitm3
2.52351e-24	4.12319	0.735	0.07	1.39881e-19	2	S100a6
4.61208e-23	3.55111	0.882	0.157	2.55652e-18	2	Cd53
1.77163e-21	3.44736	0.676	0.066	9.82031e-17	2	Stap1
3.49384e-21	4.12782	0.676	0.07	1.93667e-16	2	Sirpa
1.44499e-20	3.17078	0.765	0.105	8.00971e-16	2	Alox5ap
1.56008e-20	3.84794	0.735	0.105	8.64768e-16	2	Nrros
4.68193e-20	6.61377	0.412	0.009	2.59524e-15	2	Sirpb1a
8.63865e-20	4.69584	0.559	0.044	4.78849e-15	2	I830077J02Rik
8.87979e-20	4.98225	0.382	0.004	4.92216e-15	2	Sirpb1c
1.16894e-19	3.69554	0.706	0.092	6.47954e-15	2	Cybb
4.91492e-19	3.19966	0.971	0.319	2.72439e-14	2	Fcer1g
6.32237e-19	6.23823	0.412	0.013	3.50455e-14	2	Cd7
1.37832e-18	2.10346	0.853	0.135	7.64017e-14	2	Plbd1
1.50587e-18	6.70463	0.382	0.009	8.34716e-14	2	Gm1966
2.30106e-18	3.69255	0.735	0.127	1.2755e-13	2	Itgax
7.05484e-18	7.58187	0.412	0.017	3.91057e-13	2	Ms4a4c
7.65629e-18	3.94122	0.529	0.044	4.24396e-13	2	Fgr
1.93126e-17	4.74246	0.5	0.039	1.07051e-12	2	Il6ra
2.13605e-17	3.24793	0.824	0.214	1.18403e-12	2	H2-DMb2
3.28648e-17	3.79869	0.618	0.083	1.82173e-12	2	Cfp
4.75504e-17	3.12257	0.794	0.166	2.63577e-12	2	Nr4a1
6.07587e-17	4.48362	0.588	0.079	3.36792e-12	2	Ltb
7.0695e-17	8.0984	0.294	0	3.9187e-12	2	Clec4a3
1.03033e-16	3.31694	0.647	0.096	5.71124e-12	2	Bin2
1.13196e-16	2.95938	0.735	0.131	6.27459e-12	2	H2-Ob
1.19809e-16	3.68293	0.588	0.074	6.64114e-12	2	Sema4d
3.62176e-16	3.01355	0.794	0.183	2.00758e-11	2	Itgb2
1.1749e-15	3.72924	0.618	0.096	6.51261e-11	2	Lcp2
1.43973e-15	3.17475	0.382	0.017	7.98055e-11	2	Gm14548
1.60932e-15	3.48208	0.5	0.048	8.92065e-11	2	Tagap
2.03537e-15	4.49511	0.441	0.035	1.12823e-10	2	Cd244a
2.14688e-15	4.54044	0.353	0.013	1.19004e-10	2	Sirpb1b
2.27867e-15	6.31566	0.324	0.009	1.26309e-10	2	Cd300c2
2.41896e-15	3.87899	0.588	0.087	1.34085e-10	2	Nfam1
2.74509e-15	6.94736	0.265	0	1.52163e-10	2	Siglece
2.74509e-15	8.77308	0.265	0	1.52163e-10	2	Clec4a1
4.48914e-15	5.6446	0.294	0.004	2.48837e-10	2	Itgam
4.9092e-15	3.55232	0.618	0.1	2.72122e-10	2	Parvg
5.73212e-15	-5.02686	0.088	0.865	3.17737e-10	2	Serpinb6b
7.56068e-15	3.32842	0.471	0.044	4.19096e-10	2	Rasgef1b
1.40359e-14	2.56352	0.794	0.201	7.78022e-10	2	H2-Oa
1.4425e-14	-5.55756	0.176	0.873	7.99594e-10	2	AW112010
1.85308e-14	1.61201	0.912	0.231	1.02718e-09	2	Ly6e
1.94343e-14	-2.64518	0.559	0.969	1.07727e-09	2	Crip1
2.10965e-14	2.18199	1	0.59	1.1694e-09	2	H2-Ab1
2.44696e-14	3.03475	0.647	0.109	1.35638e-09	2	Asb2
4.00187e-14	2.05002	0.971	0.472	2.21828e-09	2	Gm2a
4.22649e-14	-3.97325	0.382	0.904	2.34278e-09	2	Abcg1
4.94733e-14	3.72578	0.529	0.074	2.74235e-09	2	Myo1f
6.43778e-14	2.53068	0.882	0.371	3.56852e-09	2	Napsa
7.37238e-14	5.92161	0.294	0.009	4.08658e-09	2	Cd300lf
1.04328e-13	7.90993	0.235	0	5.783e-09	2	Gm9733
1.10583e-13	4.86209	0.294	0.009	6.12974e-09	2	Krt80
1.17332e-13	7.59062	0.265	0.004	6.50381e-09	2	Slc2a3
1.38269e-13	2.02453	0.824	0.21	7.66441e-09	2	H2-DMb1
1.43765e-13	3.69788	0.765	0.227	7.96905e-09	2	Gm20186
2.00985e-13	3.13116	0.5	0.061	1.11408e-08	2	S100a4
2.04472e-13	-3.73473	0.618	0.926	1.13341e-08	2	Tmem123
2.497e-13	3.32962	0.588	0.109	1.38411e-08	2	Plac8
2.84574e-13	-4.81885	0.118	0.83	1.57742e-08	2	Apol7c
3.39852e-13	4.75716	0.471	0.061	1.88384e-08	2	9930111J21Rik2
4.04319e-13	3.96072	0.471	0.057	2.24118e-08	2	Klrd1
5.02928e-13	-4.2187	0.441	0.895	2.78778e-08	2	Ccl5
5.93522e-13	3.01898	0.412	0.039	3.28995e-08	2	Adgrg5
6.81612e-13	-4.15836	0.324	0.865	3.77824e-08	2	Epsti1
1.21783e-12	-3.14551	0.382	0.9	6.75054e-08	2	Tspan3
1.44942e-12	6.02513	0.294	0.013	8.03428e-08	2	Ifitm6
1.53681e-12	1.59863	1	0.961	8.51871e-08	2	Cd74
1.53974e-12	-4.43888	0.118	0.795	8.53493e-08	2	Ube2l6
1.62693e-12	2.63851	0.765	0.231	9.01823e-08	2	Rac2
1.92625e-12	2.44022	0.735	0.188	1.06774e-07	2	Ciita
2.03558e-12	3.93367	0.441	0.052	1.12834e-07	2	9930111J21Rik1
2.07629e-12	-5.59935	0.147	0.79	1.15091e-07	2	Serpinb9
2.19734e-12	2.50743	0.294	0.013	1.21801e-07	2	Lpcat2
2.44842e-12	5.09464	0.412	0.048	1.35719e-07	2	Ms4a6b
2.76485e-12	4.05255	0.294	0.013	1.53258e-07	2	Ptpro
2.94906e-12	5.52568	0.265	0.009	1.6347e-07	2	Clec4a4
3.10608e-12	-3.08334	0.441	0.9	1.72173e-07	2	Fscn1
3.88748e-12	7.8576	0.206	0	2.15487e-07	2	Trem3
4.05073e-12	1.68732	1	0.755	2.24536e-07	2	H2-Aa
4.39619e-12	7.65629	0.235	0.004	2.43685e-07	2	Clec4a2
4.39619e-12	8.97865	0.235	0.004	2.43685e-07	2	Cd209a
5.67758e-12	4.28146	0.441	0.061	3.14714e-07	2	Kmo
5.76001e-12	5.24153	0.235	0.004	3.19283e-07	2	Ctnnd2
7.17221e-12	2.124	0.735	0.21	3.97563e-07	2	Fos
8.36315e-12	2.31246	0.882	0.437	4.63578e-07	2	Klf13
8.68496e-12	2.97123	0.647	0.17	4.81416e-07	2	Prdx6
9.62101e-12	2.10443	0.853	0.314	5.33302e-07	2	Otulinl
1.20979e-11	5.4174	0.294	0.017	6.70597e-07	2	Gm5547
1.44502e-11	-2.951	0.265	0.856	8.00989e-07	2	Cxcl16
1.7042e-11	4.59727	0.294	0.017	9.44657e-07	2	Nod1
2.3848e-11	1.63015	0.971	0.738	1.32192e-06	2	H2-Eb1
2.45707e-11	-3.4859	0.176	0.808	1.36198e-06	2	Cacnb3
3.29381e-11	2.30088	0.912	0.432	1.82579e-06	2	Mdh2
3.48452e-11	-1.93519	0.765	0.974	1.9315e-06	2	Psme2
3.60919e-11	-6.83767	0.059	0.707	2.00061e-06	2	Net1
3.65595e-11	3.44782	0.529	0.105	2.02653e-06	2	B4galt3
4.39498e-11	2.33906	0.735	0.218	2.43618e-06	2	Hcls1
5.92917e-11	4.2745	0.265	0.013	3.2866e-06	2	Gcnt2
7.19585e-11	-5.57537	0.088	0.712	3.98873e-06	2	Socs2
9.23399e-11	1.98851	0.794	0.262	5.11849e-06	2	H2-DMa
1.00374e-10	-2.58512	0.382	0.869	5.56383e-06	2	Ccr7
1.0221e-10	-7.41275	0.029	0.677	5.66563e-06	2	Ccl22
1.27877e-10	2.78276	0.588	0.144	7.08835e-06	2	Evi2b
1.39893e-10	3.80156	0.382	0.048	7.7544e-06	2	Il17ra
1.42365e-10	6.42664	0.176	0	7.89142e-06	2	Oas2
1.42365e-10	6.24485	0.176	0	7.89142e-06	2	Gm44664
1.49238e-10	3.99685	0.235	0.009	8.27239e-06	2	Paox
1.49238e-10	3.81966	0.235	0.009	8.27239e-06	2	Gm19680
1.5977e-10	5.49774	0.206	0.004	8.85619e-06	2	Cadm3
1.5977e-10	8.17642	0.206	0.004	8.85619e-06	2	Lifr
1.68879e-10	-2.74743	0.265	0.825	9.36113e-06	2	Anxa3
1.72614e-10	6.43547	0.324	0.031	9.56819e-06	2	Lilra6
1.79134e-10	2.20164	0.882	0.424	9.92956e-06	2	Tspan13
1.83347e-10	2.94526	0.559	0.122	1.01631e-05	2	Rgs2
1.90826e-10	-3.40854	0.235	0.777	1.05777e-05	2	Fam177a
2.07438e-10	3.53249	0.441	0.07	1.14985e-05	2	Il1b
2.4133e-10	2.25954	0.794	0.271	1.33772e-05	2	Ier2
2.67072e-10	3.52526	0.5	0.1	1.48041e-05	2	Rps6ka1
2.89877e-10	6.44731	0.265	0.017	1.60682e-05	2	Acap1
3.34172e-10	1.78021	0.412	0.057	1.85235e-05	2	Ptp4a3
4.01097e-10	1.86823	0.706	0.218	2.22332e-05	2	Gng10
4.05523e-10	-3.85553	0.206	0.751	2.24785e-05	2	Rnf115
4.18128e-10	2.50831	0.559	0.127	2.31772e-05	2	Cd68
4.75739e-10	5.24833	0.265	0.017	2.63707e-05	2	Cd4
5.41244e-10	1.63831	0.912	0.485	3.00017e-05	2	Gpx1
5.45483e-10	3.81402	0.412	0.066	3.02367e-05	2	Mndal
5.51882e-10	-1.17049	0.971	0.983	3.05914e-05	2	H2-D1
5.7474e-10	-2.77631	0.471	0.856	3.18584e-05	2	Itm2c
6.16617e-10	3.30242	0.529	0.131	3.41797e-05	2	Gmfg
6.23076e-10	-1.84365	0.647	0.943	3.45377e-05	2	Marcksl1
6.46348e-10	-4.08564	0.059	0.694	3.58277e-05	2	Gm8221
7.69999e-10	2.92237	0.441	0.074	4.26818e-05	2	Gpr35
7.74657e-10	4.44314	0.294	0.026	4.294e-05	2	Igsf6
7.90477e-10	-2.11722	0.912	0.987	4.38169e-05	2	Cst3
8.56267e-10	-3.91127	0.088	0.699	4.74638e-05	2	Nudt17
9.83204e-10	2.97943	0.412	0.066	5.45e-05	2	Ccnd1
9.94324e-10	1.82821	0.853	0.45	5.51164e-05	2	Coro1a
1.1651e-09	5.66084	0.235	0.013	6.45828e-05	2	Gpr18
1.18503e-09	2.61187	0.647	0.201	6.56874e-05	2	Plek
1.19429e-09	2.8147	0.412	0.066	6.62008e-05	2	Cebpz
1.49415e-09	2.4205	0.765	0.293	8.2822e-05	2	Syk
1.5042e-09	-3.39573	0.147	0.721	8.33791e-05	2	Cd63
1.61963e-09	2.0563	0.941	0.537	8.97779e-05	2	Ptprc
1.63965e-09	-2.54624	0.5	0.847	9.08876e-05	2	Lamp1
2.4117e-09	2.37653	0.559	0.144	0.000133683	2	Prkcb
3.00763e-09	-3.0246	0.382	0.782	0.000166716	2	Txn1
3.23434e-09	1.97759	0.824	0.515	0.000179283	2	Limd2
3.2711e-09	-2.34086	0.294	0.821	0.00018132	2	Mxd1
3.3153e-09	1.59388	0.971	0.664	0.00018377	2	Lcp1
3.4775e-09	6.86833	0.206	0.009	0.000192761	2	Gm15925
3.81639e-09	4.93964	0.206	0.009	0.000211546	2	Slc14a1
3.99955e-09	3.29331	0.471	0.1	0.000221699	2	Csk
4.1547e-09	2.56508	0.735	0.328	0.000230299	2	Fam49b
4.2344e-09	2.52503	0.5	0.105	0.000234717	2	Dennd1c
4.68312e-09	-1.11855	1	1	0.00025959	2	B2m
4.81421e-09	2.84267	0.441	0.092	0.000266856	2	Cyth4
5.03745e-09	2.81966	0.206	0.009	0.000279231	2	Rgl1
5.1422e-09	6.53504	0.147	0	0.000285037	2	Gfra2
5.1422e-09	7.14789	0.147	0	0.000285037	2	Tgm2
5.1422e-09	7.83913	0.147	0	0.000285037	2	Atp1a3
5.1422e-09	8.17314	0.147	0	0.000285037	2	Cx3cr1
5.18218e-09	3.4971	0.265	0.022	0.000287253	2	Lair1
5.57195e-09	2.93055	0.676	0.275	0.000308859	2	Ifitm2
5.58298e-09	4.09621	0.265	0.022	0.00030947	2	Nlrc4
6.34475e-09	3.3229	0.588	0.179	0.000351696	2	Kit
6.56556e-09	5.20443	0.176	0.004	0.000363935	2	Clec4n
6.82031e-09	-1.25126	0.971	0.974	0.000378057	2	H2-K1
7.43873e-09	-4.634	0.088	0.638	0.000412336	2	Zmynd15
7.66437e-09	3.33895	0.176	0.004	0.000424844	2	Fcgr3
8.22239e-09	2.47087	0.676	0.258	0.000455775	2	Ctsa
9.07917e-09	4.24739	0.324	0.044	0.000503268	2	Gm8995
9.23095e-09	3.48795	0.441	0.092	0.000511681	2	Mapk14
9.63286e-09	-6.43138	0.088	0.624	0.000533959	2	Glipr2
1.03332e-08	-1.4759	1	0.996	0.000572779	2	Ftl1
1.28989e-08	3.00207	0.441	0.096	0.000714998	2	Ppfia4
1.31006e-08	-1.6488	0.853	0.904	0.000726178	2	H2-T23
1.49782e-08	3.4116	0.412	0.083	0.000830259	2	Lta4h
1.5408e-08	-1.91165	0.647	0.869	0.000854079	2	H2-Q7
1.5912e-08	3.57706	0.441	0.096	0.00088202	2	Rnf149
1.60147e-08	1.97796	0.706	0.266	0.00088771	2	Lyst
1.60395e-08	3.56412	0.235	0.017	0.000889084	2	Il1r2
1.67197e-08	-3.88447	0.059	0.624	0.000926789	2	Arhgap22
1.77461e-08	2.33511	0.5	0.118	0.000983685	2	Ipo7
1.83723e-08	2.09742	0.588	0.175	0.0010184	2	Cd82
1.89492e-08	1.52544	0.382	0.066	0.00105037	2	Gm9973
2.15885e-08	3.05286	0.382	0.066	0.00119667	2	Ddit4
2.22545e-08	-1.59774	0.971	0.987	0.00123359	2	Calm1
2.33507e-08	-3.79259	0.118	0.642	0.00129435	2	Tmcc3
2.60275e-08	2.05461	0.676	0.293	0.00144273	2	Shisa5
2.82821e-08	2.40852	0.324	0.044	0.0015677	2	Slc25a37
3.19328e-08	3.54467	0.441	0.105	0.00177007	2	Ifi27l2a
3.22735e-08	2.34754	0.618	0.214	0.00178895	2	Nadk
3.26522e-08	3.77379	0.382	0.074	0.00180995	2	Arhgap25
3.61015e-08	2.62995	0.529	0.153	0.00200114	2	Ube2e1
3.889e-08	2.38906	0.588	0.188	0.00215571	2	Themis2
4.07522e-08	1.92286	0.441	0.096	0.00225894	2	Was
4.18506e-08	4.82274	0.294	0.039	0.00231982	2	Bcl11a
4.22277e-08	2.68613	0.412	0.083	0.00234072	2	Sla
4.50283e-08	2.76564	0.647	0.253	0.00249597	2	Cotl1
4.77253e-08	3.26413	0.441	0.096	0.00264546	2	Il16
5.04712e-08	-1.91933	0.706	0.934	0.00279767	2	Bmp2k
5.97343e-08	5.12932	0.235	0.022	0.00331113	2	Gm37347
6.53307e-08	1.93596	0.706	0.24	0.00362134	2	Picalm
6.90662e-08	-6.81364	0.029	0.546	0.00382841	2	Ttc39a
7.36739e-08	2.35299	0.441	0.105	0.00408382	2	Slc44a2
7.76033e-08	-4.04853	0.059	0.581	0.00430163	2	Plaat3
7.88195e-08	3.18048	0.294	0.039	0.00436904	2	Csf1r
7.95561e-08	2.96251	0.235	0.022	0.00440987	2	Adgre1
8.14285e-08	2.75948	0.618	0.249	0.00451366	2	Nfkb1
8.24425e-08	2.12766	0.235	0.022	0.00456987	2	Tmem268
9.29789e-08	6.38873	0.176	0.009	0.00515391	2	Milr1
9.72358e-08	6.05704	0.176	0.009	0.00538988	2	Rgs18
9.85067e-08	-2.42149	0.235	0.747	0.00546033	2	N4bp2l1
1.06323e-07	4.89009	0.176	0.009	0.00589357	2	Rtp4
1.16991e-07	-2.975	0.353	0.742	0.00648495	2	Pfkfb3
1.23559e-07	2.42698	0.441	0.109	0.006849	2	Ifi27
1.28663e-07	-6.2742	0.029	0.533	0.00713193	2	Insl6
1.31111e-07	-4.75288	0.088	0.581	0.00726762	2	Il15ra
1.72633e-07	2.57018	0.559	0.188	0.00956921	2	Arl6ip5
1.74138e-07	-2.87406	0.559	0.852	0.00965263	2	Abhd2
1.76913e-07	1.78255	0.941	0.638	0.00980646	2	Kdm6b
1.80204e-07	-1.82741	0.029	0.55	0.00998888	2	Cd63-ps

## Sheet: Cluster 3
p_val	avg_log2FC	pct.1	pct.2	p_val_adj	cluster	gene
2.22985e-50	6.18773	0.913	0.004	1.23603e-45	3	Rab7b
2.29686e-48	9.40463	0.957	0.017	1.27317e-43	3	Naaa
7.99342e-47	5.89855	0.957	0.017	4.43083e-42	3	Xcr1
2.15058e-36	5.23062	0.913	0.042	1.19209e-31	3	Ifi205
4.65198e-35	7.91384	0.739	0.017	2.57864e-30	3	Gcsam
2.78214e-34	4.83015	0.826	0.029	1.54217e-29	3	Sult1a1
8.87318e-34	6.09611	0.87	0.046	4.91849e-29	3	Clec9a
2.65313e-32	4.73791	0.87	0.046	1.47066e-27	3	Slamf8
3.64569e-31	4.96583	0.739	0.025	2.02084e-26	3	Pdia5
6.77085e-31	4.68327	0.957	0.075	3.75315e-26	3	Wdfy4
1.94847e-30	8.83335	0.565	0.004	1.08006e-25	3	Tlr3
1.94847e-30	8.67779	0.565	0.004	1.08006e-25	3	Hepacam2
2.12172e-30	8.19348	0.565	0.004	1.17609e-25	3	Gna15
3.82198e-30	5.28771	0.783	0.038	2.11856e-25	3	Havcr2
5.10852e-30	5.81539	0.739	0.029	2.8317e-25	3	P2ry14
5.82763e-30	4.63502	0.739	0.029	3.23031e-25	3	Cd8a
3.52706e-28	4.17854	0.783	0.042	1.95508e-23	3	Gatm
2.38883e-26	4.69529	0.87	0.079	1.32415e-21	3	Cd36
4.2613e-26	2.71048	0.565	0.013	2.36208e-21	3	Fam149a
2.80379e-25	6.80576	0.435	0	1.55417e-20	3	Gm12551
2.90598e-25	7.60255	0.478	0.004	1.61082e-20	3	Sh3tc1
4.00815e-25	4.96062	0.652	0.029	2.22176e-20	3	Unc119
1.91073e-24	3.75954	0.565	0.017	1.05914e-19	3	Sdad1
2.22688e-24	3.84105	1	0.154	1.23438e-19	3	Plbd1
3.60725e-24	3.17293	0.957	0.108	1.99953e-19	3	Ckb
6.37432e-24	2.92776	1	0.112	3.53335e-19	3	Alox5ap
8.82458e-24	4.21918	0.957	0.125	4.89155e-19	3	Itpripl1
2.42391e-23	3.84743	0.696	0.042	1.3436e-18	3	Mycl
5.60786e-23	7.89774	0.435	0.004	3.10849e-18	3	Egr3
1.42903e-22	5.78164	0.652	0.042	7.92126e-18	3	Rubcnl
2.01085e-22	3.43169	0.913	0.112	1.11463e-17	3	Trpm2
4.5795e-22	5.84781	1	0.238	2.53846e-17	3	Ppt1
9.07329e-22	4.93198	0.565	0.025	5.02941e-17	3	Cxcl9
1.00462e-21	4.40602	0.783	0.071	5.56874e-17	3	Adrb2
1.17135e-21	4.83764	0.652	0.046	6.49291e-17	3	Arsb
1.70438e-21	3.62926	0.913	0.129	9.44756e-17	3	Mpeg1
1.88012e-21	4.03845	0.609	0.033	1.04217e-16	3	Unc119b
3.08057e-21	4.55265	0.478	0.013	1.70759e-16	3	Tbxas1
5.35396e-21	5.03568	0.87	0.133	2.96775e-16	3	Snx22
1.06622e-20	4.41393	0.826	0.104	5.91018e-16	3	Camk1d
1.41926e-20	3.22408	0.783	0.079	7.86709e-16	3	Egr1
1.69908e-20	7.08799	0.391	0.004	9.41818e-16	3	Proser2
2.16028e-20	3.36378	0.826	0.096	1.19746e-15	3	Cadm1
7.89542e-20	4.53373	0.783	0.1	4.37651e-15	3	BC028528
2.03815e-19	3.32057	1	0.254	1.12977e-14	3	Ly6e
3.7691e-19	3.55249	0.652	0.054	2.08925e-14	3	Eefsec
5.0923e-19	4.30206	0.609	0.046	2.82271e-14	3	Plpp1
7.71735e-19	2.74084	1	0.188	4.2778e-14	3	Ciita
1.27728e-18	3.24822	1	0.221	7.08011e-14	3	H2-DMb1
1.51422e-18	2.72043	0.739	0.083	8.39349e-14	3	Il16
1.96999e-18	4.82987	0.522	0.029	1.09198e-13	3	Plekha5
2.32083e-18	4.15514	0.565	0.038	1.28646e-13	3	Dctpp1
2.65756e-18	3.25015	1	0.267	1.47311e-13	3	Man2b1
3.74071e-18	3.43291	0.696	0.071	2.07351e-13	3	Sla
4.00483e-18	3.45889	0.652	0.058	2.21992e-13	3	Slc35c2
4.97734e-18	3.97411	0.783	0.108	2.75899e-13	3	Gm6377
9.96152e-18	2.66747	0.826	0.108	5.52177e-13	3	Plac8
1.59022e-17	4.95193	0.478	0.025	8.81477e-13	3	Plcb4
1.60328e-17	3.06837	1	0.267	8.88717e-13	3	H2-DMa
1.78528e-17	3.72372	0.696	0.079	9.89599e-13	3	Arhgap15
2.42454e-17	3.59437	0.565	0.042	1.34395e-12	3	Cyb5r1
2.43505e-17	3.61746	0.826	0.146	1.34977e-12	3	Gpr141b
3.88634e-17	2.9858	0.826	0.121	2.15424e-12	3	Cd68
4.20695e-17	3.61133	0.565	0.042	2.33196e-12	3	Lpxn
5.05329e-17	4.0203	0.696	0.079	2.80109e-12	3	Itpr1
6.32294e-17	4.11396	0.696	0.083	3.50487e-12	3	Casp6
7.01559e-17	2.58333	0.826	0.125	3.88881e-12	3	Anxa6
7.63898e-17	2.93005	0.565	0.042	4.23436e-12	3	Olfm1
9.65814e-17	2.83158	0.826	0.129	5.3536e-12	3	Pid1
1.27875e-16	2.96998	0.783	0.121	7.08827e-12	3	Ap1b1
1.49257e-16	6.01273	0.478	0.029	8.27345e-12	3	Gpr171
1.49413e-16	2.26255	0.739	0.083	8.28209e-12	3	Ppfia4
1.83673e-16	5.64699	0.435	0.021	1.01812e-11	3	Ccr9
2.15608e-16	3.36005	0.957	0.212	1.19514e-11	3	Fos
2.35252e-16	3.19744	1	0.392	1.30403e-11	3	Irf8
2.69023e-16	1.57421	0.391	0.013	1.49122e-11	3	Lrrc18
4.9685e-16	3.60808	0.565	0.05	2.75409e-11	3	Mctp1
5.28932e-16	3.43276	0.957	0.296	2.93192e-11	3	Ifngr1
5.80581e-16	2.45992	0.913	0.171	3.21822e-11	3	Ppm1m
7.14184e-16	3.03118	0.435	0.021	3.95879e-11	3	1600010M07Rik
1.11967e-15	2.31029	0.87	0.146	6.20643e-11	3	Fbl
1.29694e-15	3.15251	0.696	0.092	7.18908e-11	3	Cnp
1.38447e-15	2.3979	0.696	0.079	7.67424e-11	3	Myo1f
1.42518e-15	3.10925	0.826	0.162	7.8999e-11	3	Ece1
1.42902e-15	6.62759	0.261	0	7.92119e-11	3	Serpinf1
1.42902e-15	6.90853	0.261	0	7.92119e-11	3	Aldh3b1
1.60458e-15	2.50065	0.783	0.129	8.89435e-11	3	Atp6v0a2
1.82536e-15	3.0872	0.783	0.133	1.01182e-10	3	Pkib
2.16942e-15	3.6061	1	0.579	1.20253e-10	3	Psap
2.65233e-15	2.33361	0.739	0.096	1.47021e-10	3	Plp2
3.59392e-15	3.33924	0.652	0.079	1.99214e-10	3	Itgb7
3.87885e-15	2.8106	0.696	0.092	2.15009e-10	3	Mrpl42
3.91624e-15	4.15378	0.391	0.017	2.17081e-10	3	Kcnip3
4.64314e-15	2.49604	0.652	0.075	2.57374e-10	3	Clec12a
4.93772e-15	3.08521	0.957	0.271	2.73703e-10	3	Ldha
5.8891e-15	3.03914	0.652	0.075	3.26439e-10	3	Ifi211
8.59748e-15	2.85356	0.87	0.183	4.76567e-10	3	Naga
1.05165e-14	2.7809	0.478	0.033	5.82942e-10	3	Polr1a
1.16631e-14	3.18112	0.435	0.025	6.46497e-10	3	Tgfbi
1.25032e-14	6.04176	0.348	0.013	6.93067e-10	3	Dusp6
1.25032e-14	5.48519	0.348	0.013	6.93067e-10	3	Impa2
1.29825e-14	3.41289	0.565	0.058	7.19636e-10	3	Scarb1
1.43946e-14	3.33101	1	0.492	7.97907e-10	3	Gm2a
2.03231e-14	3.2748	0.522	0.046	1.12653e-09	3	Eif4ebp1
2.38303e-14	4.33032	0.348	0.013	1.32094e-09	3	Gpr33
2.78508e-14	2.9222	0.565	0.058	1.5438e-09	3	Gm36723
3.08264e-14	2.34276	0.696	0.088	1.70874e-09	3	Gpr65
3.95349e-14	4.05383	0.522	0.05	2.19146e-09	3	Ppan
3.96371e-14	2.5094	0.913	0.192	2.19712e-09	3	Rnase6
4.70409e-14	2.39159	1	0.975	2.60753e-09	3	Cst3
6.48507e-14	3.62372	0.391	0.021	3.59474e-09	3	Dbn1
7.26084e-14	2.68085	0.478	0.038	4.02476e-09	3	Irf7
8.80713e-14	2.11926	0.739	0.112	4.88188e-09	3	Parvg
9.39079e-14	2.47661	0.957	0.279	5.20541e-09	3	Fgd2
9.43429e-14	5.209	0.304	0.008	5.22952e-09	3	Nucb2
1.20023e-13	3.17247	0.391	0.021	6.65298e-09	3	Gm12892
1.90011e-13	2.52877	0.783	0.146	1.05325e-08	3	Evi2b
2.08004e-13	1.93985	0.913	0.188	1.15299e-08	3	Cd53
2.12802e-13	2.90397	0.87	0.221	1.17958e-08	3	Cdk14
2.18682e-13	2.91043	0.522	0.054	1.21218e-08	3	Nop58
2.4233e-13	3.47601	0.478	0.042	1.34326e-08	3	Sigmar1
2.5361e-13	2.97307	0.478	0.042	1.40578e-08	3	March1
2.5361e-13	3.1353	0.478	0.042	1.40578e-08	3	Ffar4
2.94534e-13	6.52103	0.261	0.004	1.63263e-08	3	Ctla4
3.08344e-13	2.61285	0.565	0.067	1.70918e-08	3	Hk2
3.17921e-13	6.06617	0.261	0.004	1.76227e-08	3	Rab39
3.36024e-13	4.87333	0.391	0.025	1.86261e-08	3	P2rx7
3.53065e-13	6.10285	0.217	0	1.95708e-08	3	Gm3336
3.54276e-13	4.23824	0.391	0.025	1.96379e-08	3	Egr2
3.89296e-13	1.71624	0.652	0.088	2.15791e-08	3	Cyth4
3.99575e-13	3.48601	0.261	0.004	2.21488e-08	3	Notch4
3.99575e-13	3.49968	0.261	0.004	2.21488e-08	3	Lrrc3
4.09882e-13	2.81993	0.522	0.054	2.27202e-08	3	Srgap3
4.16904e-13	4.37766	0.348	0.017	2.31094e-08	3	Cdca7l
5.39921e-13	4.53193	0.391	0.025	2.99284e-08	3	Plcb2
5.58391e-13	2.87961	0.348	0.017	3.09522e-08	3	Iqgap2
6.27352e-13	3.58958	0.348	0.017	3.47748e-08	3	Gm20390
6.27968e-13	2.77643	0.783	0.15	3.48089e-08	3	Pak1
7.47095e-13	2.35839	0.609	0.079	4.14122e-08	3	Sptssa
7.91288e-13	2.83664	0.348	0.017	4.38619e-08	3	Clec1a
8.22089e-13	2.26489	0.913	0.25	4.55692e-08	3	Fkbp1a
9.01364e-13	1.89025	0.87	0.183	4.99635e-08	3	Adgre5
9.15799e-13	2.99933	0.435	0.033	5.07637e-08	3	Kti12
9.38455e-13	2.69689	0.522	0.058	5.20195e-08	3	Mical1
9.7912e-13	2.0956	0.87	0.212	5.42736e-08	3	Cdk2ap2
1.0779e-12	2.68992	0.696	0.121	5.97491e-08	3	Btla
1.12488e-12	2.71469	0.826	0.188	6.23532e-08	3	Trerf1
1.45138e-12	3.15314	0.478	0.046	8.04517e-08	3	Coq2
1.65156e-12	2.87646	0.478	0.046	9.15478e-08	3	Pianp
2.35324e-12	-6.48976	0.13	0.908	1.30443e-07	3	Fscn1
2.53482e-12	2.6156	0.478	0.046	1.40508e-07	3	Sh3pxd2b
2.85472e-12	4.21926	0.304	0.013	1.5824e-07	3	4931431C16Rik
3.92476e-12	4.55524	0.435	0.042	2.17553e-07	3	Slc31a2
4.00572e-12	4.7204	0.348	0.021	2.22041e-07	3	Ggact
4.36489e-12	3.47488	0.609	0.1	2.4195e-07	3	Cd37
4.89392e-12	-4.25818	0.522	0.942	2.71275e-07	3	Marcksl1
5.22903e-12	1.92135	0.87	0.2	2.8985e-07	3	Dynlt1f
5.27058e-12	3.46779	0.304	0.013	2.92153e-07	3	Gm2629
5.36939e-12	2.24457	0.522	0.058	2.97631e-07	3	Tnfaip8l2
6.19035e-12	2.73347	0.522	0.062	3.43138e-07	3	Rpf2
6.52446e-12	1.66481	0.391	0.029	3.61657e-07	3	Gm26740
6.57775e-12	2.5788	0.435	0.038	3.64611e-07	3	Ryr1
6.68167e-12	2.44634	0.522	0.062	3.70372e-07	3	Tifab
6.80471e-12	3.9311	0.478	0.054	3.77192e-07	3	Rasgrp4
7.14903e-12	-6.77179	0.174	0.9	3.96278e-07	3	Ccl5
7.75167e-12	2.58285	0.652	0.108	4.29683e-07	3	Slc1a5
7.91959e-12	2.60623	0.391	0.029	4.38991e-07	3	Umps
7.93134e-12	2.29161	1	0.608	4.39642e-07	3	H2-Ab1
8.38592e-12	2.10603	0.609	0.092	4.6484e-07	3	Mapk14
1.17078e-11	3.28821	0.435	0.042	6.48974e-07	3	Apex1
1.22185e-11	3.3866	0.696	0.15	6.77282e-07	3	Pdia6
1.23536e-11	6.1346	0.261	0.008	6.84771e-07	3	Sgsm3
1.29069e-11	-7.74201	0.13	0.871	7.15444e-07	3	Ccr7
1.29354e-11	1.86212	0.609	0.092	7.17021e-07	3	Fcgrt
1.38937e-11	2.41132	0.696	0.133	7.70143e-07	3	Polr2l
1.50073e-11	-1.71566	1	1	8.3187e-07	3	B2m
1.58433e-11	1.87871	0.957	0.262	8.7821e-07	3	Dpysl2
1.61209e-11	6.6696	0.261	0.008	8.936e-07	3	Ccl2
1.61209e-11	5.36442	0.261	0.008	8.936e-07	3	Timeless
1.62759e-11	2.60976	0.783	0.188	9.02191e-07	3	Ndufc2
1.70299e-11	3.9754	0.391	0.033	9.43986e-07	3	Pdf
1.82922e-11	2.2999	0.522	0.067	1.01395e-06	3	Evl
1.87416e-11	-5.56791	0.478	0.925	1.03887e-06	3	Tmem123
2.07205e-11	2.53251	0.478	0.054	1.14856e-06	3	Gng2
2.17277e-11	1.51035	0.783	0.167	1.20439e-06	3	Sik1
2.24189e-11	2.81136	0.565	0.083	1.2427e-06	3	Fkbp2
2.27874e-11	2.45794	0.696	0.142	1.26313e-06	3	Pfkp
2.4759e-11	2.39375	0.739	0.158	1.37242e-06	3	H2-Ob
2.47832e-11	2.32024	0.565	0.075	1.37376e-06	3	Hsd17b12
2.51212e-11	2.1497	0.826	0.217	1.39249e-06	3	Dynlt1b
2.55249e-11	2.06711	0.739	0.146	1.41487e-06	3	Plekho2
2.82541e-11	3.88497	0.391	0.033	1.56616e-06	3	Agpat3
2.83495e-11	3.1123	0.478	0.054	1.57144e-06	3	Ppt2
3.33145e-11	4.78461	0.304	0.017	1.84666e-06	3	Plk3
3.51924e-11	-5.77453	0.087	0.863	1.95075e-06	3	Il4i1
4.35555e-11	2.98774	0.522	0.071	2.41432e-06	3	Arid3b
4.56727e-11	2.93197	0.565	0.092	2.53168e-06	3	Rnf144b
4.72823e-11	2.46014	0.652	0.121	2.6209e-06	3	Manf
5.09444e-11	2.36536	0.609	0.1	2.8239e-06	3	Vsir
5.52628e-11	2.58515	0.609	0.108	3.06327e-06	3	Aph1c
5.6901e-11	6.47671	0.217	0.004	3.15408e-06	3	Rab19
5.78346e-11	2.33524	0.522	0.071	3.20583e-06	3	Ramp1
5.89536e-11	3.71089	0.348	0.025	3.26786e-06	3	Scimp
7.90109e-11	1.56675	1	0.917	4.37966e-06	3	Tmsb10
7.94903e-11	1.36878	0.87	0.204	4.40623e-06	3	Itgb2
8.23827e-11	4.00765	0.217	0.004	4.56656e-06	3	Fzd1
8.53337e-11	6.46217	0.174	0	4.73013e-06	3	Dyrk3
8.53337e-11	7.17727	0.174	0	4.73013e-06	3	Tsen2
8.53337e-11	5.44499	0.174	0	4.73013e-06	3	Synpo
8.53337e-11	6.43787	0.174	0	4.73013e-06	3	0610040J01Rik
8.53337e-11	4.8438	0.174	0	4.73013e-06	3	H2-M6-ps
8.53337e-11	3.96645	0.174	0	4.73013e-06	3	Alms1-ps2
8.53337e-11	4.80646	0.174	0	4.73013e-06	3	Gm42962
8.53337e-11	4.95182	0.174	0	4.73013e-06	3	Gm43914
8.53337e-11	3.62508	0.174	0	4.73013e-06	3	Gm43904
9.40943e-11	2.09759	0.783	0.179	5.21574e-06	3	Mfsd14a
9.94844e-11	2.4337	0.565	0.092	5.51452e-06	3	Tlr11
1.18314e-10	2.91996	0.522	0.079	6.55825e-06	3	Mlec
1.18846e-10	2.89054	0.609	0.112	6.58777e-06	3	Hfe
1.6649e-10	1.70837	0.652	0.121	9.2287e-06	3	Hyou1
1.84352e-10	2.86963	0.435	0.05	1.02188e-05	3	Rasgrp3
1.9821e-10	-6.99863	0.087	0.817	1.0987e-05	3	Anxa3
2.13703e-10	1.68269	0.826	0.204	1.18457e-05	3	Timm10b
2.4379e-10	2.40724	0.783	0.204	1.35135e-05	3	Rpn1
2.67947e-10	2.44749	0.826	0.242	1.48526e-05	3	Cyb5a
2.75902e-10	1.76495	0.522	0.071	1.52935e-05	3	Kmo
2.81043e-10	2.33905	0.522	0.075	1.55785e-05	3	Cystm1
2.8222e-10	2.619	0.522	0.079	1.56437e-05	3	Pik3ap1
2.85471e-10	1.22526	0.522	0.071	1.58239e-05	3	Tagap1
2.88376e-10	-4.89062	0.435	0.871	1.59849e-05	3	Tspan3
3.20967e-10	1.85445	1	0.454	1.77915e-05	3	Coro1a
3.23902e-10	5.0687	0.261	0.013	1.79542e-05	3	Prr5
3.46698e-10	1.76378	1	0.746	1.92178e-05	3	H2-Eb1
3.4948e-10	1.99674	0.87	0.267	1.9372e-05	3	Slc8b1
3.79852e-10	2.21444	0.609	0.108	2.10556e-05	3	Gpr4
3.95057e-10	4.08059	0.391	0.042	2.18984e-05	3	Pdlim2
3.99872e-10	-4.61633	0.261	0.854	2.21653e-05	3	Samsn1
4.33936e-10	3.66288	0.522	0.075	2.40535e-05	3	Fnip2
4.36847e-10	2.33732	0.348	0.029	2.42148e-05	3	Inpp1
4.57238e-10	2.7075	0.348	0.029	2.53452e-05	3	Atp13a2
5.0658e-10	2.67408	0.565	0.096	2.80802e-05	3	Hps3
5.16551e-10	2.33076	0.261	0.013	2.86329e-05	3	Eef1akmt4
5.27772e-10	2.3634	0.957	0.388	2.92549e-05	3	Serp1
5.34325e-10	1.7487	1	0.554	2.96182e-05	3	Eif5a
6.21833e-10	1.24936	1	0.833	3.44688e-05	3	Rpl14
6.71723e-10	1.27781	1	0.8	3.72343e-05	3	Rpl10a
6.76925e-10	1.79021	0.739	0.162	3.75226e-05	3	Hexb
6.87119e-10	2.35241	0.565	0.096	3.80877e-05	3	Jpt2
7.01968e-10	1.71477	0.609	0.108	3.89108e-05	3	St3gal5
7.2919e-10	-1.86419	1	0.971	4.04197e-05	3	H2-K1
7.52077e-10	3.13355	0.304	0.021	4.16884e-05	3	1190007I07Rik
8.20622e-10	3.23529	0.391	0.042	4.54879e-05	3	Anxa1
8.29185e-10	1.7795	0.87	0.321	4.59625e-05	3	Gusb
9.17244e-10	1.57428	1	0.767	5.08438e-05	3	H2-Aa
9.25785e-10	2.63678	0.391	0.042	5.13172e-05	3	Pnpla7
9.29294e-10	2.57064	0.739	0.183	5.15117e-05	3	Serpina3g
9.50084e-10	2.59031	0.522	0.083	5.26641e-05	3	Lsm7
1.00453e-09	1.72355	0.87	0.25	5.56824e-05	3	Gns
1.03526e-09	1.79051	0.87	0.283	5.73857e-05	3	Pld4
1.06337e-09	-6.44824	0.174	0.808	5.89437e-05	3	Mxd1
1.09717e-09	1.83112	0.87	0.25	6.0817e-05	3	H13
1.28582e-09	1.71449	0.652	0.133	7.12744e-05	3	Rgs2
1.39051e-09	1.76478	0.826	0.25	7.70771e-05	3	Inpp5d
1.46234e-09	-3.60364	0.391	0.871	8.10588e-05	3	Relb
1.55118e-09	2.60054	0.478	0.067	8.59836e-05	3	Zfp710
1.79075e-09	3.81692	0.348	0.033	9.92632e-05	3	Gm15541
1.80825e-09	1.89044	0.609	0.117	0.000100233	3	Myd88
1.84206e-09	1.54623	0.957	0.3	0.000102107	3	Erh
1.94582e-09	1.8671	0.565	0.1	0.000107859	3	Acox3
2.09561e-09	2.24292	0.957	0.392	0.000116162	3	Rbm47
2.14669e-09	-5.26911	0.13	0.787	0.000118993	3	Tmem176b
2.16829e-09	6.65873	0.217	0.008	0.00012019	3	Cxcr3
2.30969e-09	5.785	0.217	0.008	0.000128028	3	Smyd5
2.36471e-09	4.67512	0.304	0.025	0.000131078	3	2310040G24Rik
2.43428e-09	2.7895	0.565	0.117	0.000134935	3	Map4k1
2.46006e-09	6.19942	0.217	0.008	0.000136364	3	Fcrla
2.46006e-09	5.19187	0.217	0.008	0.000136364	3	Gm1965
2.62903e-09	2.50526	0.565	0.108	0.00014573	3	Fndc7
2.65533e-09	-4.12726	0.348	0.846	0.000147188	3	Lamp1
2.77403e-09	-7.71747	0	0.738	0.000153767	3	Tmem176a
2.78995e-09	4.65978	0.217	0.008	0.000154649	3	Ptgis
2.97066e-09	4.38023	0.217	0.008	0.000164667	3	Kbtbd11
2.9815e-09	2.58074	0.348	0.033	0.000165268	3	P2ry6
2.98648e-09	4.04921	0.304	0.025	0.000165543	3	Sh2b2
3.02958e-09	1.24901	0.652	0.142	0.000167933	3	Lztfl1
3.07063e-09	2.61152	0.87	0.392	0.000170208	3	Hsp90b1
3.10792e-09	-5.989	0.348	0.825	0.000172275	3	AW112010
3.34842e-09	1.37678	0.609	0.112	0.000185606	3	Lrrc25
3.36693e-09	3.15675	0.217	0.008	0.000186632	3	Mettl1
3.3761e-09	1.90079	0.826	0.262	0.000187141	3	Fxyd5
3.49652e-09	1.7167	0.957	0.521	0.000193815	3	Taldo1
3.55203e-09	1.41505	0.739	0.183	0.000196892	3	Kit
3.58293e-09	2.58036	0.435	0.058	0.000198605	3	Slc11a1
3.5839e-09	3.36706	0.217	0.008	0.000198659	3	Enpp5
3.5839e-09	3.25723	0.217	0.008	0.000198659	3	Gm44401
3.76637e-09	2.7455	0.304	0.025	0.000208773	3	Hic1
3.80292e-09	1.58575	1	0.783	0.0002108	3	Notch2
3.87223e-09	2.56016	0.522	0.092	0.000214642	3	Znrd1
4.00417e-09	1.81239	0.522	0.088	0.000221955	3	Stx17
4.23568e-09	1.58619	0.826	0.229	0.000234788	3	Lsm4
4.42438e-09	3.85002	0.261	0.017	0.000245248	3	Nat10
4.68052e-09	1.79599	0.913	0.371	0.000259446	3	Rab43
5.22426e-09	3.53343	0.565	0.125	0.000289586	3	Bcap29
5.34214e-09	2.06859	0.652	0.146	0.00029612	3	Rraga
5.3761e-09	1.27621	0.783	0.188	0.000298003	3	Themis2
5.45506e-09	2.37044	0.652	0.154	0.00030238	3	Plekho1
5.94097e-09	1.5821	0.87	0.288	0.000329314	3	Ier2
5.98565e-09	3.30914	0.348	0.038	0.000331791	3	Agpat5
6.27352e-09	1.17652	0.522	0.083	0.000347747	3	Capn2
6.50574e-09	1.47857	0.87	0.283	0.00036062	3	Pgam1
6.53481e-09	1.5731	0.304	0.025	0.000362231	3	Amz1
6.75838e-09	1.25769	1	0.85	0.000374624	3	Cd52
6.97648e-09	1.92367	0.783	0.233	0.000386713	3	Gng10
7.15767e-09	2.04028	0.304	0.025	0.000396757	3	Stard5
7.40943e-09	1.57878	0.478	0.075	0.000410712	3	Idh2
7.44559e-09	1.66165	0.826	0.25	0.000412717	3	Ranbp1
7.61523e-09	1.99772	0.348	0.038	0.00042212	3	Entpd6
7.70735e-09	2.81871	0.435	0.062	0.000427226	3	Gart
7.81561e-09	2.71783	0.391	0.05	0.000433227	3	Dennd2d
8.04306e-09	1.61617	0.565	0.108	0.000445835	3	Npepl1
8.1513e-09	2.19074	0.522	0.096	0.000451835	3	Aldh2
8.20154e-09	0.791208	0.304	0.025	0.000454619	3	Map2k6
8.51483e-09	1.61612	1	0.963	0.000471986	3	Cd74
8.5252e-09	1.03247	1	0.892	0.00047256	3	Rpl3
8.5689e-09	2.7854	0.696	0.204	0.000474983	3	Sdf2l1
8.66905e-09	2.96043	0.261	0.017	0.000480534	3	Plce1
8.78983e-09	-4.99836	0.174	0.779	0.000487229	3	Cacnb3
9.66723e-09	1.45529	0.826	0.217	0.000535864	3	Gm10131
9.86148e-09	4.5827	0.348	0.042	0.000546632	3	Mri1
1.01522e-08	1.56806	0.696	0.162	0.000562745	3	Elmo2
1.05594e-08	2.54096	0.478	0.083	0.000585318	3	Dock5
1.06014e-08	2.4303	0.435	0.067	0.000587649	3	Evi2
1.0814e-08	2.85355	0.391	0.05	0.00059943	3	Nolc1
1.1464e-08	1.7738	0.609	0.129	0.000635461	3	Cldnd1
1.18763e-08	6.50709	0.174	0.004	0.000658318	3	Gm43727
1.19218e-08	1.7642	0.609	0.125	0.000660837	3	Nsun2
1.22805e-08	2.3016	0.435	0.062	0.000680722	3	Slc12a9
1.22989e-08	2.20491	0.739	0.208	0.000681742	3	Anpep
1.27516e-08	5.61863	0.174	0.004	0.000706832	3	Nlrp1c-ps
1.27535e-08	1.72483	0.957	0.421	0.000706939	3	Asah1
1.32079e-08	4.85447	0.304	0.029	0.000732129	3	Slco3a1
1.32616e-08	1.90953	0.522	0.096	0.000735102	3	Pde1b
1.36893e-08	5.25064	0.174	0.004	0.000758813	3	1700009J07Rik
1.40009e-08	-4.64151	0.478	0.825	0.000776083	3	Epsti1
1.46939e-08	5.29894	0.174	0.004	0.0008145	3	Cfap298
1.577e-08	3.33139	0.174	0.004	0.000874148	3	E430024P14Rik
1.61536e-08	1.80995	0.348	0.038	0.000895413	3	Mdn1
1.6245e-08	4.13407	0.348	0.042	0.000900475	3	Klhl6
1.90788e-08	2.28555	0.522	0.104	0.00105756	3	Hdac4
1.92066e-08	2.5011	0.478	0.083	0.00106464	3	Gm43112
1.9458e-08	-3.21341	0.826	0.912	0.00107858	3	Bmp2k
2.03077e-08	0.851985	1	0.929	0.00112568	3	Rps16
2.03973e-08	5.14207	0.13	0	0.00113065	3	Qtrt2
2.03973e-08	5.34554	0.13	0	0.00113065	3	Itga8
2.03973e-08	4.91731	0.13	0	0.00113065	3	Plekhg5
2.03973e-08	5.56469	0.13	0	0.00113065	3	Slc16a13
2.03973e-08	5.32798	0.13	0	0.00113065	3	B230217C12Rik
2.03973e-08	6.0296	0.13	0	0.00113065	3	Pus7
2.03973e-08	4.81715	0.13	0	0.00113065	3	Kif5a
2.03973e-08	4.61159	0.13	0	0.00113065	3	E030013I19Rik
2.03973e-08	5.01261	0.13	0	0.00113065	3	4930577N17Rik
2.03973e-08	5.74371	0.13	0	0.00113065	3	1810020O05Rik
2.03973e-08	4.04742	0.13	0	0.00113065	3	Gm16315
2.03973e-08	5.46748	0.13	0	0.00113065	3	Gm48563
2.03973e-08	5.6878	0.13	0	0.00113065	3	BC037704
2.04158e-08	2.2369	0.348	0.038	0.00113167	3	Ccser1
2.20827e-08	3.49302	0.304	0.029	0.00122407	3	Aen
2.30592e-08	3.37915	0.478	0.092	0.00127819	3	Pstpip1
2.31124e-08	2.55186	0.522	0.104	0.00128114	3	Exosc5
2.32261e-08	2.61088	0.565	0.129	0.00128745	3	Vps9d1
2.3623e-08	2.15294	0.478	0.083	0.00130945	3	Tpst2
2.36408e-08	0.95603	0.435	0.062	0.00131043	3	Ptpre
2.37345e-08	3.00712	0.348	0.042	0.00131563	3	Zfp367
2.3844e-08	-4.79353	0.174	0.758	0.0013217	3	Fam177a
2.62558e-08	1.59654	0.957	0.567	0.00145538	3	Rpl36al
2.72949e-08	2.31071	0.304	0.029	0.00151299	3	Septin6
2.75891e-08	2.85247	0.348	0.042	0.00152929	3	Mrps10
2.77496e-08	2.2952	0.391	0.054	0.00153819	3	Uap1l1
3.08719e-08	2.54353	0.348	0.042	0.00171126	3	5830428M24Rik
3.18387e-08	-3.73595	0.435	0.838	0.00176485	3	Rap2b
3.22289e-08	1.13404	1	0.933	0.00178648	3	Rps28
3.26206e-08	-5.3683	0.043	0.7	0.00180819	3	Mreg
3.28325e-08	2.0731	0.609	0.138	0.00181994	3	Rexo2
3.47183e-08	2.82969	0.435	0.067	0.00192447	3	Gm15478
3.87579e-08	1.71676	0.652	0.175	0.00214839	3	Ptpn22
3.87943e-08	2.51645	0.609	0.162	0.00215041	3	Cd24a
4.1115e-08	2.42308	0.435	0.071	0.00227904	3	Txndc16
4.19235e-08	1.75434	0.826	0.3	0.00232386	3	Mtpn
4.33523e-08	-1.37679	1	0.979	0.00240306	3	Lsp1
4.4033e-08	4.70647	0.217	0.013	0.00244079	3	Pck2
4.51315e-08	-4.06986	0.391	0.8	0.00250168	3	Tuba1a
4.64991e-08	2.45795	0.435	0.071	0.00257749	3	Wdr83os
4.73004e-08	3.16465	0.391	0.058	0.00262191	3	Khk
4.90911e-08	4.15854	0.217	0.013	0.00272117	3	Lpar6
4.9116e-08	-6.60551	0.043	0.688	0.00272255	3	Socs2
4.97606e-08	3.37836	0.261	0.021	0.00275828	3	Tmem229b
5.2214e-08	2.58621	0.391	0.058	0.00289427	3	Apobr
5.3718e-08	2.19339	0.565	0.117	0.00297764	3	Rcn2
5.37199e-08	2.40737	0.565	0.133	0.00297775	3	Fes
5.39551e-08	1.69483	0.609	0.146	0.00299079	3	Atp2c1
5.40439e-08	-6.14303	0.087	0.7	0.00299571	3	Cd63
5.58056e-08	1.99578	0.739	0.225	0.00309336	3	Evi2a
5.66093e-08	1.31649	1	0.496	0.00313791	3	Gpx1
5.72593e-08	1.39832	0.435	0.067	0.00317394	3	Hsd17b10
5.77489e-08	3.43639	0.217	0.013	0.00320108	3	Gmds
5.83365e-08	1.97398	0.87	0.421	0.00323365	3	P4hb
5.93926e-08	2.20781	0.435	0.071	0.00329219	3	Ppa1
5.95128e-08	2.83563	0.565	0.138	0.00329886	3	Sept6
6.31218e-08	2.09539	0.435	0.071	0.0034989	3	Acvrl1
6.41294e-08	1.54341	1	0.671	0.00355476	3	Ptma
6.43243e-08	2.16979	0.217	0.013	0.00356556	3	Fbxl14
6.47732e-08	-4.35903	0.261	0.783	0.00359045	3	Apol7c
6.50233e-08	1.97077	0.696	0.204	0.00360431	3	Nr4a1
6.57099e-08	2.71325	0.261	0.021	0.00364237	3	Slc25a32
6.57099e-08	1.19707	0.261	0.021	0.00364237	3	Clec1b
6.67412e-08	1.10609	1	0.933	0.00369953	3	Rps11
6.71367e-08	0.923729	0.565	0.112	0.00372145	3	Cfp
6.88361e-08	2.75193	0.304	0.033	0.00381565	3	Pnpo
7.19664e-08	1.72541	0.522	0.1	0.00398917	3	Tor1b
7.20505e-08	1.65558	0.783	0.254	0.00399383	3	Mrpl52
7.339e-08	1.7569	0.739	0.233	0.00406808	3	H2-Oa
7.66775e-08	-2.82949	0.609	0.846	0.00425031	3	Traf1
7.83423e-08	-6.49878	0.043	0.675	0.00434259	3	Nudt17
8.56733e-08	1.51329	0.696	0.188	0.00474896	3	Vav1
8.68983e-08	2.65116	0.435	0.075	0.00481686	3	Tagap
9.04645e-08	2.99152	0.348	0.046	0.00501454	3	Arhgap18
9.25517e-08	1.17812	1	0.812	0.00513023	3	Rps8
9.37128e-08	2.11088	0.348	0.046	0.00519459	3	Rrs1
9.53614e-08	2.06076	0.522	0.104	0.00528598	3	Pgam1-ps2
9.61601e-08	1.88872	0.522	0.108	0.00533025	3	Ahr
9.67781e-08	1.51498	0.957	0.404	0.00536451	3	Fuca1
1.09282e-07	2.3056	0.652	0.183	0.00605764	3	Mrps14
1.09404e-07	2.43529	0.522	0.108	0.00606436	3	Runx3
1.1235e-07	5.91016	0.261	0.025	0.00622766	3	Kcnn4
1.19523e-07	1.53933	0.304	0.033	0.00662526	3	Ssbp4
1.24405e-07	2.23561	0.522	0.108	0.00689588	3	Med25
1.26667e-07	1.95403	0.957	0.55	0.00702127	3	Hspa5
1.30281e-07	1.64684	0.739	0.242	0.00722158	3	Hcls1
1.30549e-07	0.991401	1	0.863	0.00723645	3	Rps5
1.33026e-07	2.13323	0.783	0.262	0.00737374	3	Lgals3
1.33455e-07	1.63367	0.739	0.238	0.00739754	3	Txndc15
1.33744e-07	0.965272	0.522	0.104	0.00741355	3	BC029722
1.33783e-07	-3.59735	0.261	0.792	0.00741575	3	Fam49a
1.43819e-07	1.59373	0.609	0.146	0.00797202	3	Ndufb6
1.50581e-07	1.51637	0.609	0.154	0.00834688	3	Preb
1.53797e-07	1.8281	0.913	0.396	0.00852514	3	Btg2
1.55994e-07	2.14516	0.522	0.112	0.00864691	3	Cpsf3
1.58321e-07	1.89144	0.348	0.046	0.00877588	3	Shmt2
1.63902e-07	1.78269	0.348	0.046	0.00908523	3	Smyd2
1.66201e-07	1.75298	0.652	0.175	0.00921271	3	Vta1
1.67686e-07	1.27826	0.913	0.438	0.00929499	3	Zfp706
1.6956e-07	0.79407	0.435	0.071	0.0093989	3	Zfp24
