# Supplementary material for: Identification of antigen-presenting cell-T cell interactions driving immune responses to food
Source: Science. Author manuscript; Available in PMC 2025 Apr 23. (PMC12017586; doi:10.1126/science.ado5088)
Supplement: Data S3 [file NIHMS2067875-supplement-Data_S3.xlsx]

## Sheet: Cluster 0
p_val	avg_log2FC	pct.1	pct.2	p_val_adj	cluster	gene
4.10229e-50	3.23753	0.84	0.176	2.27394e-45	0	Laptm4b
7.21822e-40	2.25401	0.933	0.492	4.00113e-35	0	Txndc17
7.85162e-39	2.05158	0.983	0.737	4.35223e-34	0	Epsti1
1.76538e-33	3.36877	0.706	0.188	9.78565e-29	0	Ncoa7
4.41237e-32	2.65555	0.782	0.246	2.44582e-27	0	Bcl2l14
8.63583e-30	2.05205	0.983	0.723	4.78693e-25	0	AW112010
1.87223e-29	1.66278	0.941	0.612	1.0378e-24	0	Txn1
8.13019e-29	1.84882	0.874	0.383	4.50665e-24	0	Zmynd15
3.15167e-28	2.05411	0.739	0.202	1.747e-23	0	Cd81
3.16641e-28	1.6088	0.975	0.747	1.75517e-23	0	Tspan3
9.86525e-24	2.38534	0.79	0.34	5.46841e-19	0	Aldh1a2
3.81153e-22	1.63412	0.983	0.757	2.11277e-17	0	Ccl5
4.24865e-22	-4.32837	0.437	0.754	2.35507e-17	0	H2-Ab1
1.95348e-21	1.55008	0.941	0.713	1.08283e-16	0	Sqstm1
2.00355e-21	2.9095	0.487	0.111	1.11059e-16	0	Mab21l3
9.538e-21	-2.07641	0.294	0.771	5.28701e-16	0	Tyrobp
2.34456e-20	1.3439	0.882	0.533	1.29962e-15	0	Net1
5.21738e-20	2.18926	0.571	0.161	2.89204e-15	0	Gca
1.18085e-19	3.09067	0.261	0.017	6.54556e-15	0	Fgfbp3
7.05659e-19	1.34033	0.95	0.802	3.91154e-14	0	Sod1
1.46829e-18	1.47547	0.916	0.725	8.13889e-14	0	Gas5
1.5414e-18	1.84568	0.756	0.395	8.54416e-14	0	Atp6v1b2
2.51829e-18	1.14667	0.975	0.689	1.39591e-13	0	Serpinb6b
3.87459e-18	2.04375	0.731	0.333	2.14772e-13	0	Mthfd2
4.69421e-18	2.16118	0.487	0.13	2.60205e-13	0	Gramd3
5.31677e-18	-2.64021	0.328	0.677	2.94714e-13	0	Gpx1
6.89626e-18	1.62462	0.765	0.439	3.82267e-13	0	Creg1
8.7402e-18	1.66007	0.714	0.299	4.84478e-13	0	Ttc39a
1.30488e-17	3.89896	0.303	0.041	7.23311e-13	0	Scin
2.3385e-17	2.51357	0.235	0.017	1.29625e-12	0	Il12b
2.387e-17	2.63019	0.303	0.039	1.32314e-12	0	Itgb8
3.45877e-17	3.40218	0.277	0.031	1.91723e-12	0	Oprd1
5.70182e-17	1.44812	0.891	0.576	3.16058e-12	0	Aldoa
8.68904e-17	-2.39157	0.723	0.817	4.81642e-12	0	H2-Aa
9.73656e-17	1.68397	0.815	0.451	5.39707e-12	0	Glipr2
4.13122e-16	-4.39789	0.118	0.518	2.28998e-11	0	Fabp5
4.16584e-16	1.88561	0.538	0.166	2.30917e-11	0	Slc25a29
4.96667e-16	1.22476	0.908	0.614	2.75308e-11	0	Serpinb9
9.0984e-16	2.16466	0.58	0.219	5.04333e-11	0	Phyh
1.46494e-15	1.14487	0.933	0.812	8.12033e-11	0	Ctsb
2.90046e-15	1.7291	0.513	0.169	1.60775e-10	0	Arc
5.06841e-15	-1.90794	0.983	0.959	2.80947e-10	0	Cd74
8.41056e-15	3.45308	0.235	0.027	4.66206e-10	0	Zdhhc14
1.12458e-14	1.85332	0.521	0.181	6.23364e-10	0	Gabarapl1
1.163e-14	1.61118	0.588	0.236	6.44663e-10	0	Atxn1
1.32369e-14	-2.2362	0.277	0.648	7.33735e-10	0	Pirb
1.48378e-14	1.64046	0.681	0.325	8.22473e-10	0	Lima1
1.98097e-14	-2.5002	0.706	0.783	1.09807e-09	0	H2-Eb1
2.72256e-14	1.72678	0.504	0.169	1.50914e-09	0	Tmem140
2.73277e-14	1.49036	0.756	0.431	1.5148e-09	0	Il4ra
3.01062e-14	0.932284	0.916	0.745	1.66882e-09	0	Abhd2
3.07319e-14	0.910676	0.723	0.366	1.7035e-09	0	Plaat3
4.16935e-14	1.63295	0.387	0.092	2.31111e-09	0	Src
5.23594e-14	1.79982	0.689	0.357	2.90233e-09	0	Gtpbp1
5.87094e-14	1.10483	0.731	0.361	3.25432e-09	0	Insl6
8.15358e-14	-3.43189	0.05	0.424	4.51961e-09	0	H2-DMb2
1.01295e-13	1.59351	0.58	0.241	5.61489e-09	0	Nsmce1
1.36239e-13	6.36329	0.16	0.007	7.55187e-09	0	Cd247
1.88219e-13	1.07896	0.916	0.773	1.04332e-08	0	Itm2c
3.62071e-13	0.483086	1	0.998	2.007e-08	0	B2m
4.03884e-13	0.776316	0.992	0.757	2.23877e-08	0	Ccr7
5.95966e-13	3.49671	0.227	0.031	3.3035e-08	0	Mtss2
7.44793e-13	1.1737	0.874	0.619	4.12846e-08	0	Vcp
1.00995e-12	-3.49117	0.084	0.443	5.59828e-08	0	Fcer1g
1.06694e-12	3.8615	0.176	0.014	5.91415e-08	0	Npr1
1.14783e-12	0.757964	1	0.851	6.36252e-08	0	Marcksl1
1.26319e-12	1.18072	0.832	0.598	7.00201e-08	0	Rnaset2b
1.49732e-12	1.53822	0.319	0.07	8.29981e-08	0	Glce
1.80383e-12	2.42017	0.202	0.024	9.99882e-08	0	Gm6705
2.13389e-12	1.28563	0.58	0.243	1.18284e-07	0	Prnp
2.3898e-12	1.71953	0.782	0.542	1.32469e-07	0	Tuba1c
2.53268e-12	-2.17855	0.336	0.622	1.40389e-07	0	Coro1a
2.90544e-12	2.53785	0.328	0.084	1.61052e-07	0	Pdgfa
4.18383e-12	0.9392	0.908	0.773	2.31914e-07	0	Psma7
4.22943e-12	1.6301	0.529	0.21	2.34442e-07	0	Papss2
4.73115e-12	1.25582	0.748	0.475	2.62253e-07	0	Irf1
4.997e-12	0.673475	0.992	0.933	2.76989e-07	0	Itm2b
6.20666e-12	0.786557	0.95	0.716	3.44041e-07	0	Tuba1a
6.49877e-12	0.928376	0.849	0.576	3.60233e-07	0	Cd63
6.53893e-12	0.566679	0.992	0.981	3.62459e-07	0	H2-D1
1.00023e-11	-4.24726	0.05	0.373	5.5444e-07	0	Gpr183
1.46363e-11	2.56424	0.286	0.065	8.11304e-07	0	Icos
2.28182e-11	0.811027	0.966	0.795	1.26484e-06	0	Abcg1
2.38457e-11	1.79256	0.487	0.19	1.32179e-06	0	Galnt7
2.49443e-11	-1.55397	0.857	0.911	1.38269e-06	0	Gm42427
2.65641e-11	-1.63079	0.748	0.875	1.47247e-06	0	Gm46620
2.95265e-11	-3.15638	0.16	0.484	1.63669e-06	0	Syk
3.08382e-11	1.0462	0.773	0.535	1.70939e-06	0	Brk1
4.07387e-11	1.53578	0.739	0.48	2.25818e-06	0	Rnaset2a
4.21054e-11	-1.78199	0.538	0.747	2.33394e-06	0	Kdm6b
4.82869e-11	1.92036	0.429	0.157	2.67659e-06	0	Slc26a2
5.64124e-11	-7.28761	0.017	0.308	3.12699e-06	0	Rnase6
5.64935e-11	-2.99272	0.067	0.378	3.13149e-06	0	H2-DMb1
5.81128e-11	1.76074	0.319	0.089	3.22125e-06	0	Stxbp3-ps
6.58204e-11	-2.06709	0.235	0.554	3.64849e-06	0	Cdk6
7.84478e-11	2.81423	0.218	0.039	4.34844e-06	0	Pdlim7
1.08038e-10	-0.742538	0.941	0.957	5.98866e-06	0	Rps6
1.14552e-10	1.29196	0.471	0.186	6.34976e-06	0	Slc44a1
1.424e-10	-1.4262	0.588	0.766	7.89339e-06	0	Lcp1
1.58957e-10	2.29417	0.303	0.082	8.81114e-06	0	Tubb2b
1.71027e-10	1.08948	0.773	0.499	9.4802e-06	0	Vcp-rs
2.03269e-10	1.39556	0.664	0.417	1.12674e-05	0	Nfkbib
2.11286e-10	0.66798	0.874	0.586	1.17118e-05	0	Dnase1l3
2.18532e-10	0.649385	0.992	0.945	1.21135e-05	0	Hspa8
2.22559e-10	-2.86594	0.109	0.412	1.23367e-05	0	H2-DMa
2.97455e-10	-2.59509	0.303	0.559	1.64883e-05	0	Cd1d1
3.26807e-10	1.6614	0.555	0.277	1.81152e-05	0	Gm8566
3.29909e-10	-4.96209	0.059	0.342	1.82872e-05	0	Ciita
3.51585e-10	1.54238	0.395	0.135	1.94887e-05	0	Sema6d
4.20081e-10	1.66105	0.462	0.195	2.32855e-05	0	Wdr91
4.22515e-10	1.26445	0.79	0.578	2.34204e-05	0	Slc25a4
4.22638e-10	1.21217	0.706	0.451	2.34272e-05	0	Polr2g
4.577e-10	-2.34959	0.168	0.48	2.53708e-05	0	Ctsc
5.24534e-10	1.09012	0.714	0.405	2.90754e-05	0	Dok1
6.39155e-10	0.714991	0.983	0.896	3.5429e-05	0	Gm15459
6.43326e-10	-6.60207	0.017	0.284	3.56602e-05	0	Sirpa
6.848e-10	-2.69801	0.143	0.434	3.79591e-05	0	Ctsa
6.93724e-10	1.33807	0.387	0.133	3.84538e-05	0	Psen2
7.08967e-10	-1.73923	0.126	0.451	3.92988e-05	0	Vmp1
7.80492e-10	2.99297	0.16	0.019	4.32634e-05	0	Chst2
8.56492e-10	1.59132	0.504	0.239	4.74762e-05	0	Tor1aip2
8.87646e-10	1.28892	0.857	0.74	4.92031e-05	0	Prdx1
9.05454e-10	1.50885	0.613	0.328	5.01902e-05	0	Strip2
9.44184e-10	0.854783	0.992	0.945	5.23371e-05	0	Ftl1-ps1
9.7232e-10	0.694296	1	0.793	5.38967e-05	0	Fscn1
1.02096e-09	3.84704	0.143	0.014	5.65931e-05	0	Hdac11
1.13436e-09	-1.55179	0.361	0.627	6.28786e-05	0	Myadm
1.17741e-09	-1.58504	0.462	0.711	6.52649e-05	0	Anxa2
1.27883e-09	4.70638	0.109	0.005	7.08866e-05	0	Slc27a3
1.333e-09	0.728032	1	0.998	7.38897e-05	0	Ftl1
1.36194e-09	2.28546	0.37	0.135	7.54937e-05	0	B3gat3
1.62538e-09	-1.97325	0.294	0.569	9.00966e-05	0	Zfp263
1.64163e-09	1.69225	0.504	0.236	9.0997e-05	0	Tbc1d14
1.6638e-09	-4.68258	0.008	0.265	9.22259e-05	0	S100a6
1.97273e-09	2.45026	0.235	0.053	0.00010935	0	Sh2d5
2.63127e-09	0.963982	0.815	0.67	0.000145854	0	Pfkfb3
3.03649e-09	1.77122	0.521	0.265	0.000168316	0	Vrk2
3.09128e-09	1.21269	0.58	0.299	0.000171353	0	Sh3bp4
3.44955e-09	1.94172	0.202	0.039	0.000191212	0	Sema4c
3.45725e-09	-0.725647	0.924	0.947	0.000191639	0	Rpl6
3.48861e-09	0.9069	0.798	0.549	0.000193377	0	Hsf2
4.39394e-09	-2.63389	0.16	0.434	0.00024356	0	Otulinl
4.87958e-09	2.97216	0.202	0.041	0.00027048	0	Srxn1
6.00616e-09	-5.97088	0.025	0.272	0.000332927	0	Plbd1
6.63998e-09	0.610542	0.95	0.677	0.000368061	0	Mxd1
6.83963e-09	0.689658	0.992	0.983	0.000379128	0	Ubb
7.50503e-09	4.41752	0.101	0.005	0.000416011	0	S1pr1
7.66822e-09	4.26189	0.109	0.007	0.000425057	0	Gm28706
8.50742e-09	-2.68428	0.084	0.352	0.000471575	0	Serpina3g
1.00651e-08	0.825415	0.605	0.306	0.000557919	0	Irf8
1.12287e-08	0.962882	0.765	0.566	0.000622416	0	Cstb
1.21644e-08	1.24891	0.714	0.46	0.000674286	0	Psma6
1.51646e-08	-1.9506	0.261	0.533	0.000840589	0	Cd44
1.52323e-08	1.20306	0.647	0.412	0.00084434	0	Cblb
1.58365e-08	1.75461	0.42	0.195	0.000877831	0	Cttnbp2nl
1.6578e-08	0.941546	0.832	0.624	0.000918932	0	Rnf115
1.73754e-08	1.08569	0.689	0.412	0.000963138	0	Cd63-ps
1.84797e-08	0.997399	0.479	0.21	0.00102435	0	Grina
1.88602e-08	1.39021	0.58	0.337	0.00104544	0	Dnajc15
1.91956e-08	1.62823	0.403	0.159	0.00106403	0	Parp3
1.95541e-08	-0.82893	0.739	0.851	0.0010839	0	Ctsh
2.02384e-08	0.785345	0.899	0.786	0.00112184	0	Scpep1
2.16276e-08	0.830289	0.866	0.725	0.00119884	0	Fnbp1
2.19916e-08	1.24265	0.664	0.424	0.00121901	0	Atp2b1
2.20109e-08	1.55593	0.202	0.043	0.00122008	0	Gm16042
2.27369e-08	2.07634	0.252	0.07	0.00126033	0	Fam89a
2.28634e-08	1.3747	0.378	0.147	0.00126734	0	Insr
2.38671e-08	-1.47586	0.437	0.675	0.00132298	0	Ptprc
2.49907e-08	1.14868	0.647	0.383	0.00138526	0	H2-T22
2.72666e-08	2.9995	0.134	0.017	0.00151141	0	Mamstr
2.75983e-08	0.919905	0.79	0.525	0.0015298	0	Il21r
2.84679e-08	1.09009	0.521	0.258	0.001578	0	Prpsap1
3.1875e-08	1.17388	0.731	0.441	0.00176686	0	Anxa4
3.43351e-08	3.64583	0.151	0.024	0.00190323	0	Igf2r
3.49671e-08	1.08633	0.588	0.33	0.00193826	0	Il15
3.83572e-08	1.45568	0.521	0.282	0.00212618	0	Cmtm6
4.10005e-08	1.3257	0.571	0.313	0.0022727	0	Tmbim4
4.40522e-08	1.85821	0.261	0.077	0.00244186	0	Gem
4.53872e-08	2.08191	0.244	0.067	0.00251586	0	Sec24d
4.68983e-08	1.29045	0.286	0.089	0.00259962	0	Atmin
4.7072e-08	0.591727	0.924	0.692	0.00260925	0	Fam177a
4.90379e-08	-2.68665	0.134	0.386	0.00271822	0	Tmem106a
5.18006e-08	0.741778	0.807	0.629	0.00287136	0	Tap1
5.27878e-08	1.63195	0.504	0.277	0.00292608	0	Psmc6
5.66232e-08	2.57525	0.227	0.06	0.00313868	0	Usp32
6.0942e-08	1.46864	0.202	0.046	0.00337808	0	Oasl1
6.60742e-08	1.4149	0.218	0.053	0.00366256	0	Ccl19
6.81889e-08	0.843138	0.748	0.487	0.00377978	0	Slc6a6
7.09593e-08	-1.66279	0.303	0.554	0.00393334	0	Grk3
7.63931e-08	1.31347	0.244	0.067	0.00423454	0	Insm1
7.67515e-08	1.58825	0.445	0.207	0.00425441	0	Suox
8.60225e-08	-2.535	0.193	0.436	0.00476831	0	Dpysl2
8.72394e-08	2.55582	0.134	0.019	0.00483577	0	Arhgap8
9.95293e-08	2.57731	0.193	0.046	0.00551701	0	Gm45062
9.99646e-08	1.12669	0.487	0.231	0.00554114	0	Psmc2
1.03648e-07	2.11812	0.37	0.157	0.0057453	0	Fbxo6
1.1781e-07	-5.79008	0.008	0.214	0.00653031	0	Alox5ap
1.18056e-07	-2.04433	0.252	0.494	0.00654397	0	Ccnd2
1.20137e-07	2.15354	0.218	0.058	0.00665932	0	Zc3h12c
1.22877e-07	1.08175	0.647	0.398	0.00681118	0	Nub1
1.56466e-07	1.12831	0.613	0.369	0.00867307	0	Psmd2
1.57498e-07	1.35213	0.37	0.159	0.00873027	0	Cmc2
1.66389e-07	0.68478	0.933	0.846	0.00922309	0	Tapbp
1.68474e-07	2.75464	0.143	0.024	0.00933867	0	Mocos
1.73778e-07	3.30703	0.118	0.014	0.00963268	0	Rragd
1.75377e-07	1.67862	0.412	0.19	0.00972132	0	Gm21399

## Sheet: Cluster 1
p_val	avg_log2FC	pct.1	pct.2	p_val_adj	cluster	gene
5.25075e-13	-1.51136	0.466	0.799	2.91054e-08	1	Lcp1
3.28356e-12	-1.49936	0.19	0.584	1.82011e-07	1	Hnrnpa3
1.77565e-11	0.87811	0.94	0.9	9.84259e-07	1	Gm37376
2.7112e-11	-0.965095	0.75	0.943	1.50285e-06	1	Actr2
4.48155e-11	-2.30417	0.129	0.476	2.48417e-06	1	Idi1
1.06697e-10	-0.884949	0.569	0.885	5.91434e-06	1	Actr3
1.17635e-10	-3.71475	0.086	0.397	6.52063e-06	1	Gm13502
1.75449e-10	0.63674	0.948	0.986	9.72529e-06	1	Rps19
2.39529e-10	-1.08139	0.405	0.744	1.32774e-05	1	Canx
2.44203e-10	-2.40598	0.112	0.445	1.35364e-05	1	Irf8
3.2289e-10	-0.765045	0.759	0.959	1.78981e-05	1	Gm15459
3.67531e-10	-1.03239	0.224	0.598	2.03726e-05	1	Eloc
7.62282e-10	-1.24746	0.259	0.598	4.2254e-05	1	Hspa5
3.08135e-09	-0.81077	0.603	0.904	0.000170802	1	Ywhaz
4.07992e-09	-0.73564	0.647	0.902	0.000226154	1	Hsp90ab1
4.60542e-09	-0.880506	0.75	0.911	0.000255283	1	Gm15500
5.17359e-09	-0.912308	0.379	0.696	0.000286777	1	Gm37401
6.86621e-09	-1.19982	0.138	0.459	0.000380601	1	Zyx
7.17053e-09	-0.837174	0.379	0.758	0.00039747	1	Vcp
1.07494e-08	-0.6815	0.336	0.694	0.000595853	1	Anxa5
1.60202e-08	-0.578839	0.198	0.536	0.000888013	1	Rab7
2.67715e-08	-0.235435	0.81	0.947	0.00148397	1	Tmsb10
3.39663e-08	0.712301	0.974	0.995	0.00188279	1	Fau
3.93319e-08	-1.82879	0.06	0.325	0.00218021	1	Stard3nl
4.39267e-08	-0.385491	0.448	0.751	0.0024349	1	Txn1
4.63911e-08	-1.22845	0.259	0.562	0.00257151	1	Rtn4
4.68599e-08	-1.78749	0.319	0.565	0.00259749	1	Hnrnpu
5.47791e-08	-1.18322	0.284	0.589	0.00303646	1	Capza1
5.84381e-08	-2.16098	0.043	0.294	0.00323928	1	Arcn1
6.32009e-08	-0.834032	0.397	0.708	0.00350329	1	Rpl12
6.35123e-08	-3.92989	0.034	0.268	0.00352055	1	Plbd1
7.75522e-08	-7.07547	0	0.211	0.0042988	1	H2-Ob
8.02893e-08	-0.730152	0.31	0.663	0.00445051	1	Eif5a
8.20927e-08	-1.69467	0.172	0.457	0.00455048	1	Napsa
9.92987e-08	-0.703232	0.586	0.84	0.00550423	1	Wdr1
1.01122e-07	-0.490165	0.828	0.99	0.00560529	1	Hspa8
1.05283e-07	-0.688409	0.328	0.624	0.00583593	1	Vcp-rs
1.14348e-07	-1.21073	0.181	0.467	0.0063384	1	Lima1
1.25771e-07	-1.08148	0.267	0.565	0.00697163	1	Rab8b
1.27782e-07	-0.691847	0.371	0.727	0.00708306	1	Capza2
1.50137e-07	-4.95779	0.034	0.254	0.00832224	1	Preb
1.61401e-07	-2.70693	0.043	0.275	0.00894659	1	Ece1
1.77988e-07	-0.685521	0.466	0.742	0.00986605	1	Clasp2

## Sheet: Cluster 2
p_val	avg_log2FC	pct.1	pct.2	p_val_adj	cluster	gene
1.98759e-18	2.11779	0.767	0.325	1.10174e-13	2	Mir155hg
3.73625e-18	2.58191	0.699	0.285	2.07104e-13	2	Ccl17
1.90234e-16	2.09133	0.67	0.288	1.05449e-11	2	Ebi3
2.00958e-16	1.20934	0.932	0.671	1.11393e-11	2	Apol7c
8.62829e-15	2.11954	0.738	0.415	4.78275e-10	2	Tnfaip3
1.94406e-14	1.25483	0.932	0.645	1.07761e-09	2	Dusp1
2.165e-14	2.09929	0.825	0.58	1.20008e-09	2	Ccl22
2.77317e-14	1.30611	0.835	0.492	1.53719e-09	2	Gm8221
9.84019e-14	1.91652	0.825	0.552	5.45451e-09	2	Cd40
1.3894e-13	1.31569	0.777	0.436	7.70156e-09	2	Cd1d1
5.11647e-13	1.06998	0.981	0.814	2.83611e-08	2	Junb
4.63015e-12	1.65481	0.612	0.297	2.56654e-07	2	Bcl2l1
5.25404e-12	1.11657	0.913	0.657	2.91237e-07	2	Icam1
6.85223e-12	1.20709	0.718	0.369	3.79826e-07	2	Synpo2
7.11003e-12	2.35715	0.456	0.174	3.94116e-07	2	Ccrl2
1.58278e-11	1.83389	0.398	0.118	8.77349e-07	2	Tnnt2
3.99633e-11	0.625333	0.99	0.884	2.21521e-06	2	Tmem123
4.62242e-11	1.28434	0.806	0.515	2.56225e-06	2	Cdkn1a
5.1054e-11	2.57358	0.243	0.044	2.82998e-06	2	Serpinb9b
6.83991e-11	0.853957	0.922	0.654	3.79143e-06	2	Socs2
1.15354e-10	1.08244	0.971	0.875	6.3942e-06	2	Nfkbia
2.06834e-10	-1.36858	0.612	0.84	1.1465e-05	2	H2-Aa
2.40633e-10	-1.28163	0.563	0.814	1.33386e-05	2	H2-Eb1
2.70457e-10	-2.06285	0.485	0.731	1.49917e-05	2	H2-Ab1
3.20343e-10	1.02027	0.854	0.571	1.77569e-05	2	Nudt17
3.86733e-10	1.42055	0.631	0.313	2.1437e-05	2	Gm12216
4.38231e-10	0.751898	0.932	0.619	2.42916e-05	2	Serpinb9
5.79078e-10	0.967514	0.893	0.603	3.20989e-05	2	Rgs1
6.70678e-10	-1.0399	0.932	0.972	3.71764e-05	2	Cd74
6.81527e-10	3.33419	0.32	0.097	3.77777e-05	2	Tnfaip2
7.55085e-10	2.5887	0.282	0.072	4.18551e-05	2	Sema7a
7.84716e-10	1.7415	0.447	0.172	4.34976e-05	2	Gm45184
1.23989e-09	0.507381	0.99	0.979	6.87282e-05	2	H2-K1
1.52304e-09	0.967858	0.961	0.817	8.44238e-05	2	Cd83
1.61592e-09	1.59794	0.476	0.2	8.95718e-05	2	Dusp2
1.66772e-09	0.894834	0.748	0.457	9.24432e-05	2	Sdc4
1.93283e-09	2.28764	0.204	0.037	0.000107139	2	Icam5
2.20129e-09	-7.07034	0.01	0.29	0.00012202	2	Cd53
2.8172e-09	1.06233	0.738	0.42	0.00015616	2	Arhgap31
3.04921e-09	0.68282	0.99	0.858	0.000169021	2	Marcksl1
3.27634e-09	0.8028	0.922	0.659	0.000181611	2	Ube2l6
3.40689e-09	1.10642	0.709	0.429	0.000188847	2	Cdk6
4.37553e-09	0.526039	0.981	0.891	0.00024254	2	Gm37376
4.53992e-09	2.0045	0.32	0.097	0.000251652	2	Tnfsf9
4.69294e-09	2.26755	0.359	0.125	0.000260134	2	Cd1d2
6.15595e-09	0.757723	0.883	0.622	0.000341231	2	H2-Q10
6.35077e-09	2.80603	0.223	0.051	0.000352029	2	Cxcl1
8.22907e-09	0.789913	0.99	0.912	0.000456145	2	Bmp2k
8.43569e-09	0.873675	0.951	0.877	0.000467599	2	Zfp36l1
8.72263e-09	1.04599	0.796	0.517	0.000483504	2	Ppp1r15a
1.08521e-08	1.07235	0.699	0.399	0.00060154	2	Ccdc50
1.69995e-08	1.57054	0.524	0.258	0.0009423	2	Inpp5b
1.76732e-08	1.65914	0.417	0.169	0.000979642	2	Selenom
2.3821e-08	0.830726	0.903	0.675	0.00132042	2	Etv3
2.44263e-08	0.653716	0.961	0.754	0.00135397	2	Clic4
3.41463e-08	-5.36093	0.049	0.306	0.00189276	2	Ly6e
4.13088e-08	0.826463	0.66	0.334	0.00228979	2	Gbp4
4.81668e-08	1.00113	0.903	0.756	0.00266993	2	Zfp36
4.95774e-08	1.07767	0.903	0.71	0.00274812	2	Wnk1
6.85912e-08	1.22353	0.68	0.399	0.00380208	2	Bhlhe40
7.05749e-08	0.984253	0.709	0.448	0.00391203	2	Slco5a1
7.76147e-08	-2.9122	0.136	0.394	0.00430226	2	H2-DMa
9.54886e-08	1.01222	0.67	0.434	0.00529303	2	Lad1
1.11571e-07	2.00135	0.233	0.063	0.00618448	2	Gm16712
1.29653e-07	0.812219	0.922	0.747	0.00718681	2	Tbc1d17
1.60805e-07	-2.84164	0.097	0.36	0.00891358	2	H2-DMb1
1.65873e-07	0.699309	1	0.8	0.00919448	2	Fscn1

## Sheet: Cluster 3
p_val	avg_log2FC	pct.1	pct.2	p_val_adj	cluster	gene
6.4348e-25	2.41427	0.826	0.346	3.56687e-20	3	Fabp5
1.75962e-19	2.54438	0.478	0.109	9.75375e-15	3	Gm6166
6.71956e-18	1.42446	0.902	0.391	3.72472e-13	3	Lad1
2.09238e-17	5.13268	0.217	0.011	1.15983e-12	3	Ccl24
1.33209e-16	0.820232	0.989	0.946	7.38392e-12	3	Actg1
1.3913e-16	1.77845	0.674	0.258	7.71214e-12	3	Tmem106a
1.34265e-15	1.19555	0.978	0.819	7.44243e-11	3	Gm46620
1.69686e-15	1.43581	0.913	0.602	9.40588e-11	3	Anxa2
3.69933e-15	1.23348	0.967	0.885	2.05057e-10	3	Gm42427
1.50215e-13	0.74585	0.978	0.871	8.32656e-09	3	Myl6
2.23207e-13	2.05738	0.457	0.129	1.23726e-08	3	Car2
2.39225e-13	0.978603	0.935	0.767	1.32605e-08	3	Cnn2
6.93967e-12	1.40966	0.75	0.376	3.84673e-07	3	Ccnd2
1.39962e-11	1.68907	0.272	0.05	7.75824e-07	3	Ramp3
1.64256e-11	0.837939	0.989	0.93	9.10486e-07	3	Cfl1
2.99995e-11	0.956434	0.924	0.756	1.6629e-06	3	Wdr1
5.14571e-11	0.715788	1	0.957	2.85232e-06	3	Cd74
1.22638e-10	2.24116	0.261	0.052	6.79796e-06	3	Gm9895
1.81595e-10	1.67942	0.543	0.231	1.0066e-05	3	Stat4
2.90356e-10	1.52994	0.63	0.328	1.60947e-05	3	Ncoa4
3.29625e-10	1.78079	0.576	0.267	1.82714e-05	3	Hmgcs1
3.29778e-10	0.803555	0.913	0.645	1.82799e-05	3	Tmem176a
5.38279e-10	0.95107	0.924	0.683	2.98373e-05	3	Myo1g
5.45521e-10	2.20215	0.272	0.061	3.02388e-05	3	Nipal1
5.50835e-10	1.6251	0.391	0.129	3.05333e-05	3	Mtch1
7.64522e-10	0.763016	0.587	0.242	4.23782e-05	3	Gpr183
7.68504e-10	1.95582	0.326	0.09	4.25989e-05	3	Stxbp6
9.89217e-10	2.9481	0.109	0.005	5.48333e-05	3	1700011B04Rik
1.24711e-09	1.04642	0.75	0.432	6.91283e-05	3	Gbp2
1.40175e-09	4.44349	0.141	0.014	7.77002e-05	3	Rgs6
1.41909e-09	1.90752	0.174	0.023	7.86616e-05	3	Gm16144
2.35713e-09	0.770015	0.978	0.758	0.000130658	3	H2-Aa
2.69876e-09	0.964351	0.924	0.679	0.000149595	3	Apol7c
3.70848e-09	1.04635	0.793	0.52	0.000205565	3	Jak2
5.57234e-09	0.839113	0.489	0.195	0.00030888	3	Nr4a3
5.60253e-09	0.87583	0.62	0.283	0.000310554	3	H2-DMb2
6.08386e-09	0.685383	0.957	0.726	0.000337234	3	H2-Eb1
6.50634e-09	0.821958	0.967	0.79	0.000360653	3	Il4i1
6.67637e-09	1.41737	0.457	0.181	0.000370078	3	Msmo1
6.69538e-09	0.627637	0.674	0.339	0.000371131	3	Aebp2
6.7926e-09	-1.71708	0.663	0.79	0.00037652	3	Gas5
8.83941e-09	1.5964	0.609	0.344	0.000489977	3	Uap1
1.35365e-08	0.779279	0.891	0.683	0.00075034	3	Bcl2a1a
1.43623e-08	0.833777	0.804	0.464	0.000796119	3	Gsto1
1.68718e-08	0.643101	0.641	0.308	0.000935222	3	Ccl17
1.75479e-08	0.404741	0.957	0.627	0.000972699	3	H2-Ab1
1.84884e-08	0.699155	0.978	0.837	0.00102483	3	Gm12715
2.32414e-08	1.30678	0.772	0.557	0.00128829	3	Tpm4
2.34651e-08	0.933496	0.75	0.45	0.00130069	3	Cd1d1
2.42858e-08	2.52227	0.163	0.025	0.00134619	3	Nrep
2.64439e-08	1.37476	0.543	0.285	0.00146581	3	Gm13502
2.69327e-08	0.714115	0.957	0.787	0.00149291	3	Bcl2a1d
2.86095e-08	1.18176	0.435	0.17	0.00158585	3	Tmem173
3.2679e-08	1.08697	0.75	0.486	0.00181143	3	Gyg
3.27101e-08	1.42637	0.38	0.133	0.00181315	3	Tnfrsf18
3.34485e-08	1.70762	0.424	0.179	0.00185409	3	Pla2g7
3.41662e-08	0.657224	0.859	0.618	0.00189387	3	Myl12a
3.50617e-08	0.717452	0.924	0.661	0.0019435	3	Socs2
4.34854e-08	1.07622	0.554	0.258	0.00241044	3	Fdps
4.35789e-08	1.56775	0.609	0.357	0.00241562	3	Idi1
4.71423e-08	1.06429	0.641	0.364	0.00261315	3	Stat5a
5.62737e-08	0.687207	0.902	0.627	0.00311931	3	Swap70
5.83074e-08	0.59101	0.207	0.043	0.00323204	3	Il1rn
5.9024e-08	0.945355	0.554	0.253	0.00327176	3	Vopp1
6.62743e-08	1.31505	0.424	0.172	0.00367365	3	5430437J10Rik
6.87521e-08	0.872188	0.891	0.774	0.003811	3	Clic4
8.60862e-08	1.51894	0.446	0.201	0.00477184	3	Gm42428
8.98187e-08	1.98717	0.348	0.122	0.00497874	3	Akt1
1.0715e-07	1.79244	0.098	0.007	0.00593943	3	Stab1
1.1244e-07	1.3703	0.304	0.095	0.00623266	3	Palm
1.1483e-07	1.0204	0.446	0.192	0.00636516	3	Kif21b
1.15334e-07	1.17217	0.228	0.054	0.00639306	3	Syn3
1.18702e-07	2.28455	0.207	0.05	0.00657977	3	Gm14328
1.67407e-07	1.05307	0.446	0.186	0.00927953	3	Tprgl
1.77276e-07	0.736748	0.967	0.805	0.00982661	3	Rap2b

## Sheet: Cluster 4
p_val	avg_log2FC	pct.1	pct.2	p_val_adj	cluster	gene
4.73964e-74	6.15697	0.808	0.03	2.62723e-69	4	Cyp4f16
1.6177e-65	6.9342	0.699	0.022	8.96709e-61	4	Ms4a6c
3.60097e-61	6.306	0.616	0.011	1.99605e-56	4	Cd300a
1.27937e-50	5.76881	0.534	0.013	7.09166e-46	4	Cd7
3.03469e-50	2.59334	0.904	0.108	1.68216e-45	4	Plbd1
7.15371e-49	4.15247	0.767	0.087	3.96537e-44	4	Nrros
8.15752e-49	5.02231	0.685	0.059	4.52179e-44	4	Cfp
2.17412e-48	3.84148	0.877	0.134	1.20514e-43	4	Cd53
2.05843e-43	2.96393	0.74	0.078	1.14101e-38	4	Alox5ap
5.51334e-42	3.85951	0.699	0.076	3.0561e-37	4	Asb2
4.38515e-41	4.13601	0.63	0.059	2.43074e-36	4	Cybb
1.06564e-40	8.09955	0.397	0.004	5.90695e-36	4	Ifitm6
1.43472e-40	7.35406	0.397	0.004	7.9528e-36	4	Sirpb1a
8.4838e-40	7.87915	0.425	0.011	4.70265e-35	4	Ms4a4c
9.24489e-40	5.18767	0.507	0.028	5.12454e-35	4	Ffar2
1.19795e-39	5.08117	0.548	0.039	6.64034e-35	4	I830077J02Rik
1.32219e-39	4.41894	0.726	0.119	7.32901e-35	4	Ifitm3
1.89909e-39	3.50077	0.753	0.121	1.05268e-34	4	S100a6
2.64326e-36	2.10504	0.863	0.161	1.46518e-31	4	Ly6e
5.04756e-36	3.84842	0.671	0.095	2.79792e-31	4	Plac8
1.32017e-35	5.67786	0.479	0.033	7.31785e-31	4	Ms4a6b
1.98878e-35	2.96078	0.932	0.273	1.1024e-30	4	Fcer1g
3.92028e-35	2.58256	0.986	0.451	2.17305e-30	4	Gm2a
4.31522e-35	3.7897	0.603	0.069	2.39197e-30	4	Lcp2
6.97191e-34	4.36344	0.548	0.059	3.8646e-29	4	Ltb
3.69089e-33	4.28813	0.534	0.054	2.0459e-28	4	Sema4d
7.42702e-33	3.58827	0.548	0.056	4.11687e-28	4	Sla
7.83586e-33	5.48119	0.329	0.004	4.34349e-28	4	Sirpb1c
7.88539e-33	3.92324	0.562	0.063	4.37095e-28	4	Parvg
1.34593e-32	3.11402	0.616	0.08	7.46064e-28	4	Fgr
2.35536e-32	5.16942	0.411	0.022	1.3056e-27	4	Cd244a
4.46543e-32	4.07994	0.521	0.052	2.47523e-27	4	Myo1f
4.91849e-32	-7.14212	0.055	0.863	2.72637e-27	4	Serpinb6b
6.43746e-31	2.97596	0.726	0.141	3.56835e-26	4	Itgax
6.65953e-31	2.96489	0.699	0.13	3.69144e-26	4	Itgb2
1.40159e-30	3.20634	0.726	0.145	7.76918e-26	4	Sirpa
1.77457e-30	-4.05162	0.329	0.92	9.83661e-26	4	Fscn1
7.59919e-30	4.753	0.493	0.054	4.21231e-25	4	Kmo
1.7301e-29	3.04704	0.616	0.093	9.59013e-25	4	H2-Ob
2.13086e-29	2.86603	0.863	0.321	1.18115e-24	4	Napsa
1.0876e-28	-3.4007	0.644	0.946	6.02866e-24	4	Tmem123
1.23569e-28	-3.6703	0.247	0.898	6.84954e-24	4	Ccr7
2.65171e-28	-4.53719	0.137	0.852	1.46987e-23	4	Cacnb3
4.79309e-28	3.17106	0.479	0.05	2.65686e-23	4	Adgrg5
6.03545e-28	-5.08525	0.315	0.885	3.34551e-23	4	Ccl5
6.37994e-28	-3.81274	0.397	0.902	3.53646e-23	4	Abcg1
1.2523e-27	2.96206	0.603	0.098	6.94161e-23	4	Evi2b
3.49342e-27	9.29759	0.26	0.002	1.93644e-22	4	Clec4a1
4.51905e-27	2.99956	0.521	0.069	2.50495e-22	4	Cyth4
6.35421e-27	-4.72501	0.082	0.822	3.5222e-22	4	Apol7c
8.21575e-27	2.42703	0.863	0.295	4.55407e-22	4	Otulinl
1.55734e-26	4.37709	0.329	0.015	8.63248e-22	4	Krt80
8.15465e-26	2.71494	0.753	0.204	4.52021e-21	4	Ciita
9.86547e-26	-3.03939	0.205	0.874	5.46853e-21	4	Cxcl16
1.07734e-25	6.3121	0.274	0.007	5.97181e-21	4	Cd300c2
1.11411e-25	2.86134	0.589	0.106	6.17562e-21	4	Bin2
1.85179e-25	3.07203	0.521	0.074	1.02647e-20	4	Nfam1
2.08661e-25	2.62039	0.808	0.267	1.15663e-20	4	H2-DMb2
3.22831e-25	2.90851	0.63	0.132	1.78949e-20	4	Cd68
3.34282e-25	1.85919	0.986	0.636	1.85296e-20	4	H2-Ab1
4.88118e-25	-5.63983	0.082	0.774	2.70569e-20	4	Serpinb9
5.88421e-25	-4.89792	0.151	0.794	3.26168e-20	4	Socs2
7.34995e-25	2.46176	0.562	0.087	4.07415e-20	4	Wdfy4
7.85919e-25	-2.4287	0.644	0.961	4.35643e-20	4	Crip1
8.72178e-25	3.65426	0.493	0.069	4.83457e-20	4	Mapk14
9.1669e-25	-3.84171	0.26	0.863	5.08131e-20	4	AW112010
1.27868e-24	2.8847	0.521	0.076	7.08786e-20	4	S100a4
1.42153e-24	5.81221	0.288	0.011	7.87966e-20	4	Lpcat2
2.61295e-24	4.53837	0.288	0.011	1.44838e-19	4	Sirpb1b
3.06951e-24	8.57636	0.233	0.002	1.70146e-19	4	Clec4a3
3.32417e-24	5.75456	0.26	0.007	1.84262e-19	4	Cst7
1.03231e-23	4.19147	0.301	0.015	5.72218e-19	4	Gm1966
2.4409e-23	-6.93255	0.027	0.722	1.35301e-18	4	Ccl22
2.81242e-23	3.79236	0.425	0.052	1.55895e-18	4	Bcl11a
5.76931e-23	-3.54615	0.37	0.859	3.19798e-18	4	Epsti1
6.29551e-23	2.61362	0.562	0.104	3.48966e-18	4	Ckb
9.05505e-23	11.8473	0.219	0.002	5.0193e-18	4	Cd209a
9.99972e-23	6.32215	0.233	0.004	5.54295e-18	4	Clec4a4
1.11641e-22	1.93028	0.822	0.269	6.18837e-18	4	H2-DMa
2.36624e-22	3.04437	0.575	0.124	1.31163e-17	4	Slc44a2
2.89461e-22	5.83514	0.342	0.03	1.60451e-17	4	Csf1r
3.36005e-22	-3.29172	0.219	0.82	1.86251e-17	4	Mxd1
4.01599e-22	3.38988	0.425	0.054	2.2261e-17	4	Stap1
4.22346e-22	4.02445	0.315	0.022	2.3411e-17	4	Nod1
5.45596e-22	-3.06007	0.233	0.824	3.02429e-17	4	Anxa3
6.6818e-22	3.02608	0.452	0.065	3.70379e-17	4	Itgb7
9.77103e-22	2.38874	0.726	0.213	5.41618e-17	4	Hcls1
1.06297e-21	-1.98692	0.74	0.961	5.89217e-17	4	Psme2
1.19352e-21	-2.9451	0.274	0.818	6.6158e-17	4	Fam177a
1.38155e-21	-4.12788	0.055	0.716	7.6581e-17	4	Nudt17
1.60242e-21	3.01328	0.562	0.121	8.88238e-17	4	Prdx6
1.78371e-21	8.65498	0.192	0	9.88729e-17	4	Clec10a
1.78371e-21	8.3454	0.192	0	9.88729e-17	4	Gm34680
2.11543e-21	3.0221	0.479	0.076	1.1726e-16	4	Rgs2
2.18832e-21	7.88944	0.233	0.007	1.21301e-16	4	Lifr
2.70272e-21	1.56108	0.973	0.688	1.49814e-16	4	Lcp1
3.07887e-21	1.9842	0.74	0.219	1.70665e-16	4	Gng10
3.2689e-21	6.50649	0.219	0.004	1.81198e-16	4	Clec4a2
3.82043e-21	5.35048	0.205	0.002	2.1177e-16	4	Gm9733
4.20638e-21	3.33748	0.288	0.017	2.33164e-16	4	Rgl1
4.51908e-21	5.1627	0.219	0.004	2.50497e-16	4	Ctnnd2
5.87345e-21	4.43892	0.301	0.022	3.25571e-16	4	Igsf6
6.42069e-21	-1.22357	1	0.998	3.55905e-16	4	B2m
6.48514e-21	4.36548	0.274	0.015	3.59478e-16	4	Gm5547
9.39658e-21	1.96195	0.658	0.163	5.20862e-16	4	Evi2a
1.10706e-20	1.98378	0.767	0.236	6.13655e-16	4	H2-DMb1
1.30029e-20	-1.41303	0.959	0.985	7.20765e-16	4	H2-K1
1.48757e-20	4.29077	0.397	0.054	8.24577e-16	4	9930111J21Rik2
1.94246e-20	3.64358	0.452	0.074	1.07672e-15	4	Lbr
2.29841e-20	3.61246	0.342	0.035	1.27403e-15	4	Tagap
3.14951e-20	-3.05344	0.233	0.785	1.7458e-15	4	Ube2l6
3.20452e-20	3.86488	0.247	0.011	1.7763e-15	4	Cd300lf
3.68963e-20	-1.1558	0.973	0.985	2.0452e-15	4	H2-D1
4.39222e-20	1.94982	0.863	0.516	2.43465e-15	4	Limd2
4.64816e-20	-2.39878	0.959	0.902	2.57652e-15	4	Malat1
4.67111e-20	6.21827	0.233	0.009	2.58924e-15	4	Il1r2
5.09543e-20	7.87647	0.178	0	2.82445e-15	4	Bex6
5.33655e-20	-2.60416	0.959	0.9	2.9581e-15	4	Gm37376
5.98029e-20	4.52098	0.233	0.009	3.31494e-15	4	Gfra2
7.80032e-20	7.98919	0.192	0.002	4.3238e-15	4	Slc2a3
9.49938e-20	2.94513	0.521	0.106	5.2656e-15	4	Nr4a1
1.06736e-19	4.6564	0.219	0.007	5.91646e-15	4	Tgm2
1.21482e-19	1.88653	0.863	0.403	6.73386e-15	4	Klf13
1.53525e-19	-5.06972	0.11	0.69	8.51004e-15	4	Net1
1.78908e-19	3.16604	0.329	0.033	9.91705e-15	4	Rasgef1b
2.08079e-19	-2.27899	0.644	0.902	1.15341e-14	4	H2-Q7
2.11086e-19	2.43793	0.767	0.336	1.17007e-14	4	Fam49b
2.1581e-19	2.68893	0.575	0.139	1.19626e-14	4	Hfe
2.17501e-19	2.65166	0.589	0.15	1.20563e-14	4	Plek
2.30617e-19	1.86752	0.74	0.243	1.27833e-14	4	Rac2
2.99145e-19	-1.83102	0.603	0.928	1.65819e-14	4	Marcksl1
3.46895e-19	-2.11893	0.918	0.983	1.92288e-14	4	Cst3
7.06297e-19	3.35197	0.397	0.059	3.91507e-14	4	Arhgap15
7.21363e-19	2.09305	0.877	0.475	3.99859e-14	4	Mdh2
7.49326e-19	2.07927	0.685	0.197	4.15359e-14	4	H2-Oa
9.13067e-19	-4.4658	0.11	0.683	5.06122e-14	4	Rabgap1l
1.21931e-18	2.25257	0.644	0.184	6.75876e-14	4	Nadk
1.5143e-18	1.53684	0.918	0.501	8.39391e-14	4	Coro1a
1.60632e-18	3.60961	0.288	0.024	8.90399e-14	4	Tmem268
1.67247e-18	-2.0335	0.603	0.892	9.27068e-14	4	Iscu
2.02588e-18	3.29709	0.329	0.037	1.12297e-13	4	Il6ra
2.88382e-18	2.05543	0.795	0.332	1.59853e-13	4	Lyn
2.94418e-18	1.88925	0.781	0.304	1.63199e-13	4	Ctsa
3.54328e-18	-2.60804	0.233	0.777	1.96408e-13	4	Gadd45b
3.81738e-18	2.57107	0.315	0.033	2.11601e-13	4	Plxnb2
3.91529e-18	-2.71966	0.466	0.85	2.17028e-13	4	Tspan3
4.67983e-18	-5.51946	0.055	0.638	2.59408e-13	4	Gm8221
6.41738e-18	3.7505	0.288	0.026	3.55722e-13	4	Lair1
6.74224e-18	2.64529	0.534	0.128	3.73729e-13	4	Anxa6
7.26873e-18	1.92124	0.74	0.262	4.02913e-13	4	Man2b1
9.48533e-18	2.90458	0.562	0.145	5.25781e-13	4	Kit
1.18012e-17	-2.94678	0.219	0.742	6.54153e-13	4	Rnf115
1.23771e-17	4.29023	0.274	0.024	6.86075e-13	4	Wfdc17
1.47747e-17	5.28677	0.219	0.011	8.18975e-13	4	Gm37347
1.7217e-17	-1.98759	0.466	0.874	9.54357e-13	4	Samsn1
1.79665e-17	1.22684	0.986	0.961	9.959e-13	4	Cd74
3.01777e-17	5.37132	0.205	0.009	1.67278e-12	4	Clec4n
3.85854e-17	2.61906	0.493	0.115	2.13883e-12	4	Lta4h
4.04806e-17	1.81785	0.479	0.095	2.24388e-12	4	Was
5.85223e-17	2.1013	0.699	0.226	3.24395e-12	4	Ier2
5.93607e-17	2.83381	0.384	0.061	3.29042e-12	4	Klrd1
6.23133e-17	6.91239	0.164	0.002	3.45409e-12	4	Siglece
6.36258e-17	-2.95544	0.274	0.77	3.52684e-12	4	Pfkfb3
6.77722e-17	2.60555	0.452	0.089	3.75668e-12	4	Ipo7
6.78624e-17	-1.73785	0.493	0.907	3.76168e-12	4	Id2
7.24582e-17	5.57042	0.178	0.004	4.01643e-12	4	Slc14a1
8.07171e-17	4.75717	0.164	0.002	4.47423e-12	4	Oas2
1.01075e-16	1.89344	0.74	0.304	5.6027e-12	4	Ldha
1.18351e-16	2.60634	0.37	0.056	6.56032e-12	4	Tifab
1.24119e-16	-1.21341	1	0.993	6.88004e-12	4	Tmsb4x
1.25197e-16	1.49829	0.767	0.278	6.93977e-12	4	Ifngr1
1.34751e-16	-4.94978	0.11	0.633	7.46939e-12	4	Il15ra
1.34765e-16	-1.59767	0.63	0.933	7.47015e-12	4	Psme2b
1.62128e-16	-3.34151	0.096	0.657	8.98693e-12	4	Tmcc3
1.83628e-16	2.39275	0.521	0.128	1.01787e-11	4	Ikzf1
1.91e-16	2.97935	0.356	0.054	1.05873e-11	4	Akr7a5
1.94721e-16	2.23302	0.685	0.273	1.07936e-11	4	Shisa5
1.95289e-16	4.39965	0.247	0.02	1.0825e-11	4	Myc
2.07434e-16	2.59883	0.397	0.067	1.14983e-11	4	Slc35c2
2.53815e-16	2.68139	0.425	0.085	1.40692e-11	4	Prkcb
3.2408e-16	2.13453	0.671	0.223	1.79641e-11	4	Gm20186
3.5832e-16	3.02074	0.342	0.05	1.98621e-11	4	Gpr146
3.92993e-16	1.19813	0.986	0.766	2.1784e-11	4	H2-Aa
4.05655e-16	2.45053	0.452	0.102	2.24859e-11	4	Sptssa
4.09626e-16	2.0041	0.507	0.137	2.2706e-11	4	Gmfg
5.70083e-16	2.82501	0.479	0.119	3.16003e-11	4	Vrk1
5.97566e-16	3.00586	0.288	0.033	3.31237e-11	4	Stard5
6.47431e-16	-2.57047	0.178	0.709	3.58877e-11	4	Cd63
7.16754e-16	1.83684	0.726	0.299	3.97304e-11	4	Ifitm2
8.06381e-16	3.30404	0.342	0.052	4.46985e-11	4	9930111J21Rik1
8.19928e-16	1.89018	0.548	0.148	4.54494e-11	4	Tpd52
8.43219e-16	4.40694	0.26	0.026	4.67405e-11	4	Tnfrsf13b
1.06442e-15	-4.50753	0.055	0.592	5.9002e-11	4	Ankrd33b
1.12124e-15	2.44485	0.288	0.033	6.21512e-11	4	Gm14548
1.75781e-15	1.95777	0.37	0.063	9.74372e-11	4	Ptp4a3
1.77514e-15	3.16469	0.411	0.087	9.83978e-11	4	Fh1
2.28844e-15	2.01705	0.548	0.154	1.2685e-10	4	Fos
2.67894e-15	-3.38134	0.096	0.633	1.48496e-10	4	Arhgap22
2.74469e-15	1.9411	0.671	0.247	1.52141e-10	4	Pld4
2.92848e-15	1.21604	0.986	0.907	1.62328e-10	4	Tmsb10
3.15617e-15	1.90193	0.493	0.121	1.7495e-10	4	Snrpd3
3.23717e-15	-1.84755	0.781	0.95	1.7944e-10	4	Bmp2k
3.27816e-15	2.74367	0.342	0.054	1.81711e-10	4	Cebpz
3.6097e-15	-1.37487	0.836	0.915	2.0009e-10	4	Psme1
3.99173e-15	2.2711	0.548	0.156	2.21266e-10	4	Themis2
4.50384e-15	1.6094	0.589	0.176	2.49653e-10	4	Med30
7.00805e-15	2.16211	0.671	0.256	3.88463e-10	4	Lyst
8.68614e-15	-4.83498	0.055	0.562	4.81481e-10	4	Zmynd15
1.36997e-14	-1.52894	0.822	0.913	7.59386e-10	4	H2-T23
1.43388e-14	5.75682	0.178	0.009	7.94813e-10	4	BE692007
1.55131e-14	2.97247	0.247	0.024	8.59907e-10	4	Nlrc4
1.77839e-14	1.25735	0.932	0.547	9.85777e-10	4	Gpx1
1.8055e-14	4.78789	0.178	0.009	1.00081e-09	4	Ccr2
1.96409e-14	3.54532	0.233	0.022	1.08872e-09	4	Gm44951
1.96477e-14	-1.27482	1	0.998	1.08909e-09	4	Ftl1
1.99742e-14	4.75955	0.205	0.015	1.10719e-09	4	Rgs18
2.14487e-14	1.96476	0.342	0.056	1.18892e-09	4	Irf2bp2
2.39758e-14	2.29261	0.315	0.048	1.329e-09	4	Matk
2.61633e-14	2.69594	0.301	0.043	1.45026e-09	4	Gm8995
2.68291e-14	6.14314	0.164	0.007	1.48717e-09	4	Ralgds
2.83786e-14	1.04545	0.973	0.733	1.57305e-09	4	H2-Eb1
3.17888e-14	3.11789	0.342	0.061	1.76209e-09	4	Mndal
4.35206e-14	3.6531	0.164	0.007	2.41239e-09	4	Itgam
4.36289e-14	5.03916	0.233	0.024	2.41839e-09	4	Wdfy2
5.89725e-14	-6.7895	0.014	0.503	3.2689e-09	4	Synpo2
5.89829e-14	2.64164	0.342	0.063	3.26948e-09	4	Pglyrp1
6.19709e-14	2.55448	0.329	0.054	3.43511e-09	4	5031439G07Rik
9.4967e-14	2.72116	0.315	0.052	5.26412e-09	4	Card11
1.0286e-13	1.32301	0.918	0.607	5.70165e-09	4	Capza2
1.22519e-13	-2.44864	0.233	0.701	6.79137e-09	4	N4bp2l1
1.39916e-13	3.02064	0.342	0.063	7.7557e-09	4	Pira2
1.41928e-13	1.67665	0.671	0.302	7.86723e-09	4	Rap1a
1.54894e-13	2.03683	0.616	0.219	8.58591e-09	4	Mif
1.62425e-13	5.43958	0.178	0.011	9.00336e-09	4	Cd4
1.65744e-13	-1.10536	0.918	0.972	9.18735e-09	4	Lsp1
1.87445e-13	-1.5039	0.932	0.978	1.03903e-08	4	Calm1
1.98479e-13	-2.07857	0.452	0.785	1.10019e-08	4	Spint2
2.06229e-13	1.6615	0.822	0.458	1.14315e-08	4	Hmgb1
2.44775e-13	3.62766	0.219	0.022	1.35681e-08	4	Acap1
2.82688e-13	-3.33339	0.192	0.633	1.56697e-08	4	Tapbpl
2.95817e-13	2.01574	0.397	0.087	1.63974e-08	4	Gpr35
3.75532e-13	1.69983	0.493	0.134	2.08161e-08	4	Itpripl1
4.16932e-13	2.44722	0.356	0.072	2.31109e-08	4	Ppfia4
4.20014e-13	-1.73426	0.767	0.911	2.32818e-08	4	Zfp36l1
4.27113e-13	3.09293	0.233	0.026	2.36753e-08	4	Slc29a1
4.31925e-13	2.64287	0.26	0.035	2.3942e-08	4	Ccdc102a
4.41786e-13	-5.33368	0.068	0.527	2.44886e-08	4	Cblb
4.82607e-13	3.61868	0.164	0.009	2.67514e-08	4	Gm19680
5.0285e-13	2.50202	0.342	0.065	2.78735e-08	4	Pik3ap1
5.14373e-13	-3.94699	0.068	0.547	2.85122e-08	4	Arhgap31
5.51398e-13	2.27361	0.479	0.141	3.05645e-08	4	Prmt1
5.87346e-13	0.971482	0.932	0.729	3.25572e-08	4	Laptm5
6.00898e-13	2.59709	0.452	0.128	3.33084e-08	4	Myd88
6.02396e-13	2.28152	0.397	0.091	3.33914e-08	4	Rnf130
6.08807e-13	2.46893	0.356	0.074	3.37468e-08	4	Chn2
6.12713e-13	3.7455	0.26	0.037	3.39633e-08	4	Lgals9
6.46023e-13	-3.85282	0.096	0.562	3.58097e-08	4	Slco5a1
8.09274e-13	2.95168	0.274	0.041	4.48589e-08	4	Lat2
8.50799e-13	8.60247	0.11	0	4.71606e-08	4	Cx3cr1
8.68292e-13	-4.70593	0.055	0.518	4.81303e-08	4	Pakap
8.91824e-13	-1.80769	0.616	0.835	4.94347e-08	4	Itm2c
9.39898e-13	3.88329	0.219	0.024	5.20995e-08	4	Ryr1
9.64911e-13	2.12198	0.315	0.056	5.3486e-08	4	Lamtor4
1.03677e-12	2.12261	0.356	0.074	5.74693e-08	4	Ssh2
1.07161e-12	-2.11663	0.438	0.777	5.94006e-08	4	Tbc1d8
1.0783e-12	3.36817	0.274	0.043	5.97712e-08	4	Lpxn
1.08372e-12	-5.1411	0.055	0.505	6.00716e-08	4	Insl6
1.09273e-12	7.17319	0.137	0.004	6.05709e-08	4	Cd33
1.20108e-12	2.64199	0.438	0.124	6.65772e-08	4	Flot1
1.28389e-12	3.22513	0.137	0.004	7.11675e-08	4	Sh2d1b1
1.30269e-12	2.74068	0.301	0.052	7.22095e-08	4	Mrto4
1.31375e-12	3.86814	0.137	0.004	7.28227e-08	4	Fcgr3
1.3138e-12	7.54159	0.123	0.002	7.28254e-08	4	Cd300ld
1.31384e-12	4.0246	0.356	0.085	7.28275e-08	4	Emb
1.48951e-12	4.98102	0.123	0.002	8.25648e-08	4	Hrh2
1.60711e-12	-1.26219	0.781	0.924	8.90837e-08	4	Selplg
1.82345e-12	2.88832	0.26	0.037	1.01076e-07	4	Ptpro
1.8478e-12	-5.57999	0.055	0.501	1.02426e-07	4	Aldh1a2
1.86727e-12	-2.8003	0.178	0.633	1.03505e-07	4	Cdkn1a
1.90298e-12	-2.8718	0.164	0.59	1.05484e-07	4	Glipr2
1.96547e-12	1.89049	0.493	0.152	1.08948e-07	4	Ube2e1
1.97175e-12	1.62374	0.616	0.228	1.09296e-07	4	Knop1
1.99751e-12	1.69686	0.411	0.102	1.10724e-07	4	Lsm7
2.05099e-12	2.26255	0.288	0.046	1.13688e-07	4	Hhex
2.16544e-12	1.81209	0.507	0.156	1.20032e-07	4	Elmo2
2.17513e-12	-2.56653	0.164	0.62	1.2057e-07	4	Slc4a8
2.70776e-12	3.0335	0.288	0.05	1.50094e-07	4	Irf7
3.02446e-12	4.15819	0.164	0.011	1.67649e-07	4	Eef2k
3.12733e-12	1.5349	0.726	0.373	1.73351e-07	4	Nme2
3.29742e-12	3.64904	0.192	0.017	1.82779e-07	4	Tm6sf1
3.30912e-12	-2.05773	0.603	0.794	1.83428e-07	4	Tuba1a
3.50993e-12	2.26519	0.507	0.167	1.94559e-07	4	Arl6ip5
3.58693e-12	2.97751	0.26	0.039	1.98827e-07	4	Il17ra
3.75772e-12	-3.29965	0.123	0.573	2.08294e-07	4	Pcgf5
3.78037e-12	1.24775	0.89	0.707	2.09549e-07	4	Ptma
3.87069e-12	3.55002	0.233	0.03	2.14556e-07	4	Ifi207
4.36236e-12	1.30825	0.712	0.299	2.4181e-07	4	Snrpb
4.66357e-12	-7.58235	0.014	0.451	2.58506e-07	4	Ttc39a
5.39661e-12	2.17897	0.329	0.065	2.99139e-07	4	Ccnd1
5.76961e-12	-2.27774	0.356	0.725	3.19815e-07	4	Swap70
7.15495e-12	2.14252	0.356	0.078	3.96606e-07	4	Jarid2
7.51989e-12	3.59861	0.247	0.037	4.16835e-07	4	March1
8.47596e-12	1.66469	0.795	0.508	4.69831e-07	4	Tspan13
8.62995e-12	2.14247	0.671	0.336	4.78367e-07	4	Dpysl2
8.78292e-12	3.99403	0.178	0.015	4.86846e-07	4	Cln8
9.40146e-12	2.18567	0.37	0.087	5.21132e-07	4	Csk
9.59481e-12	2.23976	0.521	0.184	5.3185e-07	4	St3gal4
9.71686e-12	1.24568	0.726	0.338	5.38615e-07	4	Eno1
9.86723e-12	2.30176	0.342	0.078	5.46951e-07	4	Acer3
1.00652e-11	4.21665	0.151	0.009	5.57922e-07	4	Rab3il1
1.03699e-11	1.36921	0.822	0.499	5.74815e-07	4	Arhgdib
1.03708e-11	1.50314	0.534	0.178	5.74861e-07	4	Emg1
1.04457e-11	1.66198	0.411	0.108	5.79017e-07	4	Lrrc25
1.14901e-11	4.32604	0.192	0.02	6.36907e-07	4	Nol6
1.14958e-11	-1.91273	0.452	0.785	6.37223e-07	4	H2-Q6
1.20029e-11	-2.07084	0.356	0.74	6.65332e-07	4	Birc2
1.20605e-11	2.71586	0.233	0.033	6.68528e-07	4	Scimp
1.22544e-11	0.964803	0.219	0.026	6.79274e-07	4	Gpr171
1.27268e-11	2.32911	0.425	0.119	7.05462e-07	4	Rnd3
1.30044e-11	-2.02706	0.096	0.534	7.20848e-07	4	Cd63-ps
1.51869e-11	6.59781	0.137	0.007	8.41824e-07	4	Tspan4
1.51869e-11	5.85391	0.137	0.007	8.41824e-07	4	Atp8b4
1.52421e-11	1.9865	0.521	0.18	8.44882e-07	4	Hexb
1.65001e-11	1.86323	0.466	0.141	9.14617e-07	4	B4galt3
1.69566e-11	2.4923	0.342	0.078	9.39921e-07	4	Hps3
1.88702e-11	3.39733	0.219	0.028	1.04599e-06	4	Plcb2
1.91365e-11	3.9095	0.137	0.007	1.06075e-06	4	Rtp4
1.92686e-11	2.66499	0.329	0.069	1.06808e-06	4	Apoe
1.932e-11	2.05705	0.37	0.089	1.07092e-06	4	Abi3
1.94023e-11	-2.70688	0.123	0.568	1.07549e-06	4	Cpne2
1.94415e-11	2.24076	0.315	0.063	1.07766e-06	4	Il16
2.02632e-11	3.31842	0.219	0.028	1.12321e-06	4	P2ry6
2.08602e-11	1.417	0.822	0.551	1.1563e-06	4	Set
2.10312e-11	-6.98658	0.014	0.432	1.16578e-06	4	Adcy6
2.13605e-11	-1.76957	0.452	0.805	1.18403e-06	4	Fnbp1
2.23404e-11	-1.26878	0.63	0.881	1.23835e-06	4	Lamp1
2.31586e-11	2.43932	0.356	0.085	1.28371e-06	4	Dcaf12
2.3219e-11	5.80441	0.096	0	1.28705e-06	4	Pilrb1
2.3219e-11	8.69397	0.096	0	1.28705e-06	4	Ifit3
2.3219e-11	4.04233	0.096	0	1.28705e-06	4	Gm32633
2.33622e-11	5.45814	0.164	0.013	1.29499e-06	4	Samd9l
2.4126e-11	3.67726	0.274	0.05	1.33733e-06	4	Arhgap25
2.5651e-11	7.00492	0.123	0.004	1.42186e-06	4	Mapk13
2.58872e-11	1.56688	0.452	0.13	1.43495e-06	4	Rab24
2.86472e-11	1.65369	0.37	0.091	1.58794e-06	4	Mrpl28
3.07152e-11	3.38468	0.384	0.106	1.70258e-06	4	Ifi27l2a
3.14255e-11	5.13051	0.123	0.004	1.74195e-06	4	Dab2
3.24827e-11	-1.7921	0.397	0.759	1.80055e-06	4	Csf2rb
3.2927e-11	-1.59035	0.658	0.835	1.82517e-06	4	Scpep1
3.49931e-11	1.7897	0.548	0.204	1.9397e-06	4	Ubl3
3.59787e-11	2.57931	0.274	0.05	1.99433e-06	4	Mrps28
3.61072e-11	1.52812	0.89	0.584	2.00146e-06	4	Mbnl1
4.06466e-11	2.53153	0.11	0.002	2.25308e-06	4	Ms4a6d
4.09264e-11	1.9638	0.589	0.249	2.26859e-06	4	Dnmt3a
4.1508e-11	-1.96866	0.438	0.764	2.30083e-06	4	Etv3
4.17654e-11	2.22236	0.507	0.193	2.3151e-06	4	Arl8b
4.25333e-11	-2.25466	0.219	0.666	2.35766e-06	4	Hsf2
4.26858e-11	1.56594	0.438	0.121	2.36612e-06	4	Dennd1c
4.49791e-11	-1.41773	0.575	0.859	2.49324e-06	4	Il4i1
4.56278e-11	2.3659	0.233	0.035	2.52919e-06	4	Ifi203
4.62533e-11	-1.42381	0.781	0.879	2.56386e-06	4	Tapbp
5.08024e-11	1.48213	0.479	0.152	2.81603e-06	4	Rrn3
5.10604e-11	1.33861	0.616	0.258	2.83033e-06	4	Nop10
5.23958e-11	2.95714	0.219	0.03	2.90435e-06	4	Dpp7
5.53731e-11	1.4581	0.507	0.167	3.06938e-06	4	Ndufa5
5.53846e-11	1.52537	0.753	0.436	3.07002e-06	4	Ptpn6
5.82707e-11	2.10789	0.356	0.087	3.23e-06	4	Eif4g3
5.9384e-11	1.5014	0.685	0.312	3.29171e-06	4	Dad1
6.11584e-11	-1.72163	0.301	0.714	3.39007e-06	4	Rassf2
6.55005e-11	2.10328	0.301	0.059	3.63076e-06	4	Ppif
6.72854e-11	4.88729	0.151	0.011	3.7297e-06	4	Isg20
7.39557e-11	2.04205	0.356	0.087	4.09944e-06	4	Gm6377
7.74392e-11	2.64929	0.192	0.022	4.29253e-06	4	Ccdc69
7.92133e-11	-1.24919	0.89	0.965	4.39087e-06	4	Ftl1-ps1
7.9838e-11	-4.33758	0.068	0.477	4.4255e-06	4	Cd200
8.63862e-11	-1.83357	0.562	0.796	4.78847e-06	4	Sqstm1
8.97119e-11	-6.30225	0.014	0.414	4.97282e-06	4	Tnfrsf4
9.01454e-11	2.26093	0.534	0.228	4.99685e-06	4	Nfkb1
9.52566e-11	-2.61772	0.082	0.503	5.28017e-06	4	Plaat3
1.00243e-10	2.22866	0.315	0.072	5.55658e-06	4	Hsd17b10
1.11749e-10	-4.86812	0.041	0.445	6.19436e-06	4	Ly75
1.1323e-10	2.86803	0.247	0.041	6.27645e-06	4	Def6
1.14052e-10	-2.63875	0.178	0.592	6.32199e-06	4	Irf1
1.1566e-10	2.52392	0.342	0.085	6.41113e-06	4	Isg20l2
1.18905e-10	3.69023	0.247	0.041	6.59104e-06	4	Fli1
1.20274e-10	1.61771	0.63	0.269	6.66691e-06	4	Cotl1
1.22693e-10	2.42738	0.384	0.106	6.80099e-06	4	Abcg3
1.24215e-10	1.7328	0.534	0.2	6.88536e-06	4	Slc38a1
1.33611e-10	1.96254	0.507	0.178	7.40618e-06	4	Cdk14
1.39997e-10	1.83855	0.329	0.076	7.76015e-06	4	Mob3b
1.65482e-10	3.96599	0.164	0.015	9.17282e-06	4	Mef2c
1.73696e-10	-4.82151	0.068	0.464	9.62817e-06	4	Mir155hg
1.79841e-10	3.43598	0.178	0.02	9.96874e-06	4	Adgre1
1.80595e-10	-3.59378	0.055	0.46	1.00106e-05	4	Lima1
1.85482e-10	-2.33917	0.11	0.538	1.02815e-05	4	Lad1
1.88382e-10	3.38994	0.178	0.02	1.04422e-05	4	Bpnt1
1.94378e-10	2.69863	0.411	0.126	1.07746e-05	4	Cldnd1
1.96803e-10	-5.24421	0.055	0.447	1.0909e-05	4	Stoml1
1.97444e-10	1.39096	0.877	0.581	1.09445e-05	4	Ptprc
1.9859e-10	-1.80883	0.425	0.727	1.1008e-05	4	Trafd1
2.29484e-10	1.61447	0.479	0.158	1.27205e-05	4	Foxo3
2.42913e-10	2.32619	0.452	0.148	1.34649e-05	4	Polr2l
2.87927e-10	1.15847	0.945	0.777	1.59601e-05	4	Gdi2
2.95434e-10	-2.35764	0.274	0.638	1.63762e-05	4	Htra2
3.00782e-10	2.73937	0.288	0.063	1.66726e-05	4	Apex1
3.07387e-10	2.03803	0.342	0.087	1.70388e-05	4	Casp6
3.22505e-10	2.80486	0.192	0.024	1.78768e-05	4	Susd3
3.41512e-10	5.86354	0.151	0.013	1.89303e-05	4	Sell
3.44942e-10	1.14194	0.863	0.553	1.91205e-05	4	Taldo1
3.45824e-10	2.92902	0.274	0.054	1.91694e-05	4	Ifitm1
3.90249e-10	-4.93061	0.068	0.449	2.16319e-05	4	Gbp4
4.05715e-10	4.14304	0.151	0.013	2.24892e-05	4	Rbm43
5.02901e-10	1.472	0.438	0.13	2.78763e-05	4	Pik3cd
5.05467e-10	-1.21088	0.658	0.861	2.80186e-05	4	Rap2b
5.14805e-10	1.88945	0.438	0.148	2.85362e-05	4	Gm4735
5.26001e-10	2.21403	0.288	0.063	2.91568e-05	4	Eif4ebp1
5.75111e-10	1.20488	0.548	0.204	3.1879e-05	4	Mrpl33
6.28594e-10	-4.67554	0.027	0.41	3.48436e-05	4	Apol10b
6.32017e-10	7.00659	0.082	0	3.50333e-05	4	Itgb3
6.32017e-10	6.75191	0.082	0	3.50333e-05	4	Emilin2
6.32017e-10	6.76877	0.082	0	3.50333e-05	4	Aqp3
6.32017e-10	6.82373	0.082	0	3.50333e-05	4	Npl
6.3481e-10	1.34477	0.507	0.171	3.51881e-05	4	Vars
6.36523e-10	4.59776	0.164	0.017	3.52831e-05	4	C1qa
6.391e-10	2.40628	0.247	0.046	3.5426e-05	4	Gm10146
6.41352e-10	1.21779	0.671	0.317	3.55508e-05	4	Gm10053
6.80379e-10	5.06151	0.301	0.076	3.77141e-05	4	Lyz2
6.85033e-10	-5.59551	0.041	0.416	3.79721e-05	4	Ccl17
6.92519e-10	-4.04883	0.055	0.44	3.8387e-05	4	Il15
7.13541e-10	2.33843	0.411	0.13	3.95523e-05	4	Ddr1
7.26562e-10	3.37407	0.274	0.059	4.02741e-05	4	Hk2
7.31344e-10	-2.35055	0.233	0.607	4.05391e-05	4	Ogfrl1
7.3514e-10	0.855638	0.986	0.952	4.07496e-05	4	Fth1
7.52937e-10	-2.32292	0.151	0.56	4.1736e-05	4	Rftn1
7.63432e-10	3.86489	0.11	0.004	4.23178e-05	4	Atp1a3
7.74039e-10	-2.52076	0.151	0.54	4.29058e-05	4	Gbp2
8.36339e-10	-3.15367	0.041	0.427	4.63591e-05	4	Gm12216
8.76904e-10	7.1329	0.096	0.002	4.86077e-05	4	Pilra
8.86238e-10	1.19697	0.836	0.547	4.91251e-05	4	Eif5a
9.49928e-10	2.56208	0.233	0.041	5.26555e-05	4	Prdx4
9.62354e-10	-1.81955	0.164	0.592	5.33442e-05	4	Pias3
9.6256e-10	2.91995	0.192	0.026	5.33556e-05	4	Dnah14
9.98945e-10	3.09763	0.205	0.03	5.53725e-05	4	Gch1
1.01482e-09	4.32188	0.096	0.002	5.62524e-05	4	Gm5086
1.15197e-09	4.61976	0.137	0.011	6.38548e-05	4	Tfrc
1.18838e-09	3.17322	0.219	0.037	6.58729e-05	4	Stk10
1.20725e-09	1.36199	0.466	0.156	6.69191e-05	4	Twf2
1.27988e-09	3.71132	0.205	0.033	7.0945e-05	4	Prps2
1.28168e-09	3.8395	0.137	0.011	7.1045e-05	4	C3
1.2925e-09	-1.12551	0.863	0.913	7.16447e-05	4	Apobec3
1.32544e-09	2.01133	0.384	0.115	7.34703e-05	4	Arhgap9
1.38255e-09	1.97478	0.233	0.041	7.66359e-05	4	Lilra6
1.39498e-09	-1.8457	0.329	0.701	7.73251e-05	4	Zfc3h1
1.41117e-09	2.09559	0.192	0.026	7.82224e-05	4	Plscr3
1.41587e-09	1.57429	0.301	0.069	7.84833e-05	4	Adam11
1.4256e-09	3.57718	0.137	0.011	7.90222e-05	4	Cadm3
1.44409e-09	1.43874	0.575	0.247	8.00472e-05	4	Serpina3g
1.48623e-09	-2.83486	0.096	0.486	8.23833e-05	4	Spsb1
1.52097e-09	2.00506	0.356	0.1	8.43089e-05	4	Pid1
1.56556e-09	2.3635	0.301	0.072	8.67804e-05	4	Xiap
1.64654e-09	1.02857	0.658	0.308	9.12696e-05	4	Cycs
1.67424e-09	-3.08445	0.11	0.497	9.28046e-05	4	Arhgef40
1.70486e-09	2.23598	0.233	0.041	9.45019e-05	4	Dhx58
1.71429e-09	1.69816	0.493	0.184	9.50248e-05	4	Plcg2
1.73389e-09	-2.04409	0.205	0.61	9.61113e-05	4	H2-Q5
1.79158e-09	2.10697	0.274	0.059	9.93088e-05	4	Evi2
1.82824e-09	1.27653	0.589	0.245	0.000101341	4	Eif2s1
1.86019e-09	-3.6861	0.041	0.416	0.000103112	4	Arpin
2.03223e-09	1.72678	0.589	0.269	0.000112648	4	Mrpl52
2.06527e-09	1.62254	0.288	0.065	0.00011448	4	Exosc1
2.09603e-09	2.14773	0.315	0.08	0.000116185	4	Cd37
2.09691e-09	2.05873	0.205	0.033	0.000116234	4	Polr3e
2.11794e-09	-3.18069	0.205	0.549	0.000117399	4	Cd1d1
2.15129e-09	2.18498	0.219	0.037	0.000119248	4	1700025G04Rik
2.16753e-09	-4.05117	0.027	0.395	0.000120148	4	Stap2
2.2893e-09	-3.12928	0.205	0.547	0.000126898	4	Hmgn3
2.3629e-09	0.856718	0.671	0.328	0.000130978	4	Gstp1
2.46453e-09	-1.19194	0.74	0.846	0.000136611	4	Psmb9
2.6406e-09	1.1731	0.822	0.505	0.000146371	4	Unc93b1
2.89228e-09	0.847989	0.671	0.31	0.000160322	4	Snrpf
2.92454e-09	-6.5274	0.014	0.367	0.00016211	4	Prnp
2.95313e-09	2.21834	0.329	0.089	0.000163695	4	Hsd17b4
3.18586e-09	1.63292	0.575	0.265	0.000176596	4	H13
3.27138e-09	4.28812	0.123	0.009	0.000181336	4	Gpr18
3.65672e-09	3.82023	0.123	0.009	0.000202696	4	Rrp15
3.77775e-09	2.70535	0.233	0.043	0.000209404	4	Ddit4
3.91849e-09	1.80082	0.466	0.176	0.000217206	4	Ptpn22
3.9378e-09	2.36106	0.123	0.009	0.000218276	4	Slc37a3
3.99616e-09	-6.42374	0.014	0.362	0.000221511	4	Atxn1
4.11334e-09	1.6142	0.671	0.388	0.000228006	4	Sdcbp
4.32539e-09	-3.73125	0.068	0.432	0.00023976	4	Gnb4
4.39754e-09	1.77814	0.384	0.117	0.00024376	4	Nudt5
4.52523e-09	2.07057	0.452	0.178	0.000250838	4	Eif4e
4.5302e-09	2.22189	0.438	0.163	0.000251114	4	Cd164
4.58887e-09	1.72339	0.493	0.187	0.000254366	4	Vav1
4.65043e-09	-2.01781	0.329	0.666	0.000257778	4	Uba7
4.70649e-09	-1.17638	0.726	0.863	0.000260886	4	Relb
4.7623e-09	-4.51767	0.055	0.41	0.000263979	4	Sh3bp4
4.86368e-09	-1.49817	0.521	0.822	0.000269599	4	Tbc1d17
4.8866e-09	1.95564	0.233	0.043	0.000270869	4	Zfp36l2
5.03459e-09	-3.47229	0.068	0.432	0.000279072	4	Fas
5.0794e-09	-2.16315	0.26	0.605	0.000281556	4	Tpm1
5.15553e-09	-2.09502	0.137	0.531	0.000285776	4	Eno3
5.27536e-09	1.96624	0.548	0.232	0.000292419	4	Rin3
5.38126e-09	2.4147	0.26	0.059	0.000298288	4	Ptpre
5.45077e-09	2.17731	0.397	0.126	0.000302142	4	Slc15a4
5.45291e-09	2.13926	0.26	0.056	0.00030226	4	Rpf2
5.47466e-09	1.29696	0.644	0.315	0.000303466	4	Hint1
5.83663e-09	1.5497	0.37	0.111	0.00032353	4	Ahr
6.25683e-09	-2.11658	0.342	0.627	0.000346823	4	Brk1
6.38476e-09	-1.17728	0.466	0.816	0.000353914	4	Sinhcaf
6.4921e-09	-2.88161	0.178	0.529	0.000359864	4	Tubb2a
6.59404e-09	3.8722	0.137	0.013	0.000365514	4	Cyp7b1
6.82078e-09	1.13699	0.521	0.206	0.000378083	4	Lsm6
7.06039e-09	2.50791	0.356	0.106	0.000391365	4	Socs3
7.30319e-09	2.47025	0.192	0.03	0.000404823	4	AB124611
7.46003e-09	1.6173	0.521	0.206	0.000413517	4	Gm13092
7.75589e-09	4.91496	0.11	0.007	0.000429917	4	Bach2
7.77756e-09	1.38978	0.534	0.232	0.000431118	4	Snrpd1
7.91018e-09	4.52725	0.11	0.007	0.000438469	4	Plaur
8.18822e-09	2.69978	0.219	0.041	0.000453881	4	Ly9
8.61317e-09	2.2285	0.315	0.089	0.000477437	4	Cnp
8.81288e-09	1.19243	0.63	0.302	0.000488507	4	Gsn
8.90052e-09	3.56899	0.11	0.007	0.000493364	4	Gemin6
9.00774e-09	2.77625	0.137	0.013	0.000499308	4	Gm38047
9.22553e-09	2.32616	0.342	0.102	0.00051138	4	Nsmaf
9.55657e-09	2.25009	0.301	0.078	0.00052973	4	Dipk1a
1.00829e-08	-2.00207	0.288	0.631	0.000558905	4	Adam8
1.01693e-08	2.34525	0.329	0.095	0.000563694	4	Exosc5
1.02023e-08	-2.46523	0.205	0.555	0.000565525	4	Rcsd1
1.04102e-08	2.27913	0.11	0.007	0.000577049	4	Gm27252
1.06301e-08	1.30061	0.548	0.226	0.00058924	4	Mtch2
1.11474e-08	1.39341	0.493	0.189	0.00061791	4	Snrpa
1.14854e-08	1.42628	0.315	0.082	0.000636649	4	Uck2
1.15204e-08	2.01973	0.301	0.078	0.000638589	4	Oas1a
1.24155e-08	-2.50678	0.205	0.547	0.000688201	4	Casp3
1.29662e-08	2.33782	0.219	0.041	0.00071873	4	Gm20390
1.29919e-08	1.36663	0.411	0.137	0.000720153	4	Map4k1
1.35958e-08	2.19682	0.288	0.074	0.000753626	4	Pno1
1.3664e-08	1.43352	0.452	0.169	0.000757412	4	Cdk4
1.40305e-08	-1.87658	0.397	0.69	0.000777723	4	Rnaset2b
1.40366e-08	-2.6666	0.356	0.644	0.000778065	4	Cd40
1.44513e-08	1.01392	0.315	0.085	0.000801049	4	Itpr1
1.44947e-08	1.80964	0.37	0.119	0.000803456	4	Cd82
1.47579e-08	6.74823	0.096	0.004	0.000818043	4	Slc43a3
1.47579e-08	5.32463	0.096	0.004	0.000818043	4	Nme6
1.50187e-08	1.05958	0.973	0.798	0.000832501	4	Notch2
1.50322e-08	1.43995	0.384	0.124	0.000833248	4	Eno1b
1.50763e-08	7.12863	0.096	0.004	0.000835692	4	Cdh1
1.50977e-08	1.83084	0.164	0.022	0.00083688	4	Paox
1.52909e-08	-1.71089	0.616	0.785	0.000847592	4	Npc2
1.6072e-08	4.86872	0.096	0.004	0.000890886	4	Ggt5
1.6072e-08	4.65382	0.096	0.004	0.000890886	4	B430306N03Rik
1.60771e-08	1.85753	0.178	0.026	0.000891167	4	Ndufaf4
1.72165e-08	8.05599	0.068	0	0.000954325	4	Cd209d
1.72165e-08	9.43392	0.068	0	0.000954325	4	Cd209e
1.72165e-08	7.3158	0.068	0	0.000954325	4	Tmem26
1.72165e-08	7.00199	0.068	0	0.000954325	4	Skint3
1.74488e-08	2.15481	0.274	0.067	0.000967203	4	Eps8
1.78159e-08	2.38797	0.288	0.074	0.000987553	4	Idh2
1.82992e-08	-1.69836	0.534	0.781	0.00101434	4	Wnk1
1.8724e-08	1.13035	0.781	0.453	0.00103789	4	Hnrnpa3
1.88504e-08	1.3582	0.562	0.247	0.0010449	4	Gm10108
1.95344e-08	1.37569	0.699	0.38	0.00108281	4	Hsp90b1
1.9845e-08	2.22271	0.301	0.08	0.00110003	4	Acat1
2.04992e-08	2.84952	0.233	0.05	0.00113629	4	Bbs9
2.05607e-08	2.86514	0.123	0.011	0.0011397	4	Ripor2
2.09071e-08	3.44352	0.178	0.028	0.0011589	4	Slc15a3
2.12704e-08	2.07755	0.274	0.065	0.00117904	4	Havcr2
2.17317e-08	2.4385	0.288	0.076	0.00120461	4	Ccdc86
2.26814e-08	6.16794	0.082	0.002	0.00125725	4	Galnt6
2.26814e-08	3.90415	0.082	0.002	0.00125725	4	2510046G10Rik
2.277e-08	3.81219	0.123	0.011	0.00126216	4	Cass4
2.36899e-08	1.16119	0.548	0.243	0.00131315	4	Trmt112
2.37895e-08	5.36701	0.082	0.002	0.00131868	4	Mapk11
2.37895e-08	5.02951	0.082	0.002	0.00131868	4	Ms4a4a
2.42011e-08	-2.30162	0.247	0.577	0.00134149	4	Tmem19
2.47943e-08	2.37365	0.288	0.074	0.00137437	4	Lrrk2
2.495e-08	4.34382	0.082	0.002	0.00138301	4	Tbx21
2.495e-08	4.10141	0.082	0.002	0.00138301	4	Sall2
2.495e-08	4.34633	0.082	0.002	0.00138301	4	Gm5431
2.53033e-08	2.41351	0.192	0.033	0.00140259	4	Mthfd1
2.56395e-08	2.39974	0.123	0.011	0.00142122	4	Gm13369
2.73045e-08	-1.85052	0.507	0.714	0.00151351	4	Txn1
2.75571e-08	0.646564	0.945	0.811	0.00152752	4	Rpl10a
2.91674e-08	1.55802	0.63	0.308	0.00161678	4	Gm15387
2.97675e-08	-1.91347	0.288	0.638	0.00165004	4	Tyk2
3.20929e-08	3.98259	0.151	0.02	0.00177894	4	Il12rb2
3.23343e-08	3.13557	0.219	0.046	0.00179232	4	Gvin1
3.32333e-08	-0.989929	0.781	0.889	0.00184215	4	Srgn
3.32597e-08	-4.58589	0.027	0.354	0.00184362	4	Dscaml1
3.34833e-08	3.80498	0.151	0.02	0.00185602	4	Timm9
3.40278e-08	-2.52007	0.041	0.375	0.0018862	4	Ilrun
3.49335e-08	1.52567	0.342	0.102	0.0019364	4	Plp2
3.54223e-08	2.56982	0.164	0.024	0.00196349	4	Gpr141
3.58199e-08	-1.79113	0.151	0.521	0.00198553	4	Poglut1
3.64109e-08	1.84373	0.342	0.106	0.00201829	4	Lipa
3.64779e-08	3.11257	0.233	0.052	0.002022	4	Ppp1r14a
3.73399e-08	3.24428	0.164	0.024	0.00206979	4	Adamts10
3.76916e-08	-2.57281	0.356	0.627	0.00208928	4	Txndc17
3.79217e-08	1.9086	0.438	0.171	0.00210204	4	Gm32036
3.80145e-08	3.37513	0.151	0.02	0.00210718	4	Klri2
3.8518e-08	2.96652	0.137	0.015	0.00213509	4	Cyp4f18
3.86171e-08	2.30616	0.26	0.065	0.00214058	4	AI467606
3.92179e-08	1.67332	0.301	0.085	0.00217389	4	Pgs1
3.98821e-08	-0.811123	0.959	0.952	0.0022107	4	Actg1
4.06425e-08	-2.58774	0.123	0.469	0.00225285	4	Adora2a
4.1292e-08	2.35031	0.301	0.087	0.00228886	4	Tmem131
4.13083e-08	2.42345	0.205	0.039	0.00228976	4	Phc1
4.21192e-08	2.85648	0.178	0.028	0.00233471	4	Gm15832
4.4315e-08	-0.882168	0.986	0.985	0.00245643	4	Ubb
4.63321e-08	1.35118	0.466	0.189	0.00256823	4	Txn2
4.64507e-08	-1.04927	0.521	0.822	0.00257481	4	Marcks
4.67113e-08	2.11676	0.219	0.046	0.00258925	4	Pigx
4.7509e-08	-3.44845	0.041	0.369	0.00263347	4	Laptm4b
4.75726e-08	1.68247	0.493	0.215	0.002637	4	Hexa
5.20954e-08	1.86177	0.288	0.078	0.0028877	4	Lmnb1
5.22125e-08	1.2378	0.671	0.358	0.00289419	4	Elmo1
5.27856e-08	-2.84295	0.027	0.36	0.00292596	4	Il7r
5.29395e-08	1.96581	0.137	0.015	0.00293449	4	Gm37676
5.40319e-08	1.11818	0.329	0.095	0.00299504	4	Phb
5.47937e-08	4.06564	0.192	0.037	0.00303727	4	Cdkn2d
5.63496e-08	1.94706	0.219	0.046	0.00312352	4	Ssbp4
5.82303e-08	-2.10069	0.192	0.523	0.00322776	4	Atp2b1
5.84809e-08	5.39259	0.11	0.009	0.00324165	4	Mgl2
5.90156e-08	2.02355	0.164	0.024	0.00327129	4	Slc39a10
6.00298e-08	2.96286	0.205	0.041	0.00332751	4	Mcm7
6.04548e-08	-6.22348	0	0.306	0.00335107	4	Fnbp1l
6.05989e-08	4.12776	0.11	0.009	0.00335906	4	Hs3st3b1
6.15755e-08	0.984427	0.37	0.117	0.00341319	4	Ap1b1
6.26392e-08	2.09829	0.425	0.171	0.00347215	4	Preb
6.27629e-08	1.03504	0.699	0.373	0.00347901	4	Tkt
6.33807e-08	-2.33572	0.096	0.438	0.00351325	4	Strip2
6.39054e-08	2.05264	0.342	0.111	0.00354234	4	Mtx2
6.39506e-08	1.02157	0.247	0.059	0.00354485	4	Ramp1
6.50601e-08	4.36008	0.11	0.009	0.00360634	4	F630028O10Rik
6.60447e-08	1.94429	0.342	0.113	0.00366093	4	Anp32e
6.62033e-08	0.879196	0.89	0.722	0.00366972	4	Hnrnpa2b1
6.62923e-08	-1.98214	0.247	0.564	0.00367465	4	Lgmn
6.72762e-08	1.36849	0.671	0.371	0.00372919	4	Syk
6.82264e-08	1.77266	0.397	0.141	0.00378186	4	Glo1
6.9238e-08	0.903986	0.795	0.592	0.00383793	4	Rpl36al
6.97431e-08	-3.59759	0.068	0.397	0.00386593	4	Rasa2
6.9897e-08	-1.1838	0.616	0.809	0.00387446	4	Abhd2
7.01586e-08	-0.70007	0.753	0.939	0.00388896	4	Btg1
7.35692e-08	3.09581	0.178	0.03	0.00407801	4	Alg8
7.3617e-08	-3.95421	0.055	0.373	0.00408066	4	Gm10851
7.40593e-08	2.01583	0.301	0.087	0.00410518	4	Hsf1
7.54379e-08	0.871116	0.74	0.425	0.0041816	4	Ddi2
7.60315e-08	1.9985	0.384	0.145	0.0042145	4	Rassf5
8.02412e-08	-1.46689	0.644	0.824	0.00444785	4	Ric1
8.08942e-08	1.73197	0.192	0.035	0.00448405	4	Magohb
8.28922e-08	-4.4631	0.082	0.399	0.0045948	4	Sepsecs
8.47022e-08	1.43866	0.466	0.189	0.00469513	4	Chchd1
8.48847e-08	2.27881	0.178	0.03	0.00470524	4	Arhgap39
8.49664e-08	-3.50464	0.068	0.388	0.00470977	4	Pdlim4
8.51411e-08	2.14751	0.329	0.104	0.00471946	4	Il1b
8.61549e-08	1.90752	0.288	0.08	0.00477565	4	Hnrnpll
8.81206e-08	4.05239	0.205	0.043	0.00488461	4	Gm15925
8.90181e-08	2.72787	0.178	0.03	0.00493436	4	Dhx37
9.01056e-08	4.01165	0.164	0.026	0.00499464	4	Amz1
9.20044e-08	-2.28675	0.11	0.449	0.0050999	4	Nek6
9.24294e-08	2.23512	0.274	0.076	0.00512345	4	Idh3a
9.39497e-08	1.4051	0.384	0.132	0.00520772	4	Sash3
9.46861e-08	5.06434	0.123	0.013	0.00524855	4	Dtx1
9.60206e-08	1.37537	0.548	0.254	0.00532252	4	Bcl3
9.68271e-08	1.07827	0.438	0.174	0.00536722	4	Etfb
9.77096e-08	4.03956	0.123	0.013	0.00541614	4	Pram1
9.96207e-08	2.11105	0.342	0.117	0.00552207	4	Parp1
1.0007e-07	0.793565	0.548	0.23	0.00554698	4	Krtcap2
1.00798e-07	1.00677	0.671	0.36	0.00558731	4	Tomm6
1.02539e-07	-0.691806	0.849	0.944	0.00568385	4	Rogdi
1.07371e-07	3.63872	0.164	0.026	0.00595168	4	Clcf1
1.08659e-07	1.42365	0.548	0.247	0.00602306	4	Rbm38
1.09169e-07	1.17534	0.452	0.178	0.00605132	4	Ppm1m
1.10775e-07	2.78814	0.192	0.037	0.00614037	4	Ank
1.11785e-07	0.997982	0.438	0.178	0.00619633	4	Nme1
1.12381e-07	1.32831	0.521	0.254	0.00622938	4	Ranbp1
1.15719e-07	1.47846	0.562	0.258	0.00641444	4	Picalm
1.1623e-07	-3.93223	0.055	0.367	0.00644273	4	Mmp25
1.17574e-07	3.31266	0.151	0.022	0.00651727	4	Trim30b
1.19185e-07	1.0905	0.411	0.15	0.00660655	4	Fes
1.21346e-07	1.41145	0.438	0.18	0.00672631	4	Fkbp3
1.22702e-07	-2.38817	0.26	0.551	0.00680151	4	Creg1
1.24801e-07	2.44646	0.137	0.017	0.00691782	4	Gmfg-ps
1.28774e-07	-1.21771	0.219	0.521	0.00713807	4	Actn1
1.39648e-07	2.23088	0.151	0.022	0.00774084	4	Celf4
1.47207e-07	2.75652	0.274	0.078	0.00815985	4	Mical1
1.48099e-07	-1.12645	0.342	0.709	0.00820928	4	Rgs1
1.49175e-07	5.81764	0.096	0.007	0.00826892	4	Kdr
1.52018e-07	5.02452	0.096	0.007	0.00842653	4	Cmpk2
1.5406e-07	1.60018	0.26	0.065	0.00853968	4	Slamf8
1.57244e-07	-5.12807	0	0.291	0.00871617	4	Gm38126
1.59092e-07	2.37853	0.26	0.069	0.00881863	4	Tspan14
1.59305e-07	2.86295	0.151	0.022	0.00883044	4	Ear2
1.60866e-07	4.41979	0.096	0.007	0.00891698	4	Fam129b
1.60866e-07	4.75272	0.096	0.007	0.00891698	4	Ifi213
1.60866e-07	4.1758	0.096	0.007	0.00891698	4	C130089K02Rik
1.63925e-07	4.26463	0.096	0.007	0.00908652	4	Rrm2
1.64061e-07	1.79377	0.356	0.121	0.00909404	4	BC035044
1.64693e-07	2.85661	0.178	0.033	0.00912911	4	Fcgr2b
1.66945e-07	1.48852	0.342	0.111	0.00925391	4	Polr2k
1.67262e-07	3.0865	0.192	0.039	0.00927148	4	Prss30
1.67275e-07	-2.40483	0.192	0.512	0.00927222	4	Ssh1
1.68499e-07	1.51439	0.589	0.328	0.00934007	4	Mtpn
1.68662e-07	1.39982	0.466	0.195	0.00934913	4	Acp5
1.69983e-07	1.2329	0.712	0.479	0.00942234	4	Hnrnpu
1.72281e-07	2.11215	0.301	0.091	0.00954972	4	Scarb1
1.75427e-07	2.55563	0.137	0.017	0.00972411	4	Cdc7
1.75678e-07	2.46513	0.274	0.076	0.00973802	4	Klhl18
1.78055e-07	2.32719	0.26	0.069	0.00986978	4	Rpp30
1.79915e-07	-3.01871	0	0.289	0.00997285	4	Gm29331

## Sheet: Cluster 5
p_val	avg_log2FC	pct.1	pct.2	p_val_adj	cluster	gene
6.88975e-98	6.57709	0.903	0.004	3.81906e-93	5	Rab7b
8.74801e-95	7.04063	0.968	0.012	4.84911e-90	5	Xcr1
8.34596e-72	6.11369	0.935	0.032	4.62625e-67	5	Ifi205
2.03666e-69	6.94205	0.839	0.022	1.12894e-64	5	Clec9a
1.21824e-68	7.20378	0.935	0.038	6.75284e-64	5	Naaa
1.63268e-67	6.39525	0.774	0.016	9.05009e-63	5	Gcsam
1.72441e-56	9.65831	0.516	0.002	9.5586e-52	5	Tlr3
4.2236e-56	5.01884	0.806	0.032	2.34118e-51	5	Sult1a1
1.4511e-54	4.88347	0.871	0.046	8.04358e-50	5	Cd36
4.63581e-51	4.76113	0.839	0.046	2.56968e-46	5	Slamf8
3.83354e-50	4.70165	0.677	0.022	2.12497e-45	5	Pdia5
6.45474e-48	4.43422	0.871	0.058	3.57793e-43	5	Cadm1
2.44292e-46	4.86991	0.677	0.028	1.35413e-41	5	Cd8a
2.57955e-45	4.12587	0.806	0.05	1.42987e-40	5	Havcr2
1.10523e-44	4.4911	0.903	0.078	6.1264e-40	5	Mpeg1
1.1827e-44	4.5556	0.71	0.034	6.55582e-40	5	Mycl
3.48202e-43	4.72479	0.677	0.032	1.93012e-38	5	P2ry14
1.18886e-41	5.15292	0.839	0.074	6.58998e-37	5	BC028528
1.29934e-41	7.64319	0.387	0.002	7.20239e-37	5	Gm12551
5.00955e-41	3.07356	0.484	0.01	2.77684e-36	5	Fam149a
1.12209e-39	6.34813	0.484	0.012	6.21983e-35	5	Hepacam2
3.95785e-38	3.74553	0.935	0.103	2.19388e-33	5	Wdfy4
5.03309e-38	6.35484	0.903	0.113	2.78989e-33	5	Snx22
8.45396e-38	3.25727	1	0.117	4.68612e-33	5	Alox5ap
1.36447e-37	4.52011	0.581	0.026	7.5634e-33	5	Unc119b
2.47592e-36	4.19993	0.839	0.083	1.37243e-31	5	Trpm2
9.43115e-36	3.88405	0.548	0.024	5.22778e-31	5	Unc119
9.75271e-36	5.14721	0.452	0.012	5.40603e-31	5	Dbn1
1.82015e-34	3.83216	1	0.169	1.00893e-29	5	Plbd1
2.17001e-34	4.19211	0.548	0.026	1.20286e-29	5	Ffar4
2.45777e-34	3.69659	0.613	0.036	1.36237e-29	5	Gm36723
7.60253e-34	4.35582	0.839	0.101	4.21416e-29	5	Gpr141b
8.68821e-34	3.19595	0.935	0.119	4.81596e-29	5	Ckb
2.76778e-33	6.19885	1	0.221	1.53421e-28	5	Ppt1
6.46444e-33	3.24283	0.71	0.06	3.5833e-28	5	Il16
3.6136e-32	5.02657	0.516	0.026	2.00305e-27	5	Plpp1
5.08422e-32	5.73856	0.355	0.006	2.81823e-27	5	Proser2
7.33441e-31	4.92488	0.387	0.01	4.06553e-26	5	Clec1a
1.49977e-30	4.49952	0.581	0.04	8.3134e-26	5	Arsb
3.33197e-30	3.44042	1	0.211	1.84694e-25	5	Ly6e
6.34987e-30	3.70302	0.645	0.054	3.5198e-25	5	Egr1
8.68697e-30	3.04121	0.742	0.072	4.81527e-25	5	Ppfia4
2.66315e-29	5.5917	0.387	0.012	1.47621e-24	5	Gna15
3.11256e-29	3.50737	0.484	0.024	1.72532e-24	5	1600010M07Rik
5.51592e-29	3.55002	0.645	0.054	3.05753e-24	5	Ifi211
2.30538e-28	3.89161	0.806	0.105	1.27789e-23	5	Camk1d
3.66259e-28	3.30712	0.774	0.095	2.03021e-23	5	Pid1
3.6928e-28	4.57112	0.452	0.022	2.04696e-23	5	Ccr9
1.01096e-27	4.87946	0.581	0.046	5.60386e-23	5	Adrb2
1.09352e-27	3.11972	0.452	0.022	6.06152e-23	5	Sdad1
1.38026e-27	4.75366	0.355	0.01	7.65091e-23	5	Sh3tc1
4.58004e-27	3.59664	0.871	0.141	2.53876e-22	5	Itpripl1
8.64567e-27	4.25086	0.258	0.002	4.79238e-22	5	Notch4
8.69602e-27	7.60285	0.226	0	4.82029e-22	5	Serpinf1
8.69602e-27	7.60504	0.226	0	4.82029e-22	5	Gm3336
1.68367e-26	5.57707	0.323	0.008	9.33273e-22	5	Egr3
2.24327e-26	5.80864	0.387	0.016	1.24347e-21	5	P2rx7
4.77138e-26	2.77558	0.645	0.062	2.64482e-21	5	Clec12a
4.96531e-26	4.07695	0.774	0.101	2.75232e-21	5	Gatm
7.77247e-26	4.36907	0.452	0.026	4.30836e-21	5	Cxcl9
1.91323e-25	3.50705	0.452	0.026	1.06052e-20	5	Pianp
2.93108e-25	4.90542	0.419	0.022	1.62472e-20	5	Agpat3
4.76168e-25	3.55848	0.71	0.085	2.63945e-20	5	Casp6
5.21497e-25	4.18866	0.29	0.006	2.89071e-20	5	Lrrc3
5.51326e-25	3.42047	0.581	0.052	3.05605e-20	5	Dctpp1
9.78065e-25	4.64366	0.516	0.042	5.42151e-20	5	Plekha5
5.1327e-24	3.86573	0.484	0.036	2.84511e-19	5	Mctp1
5.41279e-24	3.03768	0.419	0.024	3.00037e-19	5	Gm26740
5.52047e-24	2.97273	0.806	0.127	3.06005e-19	5	Evi2b
1.04016e-23	3.13907	1	0.334	5.76573e-19	5	Irf8
4.00969e-23	4.75194	0.355	0.016	2.22261e-18	5	Tbxas1
4.64153e-23	2.99918	0.677	0.083	2.57284e-18	5	Itgb7
5.36362e-23	3.943	0.677	0.089	2.97311e-18	5	Gm6377
8.22741e-23	3.69744	0.419	0.026	4.56054e-18	5	Polr1a
1.009e-22	3.30185	0.645	0.082	5.59298e-18	5	Tlr11
1.02073e-22	2.5339	0.839	0.143	5.65802e-18	5	Anxa6
1.59476e-22	2.66104	0.323	0.012	8.8399e-18	5	Lrrc18
1.87491e-22	3.09528	0.645	0.08	1.03928e-17	5	Slc35c2
4.79732e-22	2.85467	0.71	0.101	2.6592e-17	5	Btla
5.41592e-22	3.38171	0.484	0.04	3.0021e-17	5	Cyb5r1
1.01618e-21	1.98621	0.677	0.087	5.6328e-17	5	Fcgrt
1.06742e-21	3.03645	0.484	0.04	5.91681e-17	5	March1
1.49929e-21	4.30534	0.258	0.006	8.31072e-17	5	Gm2629
1.61593e-21	3.64877	1	0.531	8.95726e-17	5	Psap
1.84358e-21	3.05213	0.613	0.074	1.02192e-16	5	Arhgap15
2.62135e-21	2.32879	0.806	0.135	1.45304e-16	5	Plac8
2.78333e-21	3.35903	0.935	0.308	1.54283e-16	5	Ifngr1
4.18758e-21	3.09322	0.71	0.117	2.32122e-16	5	Ap1b1
6.54158e-21	2.81647	0.968	0.288	3.62606e-16	5	Man2b1
6.76161e-21	2.74624	0.516	0.048	3.74803e-16	5	Lpxn
9.81101e-21	8.15879	0.226	0.004	5.43834e-16	5	Cxcr3
1.39902e-20	5.49542	0.226	0.004	7.75493e-16	5	Ptgis
1.63203e-20	2.94262	0.419	0.03	9.04653e-16	5	Tgfbi
1.87304e-20	3.01514	0.645	0.087	1.03825e-15	5	Cnp
2.76795e-20	4.8688	0.323	0.016	1.5343e-15	5	Sh2b2
3.98271e-20	2.64506	0.839	0.187	2.20765e-15	5	Ece1
7.13867e-20	2.12772	0.645	0.083	3.95703e-15	5	Myo1f
7.76128e-20	2.20488	0.871	0.175	4.30216e-15	5	Ppm1m
7.99056e-20	3.28312	1	0.495	4.42925e-15	5	Gm2a
8.81827e-20	4.70705	0.258	0.008	4.88805e-15	5	Aldh3b1
9.18194e-20	2.26608	0.677	0.097	5.08964e-15	5	Parvg
9.64639e-20	4.42485	0.29	0.012	5.34709e-15	5	Nucb2
1.04192e-19	4.53634	0.29	0.012	5.77548e-15	5	Gpr33
1.12532e-19	3.98501	0.29	0.012	6.23776e-15	5	4931431C16Rik
1.17517e-19	2.14497	0.871	0.167	6.51408e-15	5	Itgb2
1.24051e-19	2.89792	0.839	0.185	6.87626e-15	5	Cdk14
1.464e-19	2.3427	0.548	0.06	8.1151e-15	5	Tnfaip8l2
1.60395e-19	8.32675	0.161	0	8.89087e-15	5	0610040J01Rik
1.60395e-19	6.20371	0.161	0	8.89087e-15	5	H2-M6-ps
1.60395e-19	5.4774	0.161	0	8.89087e-15	5	Gm42962
2.31443e-19	2.57152	0.968	0.306	1.28291e-14	5	H2-DMa
2.98052e-19	5.59719	0.323	0.018	1.65213e-14	5	Itgae
3.02017e-19	3.47632	0.484	0.048	1.67411e-14	5	Ppt2
3.63117e-19	3.41268	0.613	0.085	2.01279e-14	5	Itpr1
5.21752e-19	3.20799	0.452	0.042	2.89212e-14	5	Srgap3
5.74948e-19	2.29676	0.774	0.141	3.18699e-14	5	Fbl
7.2939e-19	2.67957	0.935	0.27	4.04308e-14	5	H2-DMb1
8.51289e-19	2.63157	0.839	0.185	4.71878e-14	5	Naga
9.40075e-19	2.80527	0.387	0.03	5.21093e-14	5	Plcb4
1.10761e-18	3.97071	0.323	0.018	6.13962e-14	5	Cdca7l
2.05848e-18	3.30075	0.484	0.054	1.14104e-13	5	Rubcnl
2.23754e-18	4.58787	0.226	0.006	1.24029e-13	5	Gm44401
2.93389e-18	3.77428	0.226	0.006	1.62629e-13	5	Trip6
5.34985e-18	2.64978	0.742	0.139	2.96548e-13	5	Pak1
6.22924e-18	2.15025	1	0.972	3.45293e-13	5	Cst3
8.02067e-18	3.47923	0.323	0.02	4.44594e-13	5	Dusp6
8.12183e-18	3.52292	0.774	0.173	4.50201e-13	5	Fos
8.1899e-18	3.74315	0.484	0.058	4.53974e-13	5	Rnf144b
8.54657e-18	3.52007	0.323	0.02	4.73745e-13	5	Prr5
8.64814e-18	2.61662	0.71	0.131	4.79375e-13	5	H2-Ob
9.28802e-18	3.09597	0.581	0.083	5.14844e-13	5	Cd37
1.37694e-17	2.49971	0.548	0.072	7.63253e-13	5	Eefsec
1.48969e-17	3.78184	0.387	0.032	8.2575e-13	5	Kcnip3
1.92428e-17	4.27557	0.29	0.016	1.06665e-12	5	2310040G24Rik
1.94063e-17	2.84662	0.484	0.056	1.07571e-12	5	Ppan
1.99074e-17	5.55617	0.29	0.016	1.10349e-12	5	Slco3a1
2.37164e-17	2.90113	0.484	0.054	1.31462e-12	5	Sigmar1
2.6037e-17	2.58855	0.806	0.183	1.44326e-12	5	Pkib
3.20485e-17	7.06196	0.194	0.004	1.77648e-12	5	Ctla4
3.36494e-17	7.30649	0.194	0.004	1.86522e-12	5	Ccl2
3.70914e-17	5.10514	0.194	0.004	2.05601e-12	5	Fcrlb
4.50503e-17	4.40253	0.194	0.004	2.49718e-12	5	Fzd1
5.43293e-17	3.18661	0.387	0.034	3.01153e-12	5	P2ry6
5.72209e-17	3.40685	0.387	0.034	3.17181e-12	5	Anxa1
6.64782e-17	2.34133	0.645	0.103	3.68496e-12	5	Plp2
7.9054e-17	1.12422	0.29	0.016	4.38204e-12	5	Clec1b
7.91386e-17	2.2274	0.581	0.08	4.38673e-12	5	Gpr65
7.96236e-17	2.89415	0.419	0.042	4.41362e-12	5	Gng2
1.15281e-16	2.39093	0.839	0.213	6.39012e-12	5	Slc8b1
1.31272e-16	5.4919	0.226	0.008	7.27656e-12	5	Kbtbd11
1.51709e-16	5.33673	0.29	0.018	8.40936e-12	5	Kcnn4
2.87677e-16	2.34063	0.839	0.207	1.59462e-11	5	Rnase6
3.18839e-16	2.33468	0.677	0.131	1.76735e-11	5	Atp6v0a2
3.19603e-16	3.62438	0.355	0.03	1.77159e-11	5	Klhl6
3.24603e-16	2.70069	0.581	0.095	1.79931e-11	5	Aph1c
3.39699e-16	3.33877	0.387	0.036	1.88299e-11	5	Gm12892
3.56025e-16	5.95709	0.161	0.002	1.97348e-11	5	1700009J07Rik
3.96866e-16	4.29811	0.161	0.002	2.19987e-11	5	Synpo
4.27082e-16	1.23586	0.484	0.06	2.36736e-11	5	Ramp1
5.75841e-16	2.65706	0.935	0.328	3.19194e-11	5	Ldha
6.75123e-16	6.53265	0.129	0	3.74227e-11	5	E030013I19Rik
6.75123e-16	4.60334	0.129	0	3.74227e-11	5	Alms1-ps2
6.75123e-16	5.58871	0.129	0	3.74227e-11	5	Gm43914
6.75123e-16	4.26197	0.129	0	3.74227e-11	5	Gm43904
7.24743e-16	2.99788	0.484	0.064	4.01732e-11	5	Fndc7
8.72536e-16	2.83003	0.419	0.046	4.83655e-11	5	Txndc16
1.06192e-15	-6.70564	0.129	0.883	5.88635e-11	5	Fscn1
1.16981e-15	4.52822	0.258	0.014	6.48439e-11	5	Plk3
1.35274e-15	2.50468	0.581	0.095	7.4984e-11	5	Sla
1.35739e-15	1.96583	0.806	0.213	7.52413e-11	5	Dynlt1b
1.38411e-15	2.79526	0.516	0.074	7.67225e-11	5	Tifab
1.54131e-15	2.18699	1	0.664	8.54364e-11	5	H2-Ab1
1.57278e-15	2.46789	0.484	0.064	8.71807e-11	5	Hk2
1.84284e-15	-6.4074	0.065	0.867	1.02151e-10	5	Il4i1
1.93013e-15	5.70001	0.355	0.034	1.06989e-10	5	Gpr171
2.05557e-15	4.42729	0.29	0.02	1.13942e-10	5	Ggact
2.41118e-15	2.28927	0.548	0.083	1.33654e-10	5	Acox3
2.62481e-15	-4.50092	0.419	0.913	1.45496e-10	5	Marcksl1
2.67827e-15	3.1752	0.452	0.058	1.48459e-10	5	Apobr
2.74785e-15	7.11877	0.194	0.006	1.52316e-10	5	Itm2a
2.7535e-15	2.09816	0.806	0.199	1.5263e-10	5	Dynlt1f
3.4255e-15	4.16779	0.355	0.034	1.89879e-10	5	Pdlim2
3.70304e-15	2.65334	0.516	0.078	2.05263e-10	5	Mlec
4.01608e-15	-8.10599	0.097	0.853	2.22615e-10	5	Ccr7
4.909e-15	-5.203	0.548	0.926	2.72111e-10	5	Tmem123
5.06883e-15	4.07707	0.452	0.056	2.8097e-10	5	Fnip2
5.26949e-15	3.32056	0.548	0.093	2.92093e-10	5	Sept6
5.75827e-15	3.19959	0.355	0.034	3.19186e-10	5	Dennd2d
7.1881e-15	2.08786	0.516	0.074	3.98444e-10	5	Cystm1
7.41219e-15	1.36652	0.29	0.02	4.10865e-10	5	Map2k6
7.61639e-15	2.31204	0.452	0.056	4.22184e-10	5	Zfp710
8.52966e-15	3.1228	0.355	0.034	4.72808e-10	5	Arhgap18
1.00451e-14	1.74092	0.903	0.241	5.56811e-10	5	Ciita
1.16457e-14	2.51852	0.548	0.087	6.45534e-10	5	Hps3
1.39419e-14	4.5742	0.29	0.022	7.72811e-10	5	Egr2
1.45721e-14	1.54795	1	0.913	8.07745e-10	5	Tmsb10
1.64186e-14	2.75838	0.387	0.042	9.10097e-10	5	Slc11a1
1.83673e-14	3.42765	0.387	0.044	1.01812e-09	5	Rasgrp4
2.09817e-14	1.89347	0.806	0.201	1.16304e-09	5	Cd53
2.53702e-14	2.64451	0.419	0.052	1.40629e-09	5	Evl
2.70116e-14	1.67887	0.645	0.123	1.49728e-09	5	Cd82
2.8174e-14	2.65825	0.484	0.072	1.56171e-09	5	Gm43112
2.88027e-14	2.11295	0.742	0.167	1.59656e-09	5	Cd68
3.07341e-14	2.09581	0.581	0.101	1.70362e-09	5	Vsir
3.0797e-14	2.4516	0.548	0.093	1.70711e-09	5	Scarb1
3.98372e-14	2.90786	0.355	0.036	2.20822e-09	5	Agpat5
4.71505e-14	2.00322	0.806	0.231	2.6136e-09	5	H2-Oa
4.80563e-14	2.9571	0.355	0.036	2.66381e-09	5	Plcb2
6.75944e-14	1.62444	0.581	0.107	3.74682e-09	5	Sik1
7.0764e-14	1.96786	0.452	0.06	3.92252e-09	5	Irf7
9.05574e-14	1.64389	1	0.751	5.01969e-09	5	H2-Eb1
9.11252e-14	2.67899	0.226	0.012	5.05116e-09	5	Gm15964
9.44796e-14	-6.05089	0.161	0.847	5.2371e-09	5	Ccl5
9.66447e-14	2.60777	0.161	0.004	5.35711e-09	5	4732496C06Rik
1.01204e-13	4.31182	0.161	0.004	5.60985e-09	5	Qtrt2
1.03263e-13	1.71988	0.581	0.103	5.72398e-09	5	Cyth4
1.04262e-13	1.45221	0.548	0.087	5.77935e-09	5	Kmo
1.34133e-13	2.30365	0.323	0.03	7.43512e-09	5	Umps
1.35836e-13	2.02544	0.806	0.235	7.52952e-09	5	Txndc15
1.70078e-13	2.696	0.258	0.018	9.42761e-09	5	Impa2
1.97046e-13	2.50941	0.452	0.064	1.09225e-08	5	Ptpre
1.98098e-13	1.64445	0.484	0.072	1.09807e-08	5	St3gal5
2.07341e-13	3.17375	0.323	0.032	1.14931e-08	5	Zfp367
2.33795e-13	2.18926	0.387	0.046	1.29595e-08	5	Sh3pxd2b
2.61815e-13	3.11834	0.355	0.04	1.45127e-08	5	Slc9a9
2.95102e-13	2.11836	0.581	0.109	1.63578e-08	5	Gpr4
3.9339e-13	1.38145	0.645	0.131	2.1806e-08	5	Asb2
3.96962e-13	3.18349	0.452	0.07	2.2004e-08	5	Pstpip1
4.26738e-13	-7.28878	0.065	0.785	2.36545e-08	5	Anxa3
4.50447e-13	1.71233	0.839	0.249	2.49687e-08	5	Cdk2ap2
4.74292e-13	1.95128	0.484	0.074	2.62905e-08	5	Slc12a9
5.4198e-13	1.85726	0.71	0.171	3.00425e-08	5	Kit
5.77537e-13	2.21326	0.323	0.032	3.20134e-08	5	Hic1
6.07085e-13	-3.80689	0.387	0.873	3.36513e-08	5	Relb
6.1325e-13	4.61752	0.226	0.014	3.39931e-08	5	Heg1
6.14711e-13	1.92219	0.903	0.322	3.40741e-08	5	Fgd2
6.21295e-13	1.69759	0.935	0.316	3.4439e-08	5	Ndufb11
8.71984e-13	2.17767	0.548	0.105	4.83349e-08	5	Rgs2
9.18637e-13	-1.45344	1	0.998	5.09209e-08	5	B2m
9.23686e-13	1.43911	1	0.783	5.12008e-08	5	H2-Aa
9.32165e-13	3.14202	0.29	0.026	5.16708e-08	5	1190007I07Rik
9.87249e-13	1.8901	0.806	0.25	5.47242e-08	5	Hcls1
1.03863e-12	2.01548	0.452	0.068	5.75723e-08	5	Nop58
1.04856e-12	-3.86475	0.258	0.853	5.81225e-08	5	Samsn1
1.07466e-12	2.29542	0.452	0.072	5.95696e-08	5	Rasgrp3
1.085e-12	2.52842	0.29	0.026	6.01425e-08	5	Septin6
1.09674e-12	6.41103	0.129	0.002	6.07934e-08	5	H2-M5
1.1286e-12	2.13935	0.548	0.097	6.25593e-08	5	Tagap1
1.12894e-12	1.86609	0.677	0.153	6.25782e-08	5	Plekho2
1.13161e-12	2.02277	0.581	0.111	6.27263e-08	5	Nsun2
1.21718e-12	4.24711	0.129	0.002	6.74695e-08	5	Tsen2
1.22588e-12	2.68957	0.258	0.02	6.79519e-08	5	Iqgap2
1.22696e-12	1.98405	0.548	0.105	6.80118e-08	5	Znrd1
1.27223e-12	2.354	0.613	0.121	7.05207e-08	5	Sptssa
1.29455e-12	2.36245	0.29	0.026	7.17581e-08	5	Inpp1
1.3042e-12	2.15792	0.452	0.068	7.22931e-08	5	Acvrl1
1.41899e-12	1.75336	0.774	0.201	7.86561e-08	5	Adgre5
1.56557e-12	1.75067	1	0.811	8.67811e-08	5	Notch2
2.23019e-12	2.70173	0.323	0.034	1.23621e-07	5	Ryr1
2.38556e-12	5.73085	0.194	0.01	1.32234e-07	5	Fcrla
2.5238e-12	2.07013	0.452	0.074	1.39897e-07	5	Klf2
2.72858e-12	2.57834	0.871	0.396	1.51248e-07	5	Hsp90b1
2.83799e-12	-5.33181	0.129	0.781	1.57313e-07	5	Fam177a
2.84081e-12	6.25251	0.097	0	1.57469e-07	5	Adora3
2.84081e-12	5.98243	0.097	0	1.57469e-07	5	Itga8
2.84081e-12	7.19294	0.097	0	1.57469e-07	5	Pgm2l1
2.84081e-12	6.36041	0.097	0	1.57469e-07	5	Clnk
2.84081e-12	5.45404	0.097	0	1.57469e-07	5	Kif5a
2.84081e-12	6.3806	0.097	0	1.57469e-07	5	1810020O05Rik
2.84081e-12	6.10437	0.097	0	1.57469e-07	5	Gm48563
2.91008e-12	-7.41209	0.032	0.748	1.61309e-07	5	Socs2
3.21394e-12	1.65433	0.903	0.296	1.78152e-07	5	Pgam1
3.34478e-12	2.19082	0.355	0.042	1.85404e-07	5	Prss30
3.50094e-12	2.44297	0.516	0.095	1.9406e-07	5	Fkbp2
3.58021e-12	-3.25329	0.774	0.936	1.98455e-07	5	Bmp2k
4.00806e-12	5.91144	0.161	0.006	2.22171e-07	5	Dtwd1
4.23642e-12	2.19195	0.452	0.074	2.34829e-07	5	Pde1b
4.27838e-12	0.848018	0.323	0.034	2.37155e-07	5	Atp13a2
4.4436e-12	2.18651	0.548	0.103	2.46313e-07	5	Olfm1
4.44949e-12	3.28727	0.194	0.01	2.4664e-07	5	Plce1
4.51627e-12	2.69404	0.581	0.137	2.50342e-07	5	Cd24a
4.74499e-12	2.39269	0.548	0.111	2.63019e-07	5	Asxl2
4.90161e-12	4.73782	0.161	0.006	2.71701e-07	5	Gm1965
4.95726e-12	1.20588	1	0.932	2.74786e-07	5	Rps11
5.31133e-12	4.48553	0.161	0.006	2.94413e-07	5	Synj2
5.31133e-12	4.00131	0.161	0.006	2.94413e-07	5	Enpp5
5.63862e-12	2.41598	0.323	0.036	3.12554e-07	5	5830428M24Rik
5.82299e-12	1.66591	0.613	0.133	3.22774e-07	5	Mrpl42
7.04811e-12	-8.12201	0.032	0.732	3.90684e-07	5	Tmem176a
7.75908e-12	2.47584	0.258	0.022	4.30093e-07	5	Hk3
7.79322e-12	1.71451	0.935	0.368	4.31986e-07	5	Rab43
7.88842e-12	2.18347	0.452	0.072	4.37263e-07	5	Eif4ebp1
7.90581e-12	-4.92156	0.194	0.789	4.38227e-07	5	Cacnb3
8.19111e-12	-1.70883	1	0.98	4.54041e-07	5	H2-K1
8.79634e-12	2.36628	0.548	0.113	4.8759e-07	5	Lipa
8.9582e-12	1.59383	1	0.561	4.96562e-07	5	Eif5a
9.12397e-12	1.41809	0.871	0.288	5.05751e-07	5	Cd81
9.51247e-12	2.15043	0.419	0.064	5.27285e-07	5	Rpf2
1.00727e-11	1.57668	0.839	0.272	5.58337e-07	5	Pld4
1.11428e-11	-3.8529	0.387	0.861	6.17658e-07	5	Rap2b
1.17483e-11	1.98393	0.839	0.3	6.51222e-07	5	Ptpn18
1.18052e-11	1.4974	0.774	0.217	6.54373e-07	5	Timm10b
1.21523e-11	1.93627	1	0.628	6.73613e-07	5	Dnase1l3
1.23677e-11	1.98445	0.935	0.374	6.85552e-07	5	Fuca1
1.29083e-11	1.86411	0.839	0.338	7.1552e-07	5	Gusb
1.32401e-11	-4.17156	0.194	0.791	7.33911e-07	5	Tmem176b
1.55072e-11	1.30408	0.323	0.038	8.59582e-07	5	Ctnnbip1
1.82138e-11	-4.50301	0.387	0.823	1.00961e-06	5	Tspan3
1.85263e-11	3.74617	0.29	0.032	1.02693e-06	5	P3h2
1.89984e-11	1.20283	0.613	0.141	1.0531e-06	5	Dynlt1c
2.031e-11	-5.25036	0.355	0.807	1.1258e-06	5	AW112010
2.09984e-11	1.54196	0.806	0.258	1.16396e-06	5	Ier2
2.16465e-11	1.52205	0.516	0.095	1.19989e-06	5	Sema4d
2.19551e-11	3.79531	0.258	0.024	1.21699e-06	5	Gm5452
2.25115e-11	1.36745	0.613	0.137	1.24784e-06	5	Pfkp
2.37317e-11	1.79743	0.581	0.123	1.31547e-06	5	Lrrc25
2.45556e-11	2.19454	0.387	0.056	1.36114e-06	5	Coq2
2.52725e-11	1.92752	0.419	0.066	1.40088e-06	5	Tpst2
2.65093e-11	3.46297	0.29	0.032	1.46944e-06	5	Nfatc2
2.73907e-11	1.89306	0.742	0.227	1.51829e-06	5	Mrps14
2.87238e-11	1.90823	0.806	0.29	1.59219e-06	5	Fxyd5
2.90511e-11	1.91391	0.355	0.048	1.61033e-06	5	Hells
2.90915e-11	1.27412	0.968	0.839	1.61257e-06	5	Cd52
3.22289e-11	4.43385	0.194	0.012	1.78648e-06	5	Dkk3
3.30666e-11	1.65206	0.742	0.209	1.83291e-06	5	Gns
3.43353e-11	4.41136	0.194	0.012	1.90324e-06	5	Timeless
3.70466e-11	4.044	0.226	0.018	2.05353e-06	5	Gm4349
3.80775e-11	4.22143	0.226	0.018	2.11067e-06	5	Ccr5
3.86901e-11	1.69202	0.774	0.227	2.14463e-06	5	Elovl5
4.02082e-11	3.69627	0.194	0.012	2.22878e-06	5	Sgsm3
4.14956e-11	3.66573	0.194	0.012	2.30014e-06	5	Smyd5
4.38694e-11	1.13366	1	0.849	2.43172e-06	5	Rpl14
4.83421e-11	1.59809	0.645	0.153	2.67965e-06	5	Prdx6
5.08818e-11	1.73365	0.581	0.125	2.82043e-06	5	Slc1a5
5.29393e-11	2.26351	0.323	0.04	2.93448e-06	5	Cinp
5.43232e-11	3.59173	0.226	0.018	3.01119e-06	5	Sgk1
5.74102e-11	2.11554	0.548	0.117	3.18231e-06	5	Aldh2
5.96229e-11	1.97521	0.71	0.201	3.30495e-06	5	Evi2a
6.33691e-11	-4.43242	0.355	0.793	3.51261e-06	5	Tuba1a
6.59303e-11	-3.92437	0.161	0.773	3.65458e-06	5	Mxd1
6.73871e-11	2.07128	0.323	0.04	3.73533e-06	5	Casp2
7.16669e-11	-2.76287	0.484	0.869	3.97257e-06	5	Lamp1
7.41256e-11	2.09009	0.774	0.274	4.10885e-06	5	Cyb5a
7.63974e-11	1.5343	0.516	0.103	4.23478e-06	5	Mapk14
8.01093e-11	2.23837	0.452	0.082	4.44054e-06	5	Arid3b
8.27823e-11	1.59246	0.968	0.573	4.58871e-06	5	Taldo1
9.06523e-11	2.98818	0.355	0.05	5.02495e-06	5	Gm6169
9.08867e-11	3.00084	0.387	0.06	5.03794e-06	5	Gm15478
1.00732e-10	1.84386	0.71	0.197	5.58369e-06	5	Hexb
1.04434e-10	1.80978	0.935	0.525	5.78889e-06	5	Unc93b1
1.1004e-10	1.48794	0.774	0.245	6.09965e-06	5	Inpp5d
1.10378e-10	1.58466	0.742	0.225	6.11837e-06	5	Ppp1r11
1.15844e-10	2.64607	0.645	0.193	6.42137e-06	5	Pdia6
1.17949e-10	1.68809	0.29	0.032	6.53803e-06	5	Ccser1
1.20464e-10	5.46817	0.161	0.008	6.67744e-06	5	Camkk1
1.24807e-10	4.48258	0.161	0.008	6.91819e-06	5	Lpar6
1.33958e-10	4.65146	0.161	0.008	7.42541e-06	5	Rab19
1.35133e-10	1.58475	0.71	0.191	7.49056e-06	5	Plin2
1.53453e-10	4.63926	0.129	0.004	8.50605e-06	5	Nlrp1c-ps
1.67103e-10	1.51764	0.387	0.06	9.26269e-06	5	Gart
1.67446e-10	1.97001	0.452	0.083	9.28171e-06	5	Mical1
1.69145e-10	-3.84136	0.226	0.785	9.37587e-06	5	Fam49a
1.71754e-10	2.09082	0.903	0.398	9.52048e-06	5	Serp1
1.74471e-10	2.77054	0.387	0.064	9.67111e-06	5	Adpgk
1.82219e-10	3.48162	0.129	0.004	1.01006e-05	5	Gm47567
1.85345e-10	1.49025	0.968	0.469	1.02738e-05	5	Asah1
1.95137e-10	1.41324	0.71	0.191	1.08167e-05	5	Itgax
1.99743e-10	1.42678	1	0.962	1.10719e-05	5	Cd74
2.13263e-10	1.90674	0.645	0.171	1.18214e-05	5	Mfsd14a
2.4049e-10	2.2146	0.484	0.095	1.33306e-05	5	Rcn2
2.44133e-10	2.29059	0.645	0.189	1.35325e-05	5	Rpn1
2.46285e-10	2.09931	0.29	0.034	1.36518e-05	5	Wdfy3
2.54573e-10	-5.78132	0.032	0.676	1.41112e-05	5	Mreg
2.67702e-10	1.67401	0.387	0.062	1.4839e-05	5	Arhgap25
2.691e-10	2.12969	0.355	0.054	1.49165e-05	5	Treml4
2.74805e-10	-1.4968	1	0.962	1.52327e-05	5	Lsp1
2.86929e-10	3.00049	0.226	0.02	1.59048e-05	5	Mpzl2
3.0093e-10	2.18679	0.419	0.074	1.66809e-05	5	Med7
3.0294e-10	1.97255	0.742	0.237	1.67923e-05	5	Trerf1
3.04148e-10	1.64672	0.968	0.724	1.68592e-05	5	Eef1b2
3.28192e-10	1.562	0.839	0.3	1.8192e-05	5	Fkbp1a
3.43097e-10	2.10384	0.355	0.054	1.90182e-05	5	Slc31a2
3.55173e-10	2.58209	0.355	0.054	1.96876e-05	5	Max
3.57304e-10	3.41633	0.194	0.014	1.98057e-05	5	Fbxl14
3.67762e-10	3.55244	0.194	0.014	2.03854e-05	5	Gmds
3.87279e-10	-2.97289	0.516	0.829	2.14672e-05	5	Scpep1
3.90044e-10	2.76202	0.29	0.036	2.16205e-05	5	Pnpla7
4.00962e-10	3.16064	0.194	0.014	2.22257e-05	5	B230217C12Rik
4.04574e-10	2.4653	0.548	0.139	2.2426e-05	5	Nr4a1
4.0769e-10	-1.80765	1	0.998	2.25987e-05	5	Ftl1
4.11712e-10	-7.01788	0.032	0.662	2.28216e-05	5	Nudt17
4.15943e-10	-2.71705	0.581	0.855	2.30561e-05	5	Traf1
4.45622e-10	-4.02872	0.484	0.811	2.47013e-05	5	Epsti1
4.88151e-10	1.86934	0.226	0.02	2.70587e-05	5	Tex2
5.14648e-10	1.77637	0.323	0.044	2.85275e-05	5	Scimp
5.36223e-10	1.38062	0.419	0.074	2.97234e-05	5	Stx17
5.40862e-10	2.08309	0.613	0.171	2.99805e-05	5	Dynlt1-ps1
5.7666e-10	1.23449	1	0.755	3.19648e-05	5	Rps17
6.24646e-10	2.22543	0.258	0.028	3.46248e-05	5	Tex9
6.38586e-10	2.06709	0.258	0.028	3.53975e-05	5	Tmem229b
6.62892e-10	1.0751	1	0.821	3.67448e-05	5	Rps8
6.82254e-10	1.55591	0.419	0.074	3.7818e-05	5	Apex1
7.25481e-10	2.25512	0.516	0.119	4.02141e-05	5	Stx16
7.3336e-10	1.32382	0.581	0.139	4.06509e-05	5	Cldnd1
8.14908e-10	1.4836	0.645	0.183	4.51711e-05	5	Atp8a1
8.80459e-10	-4.77323	0.258	0.75	4.88047e-05	5	Apol7c
8.82579e-10	2.57421	0.29	0.038	4.89222e-05	5	AB124611
9.21619e-10	1.88459	0.452	0.083	5.10863e-05	5	Hsd17b10
9.6773e-10	3.78013	0.226	0.022	5.36423e-05	5	Rab39
9.70205e-10	2.5911	0.323	0.048	5.37794e-05	5	Lsr
1.28312e-09	1.92793	0.323	0.046	7.11245e-05	5	Kti12
1.29419e-09	6.74148	0.161	0.01	7.1738e-05	5	Sept3
1.30147e-09	2.14097	0.29	0.038	7.21419e-05	5	Igf2r
1.37787e-09	2.14929	0.484	0.107	7.63766e-05	5	Slc39a7
1.37909e-09	4.78665	0.161	0.01	7.64443e-05	5	Pstpip2
1.46941e-09	4.15356	0.161	0.01	8.1451e-05	5	Ocstamp
1.48166e-09	1.38287	0.839	0.342	8.21296e-05	5	Aif1
1.56111e-09	2.69332	0.226	0.022	8.65337e-05	5	Ampd3
1.72943e-09	2.12585	0.806	0.312	9.58638e-05	5	Rab32
1.75972e-09	1.64787	0.774	0.284	9.75429e-05	5	Mrpl52
1.81865e-09	-1.86231	0.903	0.936	0.000100809	5	Ctsz
1.84268e-09	0.86837	0.742	0.221	0.000102141	5	Mrpl33
1.8687e-09	2.54208	0.387	0.07	0.000103584	5	Evi2
1.93364e-09	1.80369	0.484	0.105	0.000107184	5	Exosc5
1.94841e-09	-3.48971	0.29	0.811	0.000108002	5	Tbc1d17
2.00122e-09	0.458874	0.548	0.119	0.000110929	5	Cfp
2.00209e-09	2.15548	0.258	0.03	0.000110978	5	Ttll4
2.04219e-09	1.90436	0.419	0.078	0.0001132	5	Dars
2.08381e-09	2.67498	0.484	0.115	0.000115507	5	Bcap29
2.28436e-09	2.28187	0.161	0.01	0.000126625	5	Plekhg5
2.31602e-09	2.09414	0.548	0.143	0.000128379	5	Manf
2.32961e-09	2.16733	0.355	0.06	0.000129133	5	Pbx1
2.58436e-09	2.18069	0.194	0.016	0.000143254	5	Eef1akmt4
2.61639e-09	2.51195	0.452	0.097	0.000145029	5	Klrk1
2.65404e-09	0.830861	1	0.913	0.000147116	5	Rpl3
2.8025e-09	4.69623	0.097	0.002	0.000155346	5	H60b
2.8025e-09	5.55459	0.097	0.002	0.000155346	5	4930577N17Rik
2.94318e-09	4.21213	0.097	0.002	0.000163143	5	Gm26642
3.04468e-09	-5.43193	0.065	0.662	0.00016877	5	Ccl22
3.09072e-09	4.55474	0.097	0.002	0.000171322	5	Dcstamp
3.09072e-09	4.86727	0.097	0.002	0.000171322	5	Cd99l2
3.09094e-09	0.967256	1	0.893	0.000171334	5	Rpl37
3.24546e-09	4.60033	0.097	0.002	0.000179899	5	Cdh23
3.24546e-09	4.20192	0.097	0.002	0.000179899	5	Dyrk3
3.24546e-09	3.17469	0.097	0.002	0.000179899	5	Mical2
3.24546e-09	3.92452	0.097	0.002	0.000179899	5	Gm15133
3.24546e-09	3.11006	0.097	0.002	0.000179899	5	Alms1-ps1
3.24546e-09	3.5128	0.097	0.002	0.000179899	5	Gm49731
3.24546e-09	3.71247	0.097	0.002	0.000179899	5	BC037704
3.24546e-09	4.07766	0.097	0.002	0.000179899	5	Gm34432
3.27679e-09	-3.45571	0.226	0.732	0.000181636	5	Gadd45b
3.29873e-09	1.93788	0.323	0.05	0.000182852	5	Sh2d3c
3.44623e-09	1.0816	0.935	0.378	0.000191028	5	Erh
3.69273e-09	3.13129	0.226	0.024	0.000204692	5	Nbeal2
3.71443e-09	1.36322	0.871	0.414	0.000205895	5	Zfp706
3.89406e-09	2.6498	0.258	0.032	0.000215851	5	Galc
3.97664e-09	1.84901	0.387	0.072	0.000220429	5	Gm17823
4.02528e-09	1.28444	0.581	0.147	0.000223125	5	Myd88
4.15002e-09	1.32292	0.516	0.123	0.00023004	5	Coro7
4.22903e-09	2.98034	0.226	0.024	0.000234419	5	Chchd6
4.36022e-09	-3.3631	0.258	0.738	0.000241691	5	Ube2l6
4.46129e-09	2.05348	0.839	0.318	0.000247294	5	Gm4617
4.6858e-09	2.61194	0.387	0.074	0.000259739	5	Khk
4.83737e-09	-4.23712	0.258	0.73	0.00026814	5	Pfkfb3
4.83894e-09	1.76064	0.581	0.153	0.000268227	5	Rassf5
4.95084e-09	2.65893	0.226	0.024	0.00027443	5	Fcrl1
4.95642e-09	2.71273	0.29	0.042	0.000274739	5	Cd180
5.05913e-09	1.75434	0.613	0.191	0.000280433	5	Ptpn22
5.27604e-09	1.51688	0.129	0.006	0.000292456	5	Hpgds
5.2821e-09	-4.5712	0.129	0.668	0.000292792	5	Cd63
5.34235e-09	0.985279	1	0.819	0.000296132	5	Rpl10a
5.47225e-09	3.89838	0.129	0.006	0.000303332	5	Cbr1
5.82135e-09	1.22238	0.258	0.032	0.000322683	5	Amz1
5.84448e-09	-5.30346	0.032	0.614	0.000323965	5	Tmcc3
6.83702e-09	2.55858	0.323	0.054	0.000378983	5	Fli1
7.13719e-09	1.82107	0.71	0.264	0.000395621	5	Gng10
7.18827e-09	1.67209	0.419	0.083	0.000398453	5	Pik3ap1
7.2487e-09	1.48889	0.258	0.032	0.000401803	5	Stradb
7.66891e-09	1.61363	0.645	0.205	0.000425095	5	Jaml
8.28978e-09	2.59667	0.387	0.078	0.000459511	5	Prmt3
8.54107e-09	3.3256	0.194	0.018	0.00047344	5	Mettl1
8.54107e-09	4.20082	0.194	0.018	0.00047344	5	Gm48283
8.66515e-09	2.02722	0.387	0.074	0.000480318	5	St6galnac4
8.90436e-09	1.68951	0.355	0.062	0.000493577	5	Mras
9.14008e-09	0.934645	1	0.924	0.000506644	5	Rpl13a
9.20045e-09	2.98787	0.194	0.018	0.00050999	5	Nat10
9.49982e-09	2.12126	0.387	0.076	0.000526584	5	Cln3
9.5242e-09	1.78091	0.871	0.545	0.000527936	5	Pdia3
9.69688e-09	0.686606	1	0.936	0.000537508	5	Rps16
9.79543e-09	1.72531	0.387	0.078	0.00054297	5	Tifa
9.98934e-09	2.69899	0.258	0.034	0.000553719	5	Wdr75
1.02473e-08	-3.34022	0.258	0.748	0.000568016	5	Etv3
1.02614e-08	0.781773	1	0.936	0.000568797	5	Rps25
1.05833e-08	2.1171	0.516	0.131	0.000586644	5	BC035044
1.06101e-08	1.28641	0.645	0.183	0.000588126	5	Themis2
1.08711e-08	2.20764	0.355	0.064	0.000602598	5	Fuca2
1.12484e-08	1.90467	0.484	0.117	0.000623507	5	Hyou1
1.15324e-08	-2.88469	0.839	0.903	0.000639254	5	Gm42427
1.17865e-08	3.85543	0.29	0.044	0.000653336	5	Gm15541
1.22432e-08	6.26659	0.065	0	0.000678651	5	Mmp28
1.22432e-08	5.56634	0.065	0	0.000678651	5	Slc7a8
1.22432e-08	4.66729	0.065	0	0.000678651	5	Popdc2
1.22432e-08	5.38921	0.065	0	0.000678651	5	Ppef2
1.22432e-08	5.3483	0.065	0	0.000678651	5	Cdh15
1.22432e-08	4.6786	0.065	0	0.000678651	5	Grifin
1.22432e-08	6.01517	0.065	0	0.000678651	5	Cyp2s1
1.22432e-08	4.6252	0.065	0	0.000678651	5	Tnp2
1.22432e-08	6.1672	0.065	0	0.000678651	5	Ttc41
1.22432e-08	8.10481	0.065	0	0.000678651	5	Cyp8b1
1.22432e-08	5.72814	0.065	0	0.000678651	5	Fam72a
1.22432e-08	4.92445	0.065	0	0.000678651	5	Mybphl
1.22432e-08	5.77582	0.065	0	0.000678651	5	Sat2
1.22432e-08	4.10027	0.065	0	0.000678651	5	Gm10343
1.22432e-08	4.99097	0.065	0	0.000678651	5	Hspa12b
1.22432e-08	5.12242	0.065	0	0.000678651	5	Gm6298
1.22432e-08	5.46993	0.065	0	0.000678651	5	Gm16046
1.22432e-08	5.25128	0.065	0	0.000678651	5	2010013B24Rik
1.22432e-08	5.0278	0.065	0	0.000678651	5	Vmn2r-ps128
1.22432e-08	5.73047	0.065	0	0.000678651	5	1700049E17Rik2
1.22432e-08	4.1289	0.065	0	0.000678651	5	Gm28685
1.22432e-08	6.17664	0.065	0	0.000678651	5	Gm38140
1.22432e-08	5.16805	0.065	0	0.000678651	5	Rpl21-ps1
1.22432e-08	5.90693	0.065	0	0.000678651	5	Gm37195
1.22432e-08	4.77592	0.065	0	0.000678651	5	Gm44210
1.22432e-08	5.2767	0.065	0	0.000678651	5	Gm38832
1.22432e-08	5.66841	0.065	0	0.000678651	5	Olfr567-ps1
1.22432e-08	4.06807	0.065	0	0.000678651	5	Gm1943
1.22432e-08	4.05625	0.065	0	0.000678651	5	Gm48340
1.22432e-08	4.05625	0.065	0	0.000678651	5	Gm48352
1.27929e-08	4.16174	0.161	0.012	0.000709121	5	Gramd2
1.28082e-08	1.48529	0.516	0.131	0.000709969	5	Ncf4
1.28096e-08	2.78983	0.355	0.064	0.000710048	5	Mrps28
1.28615e-08	2.85277	0.226	0.026	0.000712923	5	Nln
1.29583e-08	1.93187	0.871	0.503	0.000718289	5	Hspa5
1.32717e-08	1.74447	0.839	0.437	0.000735662	5	P4hb
1.33549e-08	1.81425	0.452	0.105	0.000740276	5	Csk
1.33549e-08	1.72099	0.452	0.105	0.000740276	5	Tet3
1.3375e-08	1.40048	0.806	0.336	0.000741392	5	Mtpn
1.34004e-08	1.63522	0.806	0.314	0.000742797	5	Cd48
1.38282e-08	-4.44325	0.194	0.688	0.00076651	5	Rgs1
1.45373e-08	2.21347	0.516	0.137	0.000805817	5	Rraga
1.46826e-08	1.60813	0.194	0.018	0.000813873	5	Trit1
1.47859e-08	1.34553	0.935	0.6	0.000819596	5	Rpl36al
1.48216e-08	1.59464	0.323	0.052	0.000821575	5	Stard5
1.49323e-08	1.70422	0.419	0.089	0.000827712	5	Larp7
1.51761e-08	2.61741	0.161	0.012	0.000841228	5	Fgd6
1.53213e-08	0.999845	0.387	0.072	0.000849275	5	Capn2
1.56132e-08	2.99541	0.161	0.012	0.000865454	5	Slc43a2
1.60503e-08	1.78975	0.806	0.332	0.000889683	5	Btg2
1.62936e-08	1.24862	0.774	0.298	0.000903168	5	Cd86
1.65243e-08	2.69682	0.161	0.012	0.000915956	5	Cldn1
1.65243e-08	3.24382	0.161	0.012	0.000915956	5	Gm37352
1.69561e-08	2.10673	0.226	0.026	0.000939892	5	Sgf29
1.75936e-08	2.39855	0.323	0.054	0.000975233	5	Dpagt1
1.75955e-08	1.26908	0.419	0.085	0.000975336	5	Pqlc2
1.76642e-08	0.722532	1	0.97	0.000979146	5	Rpl18a
1.77002e-08	1.99884	0.387	0.078	0.000981142	5	Zfp398
1.82776e-08	1.98796	0.71	0.264	0.00101314	5	Gm10108
1.90464e-08	1.39854	1	0.716	0.00105576	5	Ptma
1.91426e-08	1.72725	0.484	0.115	0.00106109	5	Exoc6
2.16831e-08	0.931347	1	0.936	0.00120192	5	Rps28
2.22292e-08	1.28019	0.935	0.714	0.00123219	5	Rpl36a
2.25508e-08	2.8162	0.258	0.036	0.00125001	5	Ddx10
2.29935e-08	1.62018	0.323	0.054	0.00127455	5	Ssbp4
2.3354e-08	1.68073	0.839	0.386	0.00129454	5	Rbm47
2.34103e-08	1.1015	0.871	0.366	0.00129766	5	Napsa
2.4188e-08	-4.18415	0.258	0.7	0.00134076	5	Swap70
2.46954e-08	2.98153	0.323	0.058	0.00136889	5	Entpd1
2.48464e-08	-1.61117	0.871	0.934	0.00137726	5	Rogdi
2.48699e-08	1.91241	0.774	0.31	0.00137856	5	Lgals3
2.66538e-08	1.36813	0.548	0.145	0.00147745	5	Usp22
2.87056e-08	-1.68384	0.903	0.932	0.00159118	5	Psme2
2.92134e-08	1.41699	0.548	0.147	0.00161933	5	Tmem50b
2.92391e-08	1.27816	0.774	0.278	0.00162075	5	H13
3.01736e-08	1.81036	0.581	0.175	0.00167255	5	Hfe
3.08847e-08	1.448	0.484	0.123	0.00171197	5	Lsm7
3.28887e-08	1.33318	0.548	0.145	0.00182305	5	Emc6
3.29404e-08	3.24322	0.194	0.02	0.00182592	5	Ccdc181
3.29419e-08	1.53409	0.29	0.046	0.001826	5	Entpd6
3.34513e-08	-2.28756	0.806	0.871	0.00185424	5	H2-Q7
3.34719e-08	1.48059	0.839	0.354	0.00185538	5	Dpysl2
3.37649e-08	3.71365	0.355	0.072	0.00187162	5	Rab11fip4
3.48221e-08	1.63498	0.387	0.08	0.00193023	5	Gm36486
3.51147e-08	1.05287	0.419	0.087	0.00194644	5	Ipo5
3.53427e-08	0.887439	0.613	0.177	0.00195908	5	Tpd52
3.76123e-08	2.40906	0.29	0.046	0.00208489	5	Slc27a1
3.76734e-08	1.26598	0.419	0.093	0.00208827	5	Chn2
3.87147e-08	3.24116	0.194	0.02	0.002146	5	Lrrc28
3.88016e-08	1.72678	0.323	0.056	0.00215081	5	Lsg1
3.9225e-08	2.02917	0.677	0.268	0.00217428	5	Sdf2l1
4.1203e-08	1.60156	0.355	0.066	0.00228392	5	Rabif
4.21396e-08	1.50441	0.613	0.193	0.00233584	5	Vars
4.22861e-08	1.2833	0.645	0.203	0.00234396	5	Vav1
4.26238e-08	3.37672	0.387	0.087	0.00236268	5	Sgms1
4.30819e-08	2.39637	0.226	0.028	0.00238808	5	Heatr1
4.30849e-08	-1.73175	0.935	0.956	0.00238824	5	Ftl1-ps1
4.31572e-08	0.953264	1	0.92	0.00239225	5	Rpl17
4.58008e-08	1.83714	0.355	0.068	0.00253878	5	Map2k7
4.60901e-08	1.55001	0.258	0.036	0.00255482	5	Fads1
4.71044e-08	1.50337	0.355	0.068	0.00261104	5	Nolc1
4.75955e-08	2.58215	0.194	0.02	0.00263826	5	Gm20429
5.11273e-08	1.66462	0.516	0.139	0.00283404	5	Eif1b
5.13536e-08	-2.77986	0.677	0.857	0.00284658	5	Gm46620
5.1963e-08	1.54047	0.677	0.243	0.00288036	5	Stard3nl
5.33518e-08	1.30642	0.194	0.02	0.00295735	5	Stard9
5.37315e-08	-2.5889	0.71	0.841	0.00297839	5	Abcg1
5.57427e-08	1.63442	0.484	0.125	0.00308988	5	Btk
6.0381e-08	2.58154	0.258	0.038	0.00334698	5	Snx30
6.0489e-08	0.870507	0.968	0.865	0.00335297	5	Rps5
6.30041e-08	1.7455	0.226	0.028	0.00349238	5	Fam118a
6.30041e-08	2.3069	0.226	0.028	0.00349238	5	Fxn
6.72954e-08	1.17182	0.839	0.344	0.00373025	5	Otulinl
6.94196e-08	-2.51551	0.194	0.718	0.003848	5	Birc2
7.00632e-08	3.00503	0.323	0.062	0.00388367	5	Tagap
7.29913e-08	4.11646	0.129	0.008	0.00404598	5	Ptger2
7.37634e-08	1.80837	0.387	0.085	0.00408878	5	Dock5
7.44334e-08	1.69377	0.452	0.113	0.00412592	5	Gsdme
7.47769e-08	1.29261	0.742	0.28	0.00414496	5	Grn
7.53397e-08	2.17392	0.129	0.008	0.00417616	5	Gm42549
7.77208e-08	3.67438	0.161	0.014	0.00430814	5	Hibch
7.79445e-08	2.04908	0.355	0.072	0.00432054	5	Larp1
7.85734e-08	1.33764	0.484	0.119	0.0043554	5	Tor1b
8.0258e-08	3.61798	0.129	0.008	0.00444878	5	Gm43727
8.02899e-08	1.00139	0.968	0.855	0.00445055	5	Rpl28
8.15953e-08	2.31237	0.387	0.085	0.00452291	5	Lrrk2
8.30971e-08	1.46634	0.613	0.193	0.00460615	5	Armc8
8.8979e-08	-2.33036	0.484	0.819	0.0049322	5	Ric1
9.2672e-08	0.920793	0.548	0.157	0.0051369	5	Lztfl1
9.31313e-08	2.86036	0.161	0.014	0.00516236	5	Fam98a
9.74851e-08	-5.34981	0.129	0.612	0.0054037	5	Il21r
9.86268e-08	0.968666	0.452	0.107	0.00546698	5	Praf2
9.9849e-08	1.50252	0.581	0.173	0.00553473	5	Vta1
1.02126e-07	2.05186	0.258	0.038	0.00566096	5	Gm34084
1.03598e-07	1.94547	0.419	0.095	0.00574252	5	Acer3
1.03673e-07	1.24285	0.323	0.058	0.0057467	5	Spata5
1.05288e-07	2.43129	0.258	0.04	0.00583623	5	Mri1
1.08661e-07	2.80598	0.161	0.014	0.00602317	5	Cfap298
1.09344e-07	2.03324	0.323	0.062	0.00606103	5	Elac2
1.0991e-07	1.80666	0.323	0.06	0.00609242	5	Septin9
1.2024e-07	1.33701	0.419	0.097	0.00666503	5	Hsf1
1.21125e-07	-6.20894	0.032	0.549	0.0067141	5	Ankrd33b
1.24198e-07	1.91512	0.226	0.03	0.00688439	5	Ftsj1
1.27307e-07	1.15592	0.419	0.093	0.00705677	5	Tars
1.27476e-07	-2.90559	0.548	0.765	0.00706613	5	Serpinb6b
1.33503e-07	3.28676	0.29	0.05	0.00740018	5	Gm35638
1.35301e-07	1.83896	0.613	0.207	0.00749989	5	Nars
1.36333e-07	-1.8176	0.677	0.863	0.00755709	5	Iscu
1.36333e-07	0.758207	1	0.843	0.00755709	5	Rpl15
1.39396e-07	2.76966	0.323	0.064	0.00772688	5	Hhex
1.40112e-07	1.31989	0.419	0.097	0.00776654	5	Txndc5
1.4212e-07	1.23085	0.419	0.099	0.00787787	5	Trabd
1.42642e-07	1.31942	0.935	0.69	0.00790676	5	Ucp2
1.44066e-07	1.11394	0.968	0.831	0.00798571	5	Rpl28-ps1
1.45495e-07	1.09117	0.484	0.125	0.00806496	5	Ahr
1.49938e-07	0.715775	0.71	0.227	0.00831119	5	Mrps16
1.50736e-07	-1.9412	0.968	0.915	0.00835542	5	Crip1
1.5313e-07	-6.20714	0.032	0.543	0.00848814	5	Sdc4
1.54359e-07	1.64212	0.452	0.121	0.00855628	5	Dennd1b
1.55026e-07	1.32251	0.742	0.288	0.00859323	5	Tmed10
1.56704e-07	0.812717	0.677	0.233	0.00868626	5	Nfu1
1.61879e-07	1.76876	0.516	0.145	0.00897313	5	Gtf2a2
1.62152e-07	1.66342	0.581	0.183	0.00898825	5	Ndufb6
1.65018e-07	0.925825	0.226	0.03	0.00914713	5	Siah2
1.68316e-07	0.89445	0.968	0.895	0.00932993	5	Rps3
