# Supplementary material for: Identification of antigen-presenting cell-T cell interactions driving immune responses to food
Source: Science. Author manuscript; Available in PMC 2025 Apr 23. (PMC12017586; doi:10.1126/science.ado5088)
Supplement: Data S4 [file NIHMS2067875-supplement-Data_S4.xlsx]

## Sheet: Cluster 0
p_val	avg_log2FC	pct.1	pct.2	p_val_adj	cluster	gene
4.13741e-107	0.374194	1	1	5.36333e-103	0	Rplp0
6.58165e-107	0.604444	1	0.955	8.53179e-103	0	Tyrobp
8.85295e-99	0.324696	1	1	1.14761e-94	0	Rpl19
1.47328e-86	0.382294	1	1	1.90981e-82	0	Rpl29
1.15418e-85	0.328036	1	1	1.49616e-81	0	Rpl32
3.12794e-83	0.321195	1	1	4.05475e-79	0	Rpl18a
4.30095e-83	0.32948	1	1	5.57533e-79	0	Eef1a1
1.06023e-82	0.292911	1	1	1.37437e-78	0	Fau
5.51734e-82	0.310989	1	1	7.15213e-78	0	Rpl11
6.18508e-79	0.290734	1	1	8.01772e-75	0	Rpl13
5.57636e-77	0.306363	1	1	7.22864e-73	0	Rps4x
7.08094e-77	0.293563	1	1	9.17902e-73	0	Rps13
1.5002e-76	0.325032	1	0.999	1.94471e-72	0	Cd74
8.74087e-76	0.298781	1	1	1.13308e-71	0	Rpl9
4.33838e-75	0.306184	1	1	5.62384e-71	0	Rps7
5.50299e-75	0.299416	1	1	7.13352e-71	0	Rps5
1.08727e-74	0.572529	0.999	0.969	1.40942e-70	0	Gsn
2.02193e-72	0.339653	1	1	2.62103e-68	0	Rpl6
2.01183e-71	0.438931	1	0.992	2.60793e-67	0	Lsp1
7.45599e-70	0.675241	0.993	0.873	9.6652e-66	0	Alox5ap
5.46973e-69	0.498991	1	0.986	7.09042e-65	0	Eif3f
1.91132e-68	0.763349	0.958	0.706	2.47764e-64	0	Pilrb2
4.2782e-68	0.269552	1	1	5.54583e-64	0	Rps3a1
6.08202e-68	0.272162	1	1	7.88412e-64	0	Rps15a
4.28774e-67	0.267054	1	1	5.5582e-63	0	Rps9
6.95321e-66	0.263883	1	1	9.01345e-62	0	Rps24
1.93373e-62	0.261791	1	1	2.50669e-58	0	Rps3
2.0402e-61	0.636221	0.99	0.772	2.64472e-57	0	Pilra
5.15441e-59	0.287504	1	1	6.68166e-55	0	Rpl10a
4.28431e-57	0.243678	1	1	5.55375e-53	0	Rpsa
3.02134e-56	0.27261	1	1	3.91657e-52	0	Rpl21
4.25311e-56	0.523616	0.994	0.94	5.51331e-52	0	Arhgdib
3.05487e-55	0.615151	0.977	0.772	3.96003e-51	0	Cd209a
8.74798e-55	0.262488	1	1	1.134e-50	0	Rpl17
9.42841e-55	0.228274	1	1	1.2222e-50	0	Rps27a
1.15676e-54	0.269268	1	0.998	1.49951e-50	0	H2-Eb1
5.72556e-54	0.823218	0.838	0.561	7.42204e-50	0	Gsg1
1.27336e-53	0.263353	1	1	1.65065e-49	0	Rpl8
2.00596e-53	0.375334	1	0.996	2.60033e-49	0	S100a11
5.74241e-53	0.234963	1	1	7.44389e-49	0	Rpl18
6.95649e-53	0.265212	1	1	9.01769e-49	0	Rpl15
7.78711e-53	0.349141	1	0.997	1.00944e-48	0	Coro1a
8.55671e-53	0.263014	1	0.999	1.10921e-48	0	H2-Aa
1.18248e-52	0.403261	0.999	0.974	1.53285e-48	0	H2-DMa
1.65024e-52	-1.07389	0.86	0.923	2.1392e-48	0	Etv6
3.72057e-52	0.239616	1	1	4.82297e-48	0	Rps11
5.34673e-52	0.542896	0.997	0.914	6.93097e-48	0	Rac2
6.93311e-50	0.277214	1	1	8.9874e-46	0	Rpl7
1.89728e-49	0.774236	0.856	0.573	2.45944e-45	0	Clec4a2
2.38369e-49	0.231113	1	1	3.08997e-45	0	Rpl27a
4.1647e-49	0.507762	0.988	0.91	5.3987e-45	0	Gngt2
9.88893e-49	0.597595	0.974	0.88	1.2819e-44	0	H2-Oa
1.58273e-48	0.235186	1	1	2.0517e-44	0	Rpl23
1.95779e-47	0.232677	1	1	2.53788e-43	0	Rpl26
2.70674e-46	0.278245	1	0.999	3.50875e-42	0	Rpl3
2.99119e-46	0.708268	0.852	0.599	3.87748e-42	0	Pilrb1
9.23072e-46	0.452608	0.998	0.946	1.19658e-41	0	Fxyd5
2.45338e-45	0.625635	0.918	0.737	3.18032e-41	0	Xlr
9.57321e-45	0.234825	1	1	1.24097e-40	0	Rpl37
1.37052e-44	0.397665	1	0.978	1.7766e-40	0	Itm2b
1.852e-44	0.244101	1	1	2.40075e-40	0	Rpl14
5.36019e-44	0.33714	1	0.973	6.94841e-40	0	Lgals3
2.65714e-43	0.312228	1	1	3.44445e-39	0	Naca
6.84357e-43	0.623453	0.916	0.74	8.87132e-39	0	Unc119
1.03239e-42	0.564245	0.945	0.778	1.33829e-38	0	Cd300c2
1.88107e-42	0.228602	1	1	2.43843e-38	0	Rpl10
2.65222e-42	0.263852	1	0.999	3.43807e-38	0	Arpc1b
8.04555e-42	0.836922	0.703	0.422	1.04294e-37	0	Clec4a4
2.77551e-41	-0.917574	0.875	0.941	3.59789e-37	0	Jak2
4.36417e-41	1.04867	0.642	0.384	5.65728e-37	0	Cd209b
5.41752e-41	0.48222	0.981	0.877	7.02273e-37	0	Gmfg
1.12417e-40	0.23171	1	1	1.45726e-36	0	Rpl36
8.38139e-40	0.332625	1	0.996	1.08648e-35	0	Taldo1
2.31486e-39	0.498931	0.972	0.894	3.00075e-35	0	Cd68
2.57519e-39	0.318559	1	1	3.33822e-35	0	Fth1
3.09045e-39	0.195261	1	1	4.00615e-35	0	Rpl30
6.43626e-39	0.36485	1	0.973	8.34332e-35	0	Napsa
2.47446e-38	0.26824	1	1	3.20764e-34	0	Rpl24
4.34694e-38	0.537002	0.948	0.814	5.63493e-34	0	Pld4
5.70981e-37	0.281805	1	0.999	7.40163e-33	0	Rpl7a
6.551e-37	0.55148	0.9	0.67	8.49206e-33	0	Siglece
7.18601e-37	0.836826	0.751	0.531	9.31522e-33	0	S100a10
7.51031e-37	0.423299	0.988	0.869	9.73562e-33	0	Fcer1g
9.70398e-37	0.389622	0.998	0.961	1.25793e-32	0	Ptpn18
1.85859e-36	-1.19209	0.55	0.702	2.40929e-32	0	Zfp366
2.57313e-36	0.760061	0.769	0.54	3.33554e-32	0	Klk8
8.31818e-36	0.359213	0.999	0.992	1.07829e-31	0	Eef2
1.28349e-35	-0.715609	0.97	0.947	1.66379e-31	0	Fnbp1
2.83772e-35	0.411694	0.99	0.945	3.67854e-31	0	Tmem14c
3.28117e-35	-1.11273	0.559	0.721	4.25339e-31	0	Fyn
6.45869e-35	1.0359	0.474	0.236	8.3724e-31	0	Kcne3
9.09797e-35	-1.38498	0.651	0.776	1.17937e-30	0	Fmnl2
2.00343e-34	0.184463	1	1	2.59705e-30	0	Rpl34
2.51014e-34	0.279652	1	0.998	3.2539e-30	0	Gnai2
2.6466e-34	0.891107	0.586	0.332	3.43079e-30	0	Clec4b1
6.2793e-34	-2.40816	0.265	0.468	8.13985e-30	0	Basp1
7.68914e-34	0.664033	0.734	0.488	9.96743e-30	0	Ebi3
1.67681e-33	0.47026	0.967	0.821	2.17365e-29	0	Ifitm6
2.52736e-33	0.715814	0.625	0.353	3.27622e-29	0	Tmem273
2.64284e-33	0.203698	1	0.997	3.42591e-29	0	H2-Ab1
3.14632e-33	0.405075	0.993	0.896	4.07858e-29	0	Ly86
4.06019e-33	-1.58687	0.462	0.622	5.26322e-29	0	Lrrk1
4.84825e-33	0.183594	1	1	6.28478e-29	0	Rpl39
5.73807e-33	0.191821	1	1	7.43826e-29	0	Rpl35
1.24949e-32	0.461506	0.959	0.808	1.61971e-28	0	Epcam
2.68045e-32	0.625847	0.753	0.506	3.47467e-28	0	Lgals9
2.72655e-32	0.196271	1	1	3.53442e-28	0	Rps27
3.73537e-32	0.618946	0.738	0.488	4.84216e-28	0	Ear2
8.16103e-32	-6.35131	0.038	0.208	1.05791e-27	0	Fabp5
1.04976e-31	-1.29255	0.559	0.705	1.3608e-27	0	Clic4
1.07499e-31	0.211809	1	1	1.39351e-27	0	Sh3bgrl3
1.87975e-31	-0.721047	0.934	0.969	2.43671e-27	0	Kpna4
2.63281e-31	0.654293	0.777	0.539	3.41292e-27	0	Lrrc25
3.39679e-31	0.31184	0.998	0.989	4.40326e-27	0	Clic1
4.53188e-31	0.207973	1	1	5.87468e-27	0	Rps18
4.69474e-31	0.579882	0.847	0.643	6.08579e-27	0	Dynlt2b
5.33079e-31	-1.01797	0.555	0.683	6.9103e-27	0	Apobec3
1.0345e-30	0.20372	1	0.996	1.34102e-26	0	Cd52
1.11784e-30	0.424788	0.966	0.887	1.44906e-26	0	Myl12b
1.42338e-30	0.709372	0.72	0.483	1.84512e-26	0	Ypel3
1.53965e-30	-0.594991	0.997	0.985	1.99584e-26	0	Dock10
1.71313e-30	0.314933	0.999	0.985	2.22073e-26	0	Ctss
2.46553e-30	0.433342	0.955	0.883	3.19607e-26	0	Grcc10
3.09545e-30	-1.76585	0.408	0.573	4.01263e-26	0	Fchsd2
7.17207e-30	0.376012	0.999	0.945	9.29715e-26	0	Plac8
9.49596e-30	0.618765	0.722	0.469	1.23096e-25	0	Ntpcr
1.1879e-29	-6.07771	0.035	0.192	1.53988e-25	0	Irf8
1.56969e-29	0.349236	0.986	0.968	2.03479e-25	0	Gabarapl2
2.34737e-29	0.222456	1	0.999	3.0429e-25	0	Gpx1
3.13051e-29	-0.525152	0.997	0.961	4.05808e-25	0	Wdfy4
5.45817e-29	0.172281	1	1	7.07542e-25	0	Rps23
7.34299e-29	0.180598	1	1	9.51871e-25	0	Rpl27
9.45579e-29	0.725367	0.642	0.416	1.22575e-24	0	Slc48a1
1.0966e-28	0.425809	0.955	0.837	1.42153e-24	0	Rnase6
2.30246e-28	-1.50857	0.572	0.689	2.98468e-24	0	Tbc1d8
3.45638e-28	-0.601837	0.82	0.901	4.4805e-24	0	Luc7l2
5.39405e-28	0.615796	0.714	0.472	6.9923e-24	0	Milr1
5.70901e-28	0.63679	0.617	0.367	7.40059e-24	0	Cd72
1.23641e-27	0.903727	0.505	0.291	1.60276e-23	0	Aldoc
1.84021e-27	1.01109	0.42	0.218	2.38546e-23	0	Arl11
1.86727e-27	0.344207	0.99	0.97	2.42054e-23	0	Eif3h
2.06695e-27	-4.74482	0.014	0.149	2.67939e-23	0	Ifi205
2.43038e-27	0.422679	0.941	0.868	3.1505e-23	0	Gng10
3.42954e-27	-0.983669	0.651	0.759	4.44572e-23	0	Vti1a
4.08059e-27	-5.14214	0.011	0.144	5.28967e-23	0	Sdc4
4.83216e-27	0.466724	0.884	0.761	6.26393e-23	0	Higd2a
4.84111e-27	-0.938191	0.827	0.865	6.27554e-23	0	Txn1
5.29075e-27	-0.347703	0.995	0.998	6.8584e-23	0	Rbm39
6.0745e-27	0.581604	0.623	0.382	7.87438e-23	0	Hpgd
7.55876e-27	0.165961	1	1	9.79842e-23	0	Rps16
7.75719e-27	0.57883	0.889	0.748	1.00556e-22	0	Tnni2
9.92698e-27	0.935622	0.448	0.244	1.28684e-22	0	Siglecf
1.21032e-26	-0.624094	0.903	0.945	1.56894e-22	0	Dock2
1.3848e-26	-2.08988	0.191	0.37	1.79512e-22	0	Map4k4
2.39197e-26	0.814575	0.452	0.242	3.10071e-22	0	Slc6a13
2.52343e-26	0.586819	0.797	0.616	3.27113e-22	0	Khk
2.87094e-26	0.327914	0.995	0.968	3.7216e-22	0	Erp29
5.5049e-26	-1.06778	0.614	0.721	7.136e-22	0	Htr7
8.74863e-26	0.753696	0.559	0.353	1.13408e-21	0	Eif4e3
1.14178e-25	0.216657	0.997	0.96	1.48009e-21	0	Ifitm3
1.92245e-25	0.388355	0.931	0.797	2.49208e-21	0	Fgl2
2.41005e-25	-0.681463	0.936	0.95	3.12415e-21	0	Tmem131
2.75815e-25	-4.26017	0.014	0.14	3.57539e-21	0	Uhrf1
3.6502e-25	0.465949	0.795	0.585	4.73175e-21	0	Clec4n
4.5343e-25	0.406251	0.998	0.996	5.87781e-21	0	Hexb
6.09022e-25	0.408522	0.958	0.891	7.89475e-21	0	Cox7a2l
6.59466e-25	-1.03307	0.47	0.624	8.54866e-21	0	Pfkp
7.73471e-25	0.321795	0.999	0.964	1.00265e-20	0	Ccdc12
7.89274e-25	0.265882	1	0.99	1.02314e-20	0	Mdh2
8.74817e-25	0.23061	1	0.999	1.13403e-20	0	Rack1
8.93877e-25	0.415812	0.912	0.827	1.15873e-20	0	Gpsm3
9.04205e-25	0.470287	0.766	0.519	1.17212e-20	0	Cd33
1.47555e-24	-2.86318	0.057	0.207	1.91276e-20	0	Lima1
1.60651e-24	0.812333	0.499	0.296	2.08252e-20	0	Atp1a3
2.12307e-24	0.467019	0.926	0.801	2.75213e-20	0	Qpct
2.28361e-24	0.252912	1	0.995	2.96024e-20	0	Pfdn5
2.52214e-24	-3.61012	0.027	0.16	3.26945e-20	0	Rad51b
3.86003e-24	0.141144	1	1	5.00375e-20	0	Rpl38
4.71061e-24	0.523419	0.785	0.588	6.10636e-20	0	Lmo2
4.75375e-24	0.39097	0.84	0.685	6.16228e-20	0	Acp5
5.06058e-24	-0.722632	0.769	0.863	6.56003e-20	0	Mrtfa
5.25663e-24	0.494875	0.813	0.618	6.81417e-20	0	Ppfia4
5.75687e-24	0.283419	1	0.954	7.46263e-20	0	Ly6e
7.23978e-24	-3.69246	0.019	0.144	9.38492e-20	0	Nck2
1.12641e-23	-0.466881	0.925	0.971	1.46017e-19	0	Skap2
1.18311e-23	0.708092	0.512	0.304	1.53366e-19	0	Sh2d1b1
1.24474e-23	0.217459	1	1	1.61355e-19	0	Btf3
1.32912e-23	0.222331	1	1	1.72294e-19	0	Uba52
1.33791e-23	-0.930249	0.598	0.706	1.73433e-19	0	Ccdc88a
1.473e-23	-5.31902	0.018	0.14	1.90944e-19	0	Pclaf
1.67804e-23	0.386623	0.945	0.837	2.17524e-19	0	Rnf130
1.74598e-23	-0.47441	0.988	0.977	2.26332e-19	0	Pde4b
3.10323e-23	0.478193	0.845	0.691	4.02271e-19	0	Abi3
3.70909e-23	0.37182	0.932	0.777	4.80809e-19	0	Ncf2
3.88611e-23	0.157593	1	1	5.03756e-19	0	Rpl28
5.73286e-23	0.744376	0.568	0.372	7.43151e-19	0	Ccdc85b
6.13199e-23	0.880258	0.428	0.241	7.9489e-19	0	Pmm1
6.82863e-23	-0.715185	0.624	0.74	8.85195e-19	0	Stag1
6.84852e-23	-0.69923	0.898	0.908	8.87774e-19	0	Slc8a1
7.01368e-23	-0.632855	0.876	0.91	9.09183e-19	0	Baz2b
8.91327e-23	-1.05432	0.551	0.671	1.15543e-18	0	Immp2l
1.03148e-22	-5.2542	0.036	0.164	1.3371e-18	0	Il4i1
1.2399e-22	-0.656593	0.818	0.87	1.60728e-18	0	Zfand3
1.40239e-22	0.519022	0.856	0.72	1.81792e-18	0	Ccrl2
1.43551e-22	-1.645	0.559	0.646	1.86085e-18	0	Tagln2
1.53397e-22	0.175657	1	1	1.98848e-18	0	Tpt1
1.74256e-22	-0.827068	0.544	0.668	2.25888e-18	0	Nup98
1.90521e-22	-0.73535	0.653	0.752	2.46972e-18	0	Arid1b
2.0523e-22	-0.585343	0.707	0.815	2.66039e-18	0	Baz1a
2.05602e-22	0.113136	1	1	2.66522e-18	0	Rpl35a
2.24742e-22	-1.47232	0.4	0.553	2.91333e-18	0	Cdkn1a
2.66162e-22	0.361712	0.948	0.857	3.45026e-18	0	Ndufa8
3.11129e-22	-0.709676	0.631	0.736	4.03316e-18	0	Pan3
4.16609e-22	-2.09413	0.123	0.278	5.40051e-18	0	H2-Q7
4.41176e-22	-0.688725	0.779	0.847	5.71897e-18	0	Rab8b
4.60677e-22	0.145382	1	1	5.97175e-18	0	Rps26
5.58692e-22	0.15823	1	1	7.24232e-18	0	Rpl22
5.9415e-22	-1.02395	0.509	0.644	7.70197e-18	0	Tmem131l
6.01455e-22	0.395638	0.917	0.806	7.79666e-18	0	Ptpn6
7.03733e-22	-7.41325	0.024	0.141	9.12249e-18	0	Ccl24
7.46947e-22	0.460364	0.814	0.651	9.68268e-18	0	Akr7a5
1.18141e-21	0.563713	0.661	0.466	1.53147e-17	0	Trappc5
1.19153e-21	-1.84994	0.152	0.312	1.54458e-17	0	Gsr
1.27611e-21	0.457913	0.848	0.72	1.65422e-17	0	Akr1b3
1.29864e-21	0.482167	0.798	0.628	1.68343e-17	0	Degs1
1.71907e-21	-0.696395	0.939	0.914	2.22843e-17	0	Malt1
1.78267e-21	0.384943	0.91	0.771	2.31087e-17	0	Ppp1r14a
2.42216e-21	0.708381	0.561	0.368	3.13985e-17	0	Prr5
3.03124e-21	0.702783	0.498	0.307	3.92939e-17	0	Gbp7
4.65747e-21	-5.13197	0.009	0.113	6.03748e-17	0	Il1rn
5.42022e-21	0.165906	1	1	7.02623e-17	0	Tmsb10
5.75437e-21	-0.704988	0.893	0.902	7.45938e-17	0	Foxn3
6.59477e-21	0.376086	0.911	0.796	8.5488e-17	0	Ctsa
1.38575e-20	-0.544464	0.779	0.853	1.79635e-16	0	Rbm25
1.46621e-20	0.31063	0.981	0.945	1.90065e-16	0	Vasp
1.84226e-20	0.426367	0.842	0.69	2.38812e-16	0	Anxa1
1.97011e-20	0.92304	0.314	0.155	2.55385e-16	0	Hacd4
2.03564e-20	-3.06129	0.023	0.135	2.63879e-16	0	Stk39
2.07276e-20	-0.685873	0.678	0.752	2.68692e-16	0	Synj1
2.19224e-20	-0.562582	0.936	0.943	2.8418e-16	0	Akap13
2.19649e-20	0.157734	1	1	2.84731e-16	0	Pfn1
3.23911e-20	-0.767555	0.845	0.856	4.19886e-16	0	Cers6
3.28119e-20	0.451767	0.777	0.577	4.25341e-16	0	Lst1
3.84671e-20	0.133971	1	1	4.9865e-16	0	Rps8
3.86825e-20	0.515772	0.729	0.526	5.01441e-16	0	Itgb7
3.93214e-20	-4.98901	0.021	0.13	5.09723e-16	0	Clec9a
4.10113e-20	0.818042	0.413	0.239	5.31629e-16	0	Gapt
4.8535e-20	-2.74956	0.099	0.238	6.29159e-16	0	Lilr4b
5.75333e-20	-0.532459	0.941	0.824	7.45805e-16	0	Lyz2
5.8432e-20	0.39038	0.909	0.79	7.57454e-16	0	Hexa
6.57593e-20	0.461111	0.768	0.597	8.52438e-16	0	Cmtm7
6.74561e-20	0.297037	0.973	0.915	8.74433e-16	0	Gpi1
8.73982e-20	0.557688	0.672	0.472	1.13294e-15	0	Pianp
8.99831e-20	0.345351	0.955	0.882	1.16645e-15	0	Trmt112
9.56844e-20	0.599759	0.641	0.46	1.24036e-15	0	Rras
1.12257e-19	-0.50358	0.971	0.965	1.45518e-15	0	Spag9
1.14934e-19	-6.24761	0.006	0.099	1.48989e-15	0	S100a4
1.20717e-19	0.450176	0.764	0.606	1.56486e-15	0	Igsf8
1.35526e-19	0.396217	0.77	0.557	1.75683e-15	0	Bin1
1.66428e-19	0.279263	0.994	0.988	2.1574e-15	0	H2-T23
1.69142e-19	-0.917136	0.515	0.644	2.19259e-15	0	Nedd4l
1.71612e-19	-3.52104	0.012	0.113	2.2246e-15	0	Knl1
1.88528e-19	0.725687	0.461	0.282	2.44389e-15	0	Pdlim2
1.95569e-19	-0.67521	0.953	0.954	2.53517e-15	0	Rel
2.5742e-19	-0.480002	0.949	0.958	3.33693e-15	0	Arf4
2.66188e-19	0.307041	0.977	0.908	3.4506e-15	0	Spint1
2.70543e-19	0.187157	1	0.999	3.50705e-15	0	Ubb
3.06782e-19	-6.29373	0.002	0.091	3.97682e-15	0	Plpp1
3.14698e-19	-1.87439	0.136	0.283	4.07943e-15	0	Serpina3g
3.37484e-19	0.463611	0.706	0.516	4.3748e-15	0	Plaat3
3.9939e-19	-0.645982	0.75	0.83	5.17729e-15	0	Atrx
4.41204e-19	-3.51457	0.023	0.128	5.71933e-15	0	Dapk2
5.61197e-19	-2.81987	0.073	0.201	7.27479e-15	0	Cd36
5.89362e-19	-0.846848	0.995	0.995	7.6399e-15	0	Crip1
5.98576e-19	0.659494	0.508	0.328	7.75934e-15	0	Ptp4a3
6.42876e-19	-1.23129	0.475	0.595	8.3336e-15	0	Prkcd
6.50865e-19	-3.44464	0.03	0.14	8.43717e-15	0	Fnbp1l
8.7759e-19	0.258376	0.99	0.972	1.13762e-14	0	Ppib
9.38162e-19	-0.651962	0.633	0.734	1.21614e-14	0	Rab10
1.05178e-18	0.2389	1	0.989	1.36342e-14	0	Macroh2a1
1.08344e-18	0.289372	0.991	0.981	1.40446e-14	0	mt-Cytb
1.13262e-18	0.543931	0.614	0.423	1.46821e-14	0	B9d2
1.29925e-18	0.58178	0.571	0.381	1.68421e-14	0	Ryr1
1.3204e-18	0.530597	0.598	0.4	1.71163e-14	0	Trem1
1.37904e-18	-0.649163	0.653	0.74	1.78765e-14	0	Huwe1
1.67306e-18	-4.20687	0.011	0.105	2.16879e-14	0	Spc24
1.86005e-18	-7.09598	0.002	0.087	2.41118e-14	0	Cyp7b1
2.03382e-18	-0.569197	0.709	0.799	2.63644e-14	0	Spop
2.54469e-18	0.628824	0.517	0.338	3.29868e-14	0	Dbndd2
3.47855e-18	0.416621	0.662	0.466	4.50925e-14	0	Scimp
3.58101e-18	-4.88838	0.005	0.091	4.64206e-14	0	Ffar4
4.50964e-18	-5.66974	0.003	0.088	5.84585e-14	0	Rab7b
4.79189e-18	-3.45855	0.012	0.106	6.21173e-14	0	Hells
6.15425e-18	-0.370495	0.992	0.987	7.97775e-14	0	Cyrib
6.36053e-18	-3.35901	0.019	0.117	8.24515e-14	0	Cdk1
7.36975e-18	-2.25688	0.042	0.155	9.5534e-14	0	Gpr171
8.48797e-18	-3.63936	0.029	0.133	1.1003e-13	0	Birc5
8.83356e-18	0.816373	0.399	0.24	1.14509e-13	0	Zdhhc19
9.59996e-18	0.507862	0.691	0.5	1.24444e-13	0	Ppp1r1a
1.02599e-17	-0.504444	0.966	0.951	1.32999e-13	0	Picalm
1.02688e-17	0.500854	0.696	0.537	1.33114e-13	0	Hcfc1r1
1.33863e-17	0.734095	0.427	0.263	1.73526e-13	0	Tmem141
1.37379e-17	0.140107	0.782	0.614	1.78084e-13	0	Rtl8c
1.44198e-17	0.529825	0.588	0.412	1.86924e-13	0	Ech1
1.56251e-17	0.436908	0.488	0.306	2.02548e-13	0	Gbp2
2.24781e-17	-0.561503	0.999	0.999	2.91384e-13	0	H2az1
2.29013e-17	0.631237	0.521	0.353	2.9687e-13	0	Susd3
2.34027e-17	-3.78624	0.054	0.167	3.03369e-13	0	Marcksl1
2.36151e-17	-0.69152	0.658	0.743	3.06123e-13	0	Clasp2
2.37993e-17	0.352646	0.91	0.815	3.0851e-13	0	Anxa6
2.39873e-17	-0.427385	0.966	0.974	3.10947e-13	0	Uvrag
2.67734e-17	-0.530876	0.803	0.855	3.47063e-13	0	Ppp1r12a
3.15532e-17	0.990761	0.287	0.148	4.09023e-13	0	Camk2n1
3.3157e-17	-0.721487	0.758	0.801	4.29814e-13	0	Phlpp1
3.34386e-17	0.566497	0.554	0.378	4.33464e-13	0	Csnk1e
3.42334e-17	-2.65088	0.032	0.135	4.43767e-13	0	Fnip2
3.49231e-17	0.589587	0.544	0.365	4.52709e-13	0	Tnfrsf13b
3.58161e-17	0.489744	0.599	0.415	4.64284e-13	0	Ggh
4.10769e-17	-0.559494	0.903	0.932	5.32479e-13	0	Wipf1
4.31731e-17	-0.991953	0.654	0.74	5.59653e-13	0	Cd274
4.39607e-17	-0.609501	0.802	0.839	5.69863e-13	0	Adam19
4.52363e-17	0.236408	1	0.995	5.86399e-13	0	mt-Atp6
4.72955e-17	0.286007	0.914	0.78	6.13091e-13	0	Grn
5.66037e-17	0.402831	0.968	0.874	7.33754e-13	0	Mt1
5.98998e-17	-0.607794	0.852	0.845	7.76481e-13	0	Lpp
6.94139e-17	0.385123	0.824	0.661	8.99812e-13	0	Zfp36l2
7.3986e-17	0.307228	0.93	0.818	9.5908e-13	0	Ddost
7.52389e-17	-1.05481	0.226	0.375	9.75321e-13	0	Clasp1
9.55936e-17	-2.60459	0.082	0.2	1.23918e-12	0	Btla
1.01284e-16	0.41647	0.789	0.622	1.31294e-12	0	Sptssa
1.0391e-16	0.523467	0.708	0.543	1.34699e-12	0	Pltp
1.08701e-16	-2.25095	0.051	0.161	1.40909e-12	0	Il21r
1.30256e-16	-0.785423	0.6	0.682	1.68851e-12	0	Vps13b
1.30782e-16	-2.22399	0.044	0.152	1.69533e-12	0	Ndrg1
1.34653e-16	0.408174	0.812	0.683	1.74551e-12	0	Pold4
1.6538e-16	-4.23078	0.014	0.1	2.14382e-12	0	Tlr12
1.67966e-16	-0.668968	0.57	0.673	2.17735e-12	0	Ranbp2
1.77639e-16	-1.96238	0.199	0.328	2.30273e-12	0	Gatm
1.89345e-16	-4.90121	0.003	0.08	2.45448e-12	0	Tarm1
1.9124e-16	-0.436087	0.949	0.965	2.47904e-12	0	Litaf
1.92159e-16	0.650233	0.479	0.314	2.49096e-12	0	Atraid
2.07122e-16	0.774182	0.464	0.293	2.68492e-12	0	Hilpda
2.12495e-16	0.405192	0.795	0.662	2.75457e-12	0	Glrx
2.23567e-16	-2.28614	0.042	0.147	2.8981e-12	0	Gpr65
2.26074e-16	0.299398	0.947	0.885	2.93059e-12	0	H2-DMb2
2.42122e-16	0.20431	1	0.998	3.13863e-12	0	Spi1
2.5123e-16	0.423749	0.8	0.646	3.25669e-12	0	Rab1b
2.62923e-16	-0.613997	0.834	0.865	3.40827e-12	0	Trerf1
2.66482e-16	0.263095	0.98	0.929	3.45441e-12	0	Cd9
2.75412e-16	-3.12542	0.011	0.096	3.57017e-12	0	Tpst2
2.88956e-16	-0.597827	0.707	0.783	3.74573e-12	0	Qk
3.135e-16	0.536036	0.627	0.463	4.0639e-12	0	Septin1
3.2061e-16	0.886458	0.321	0.18	4.15606e-12	0	Smagp
3.34781e-16	-0.682747	0.574	0.668	4.33977e-12	0	Med13l
3.52488e-16	0.457652	0.722	0.552	4.56931e-12	0	Rps6ka1
3.73605e-16	0.561032	0.573	0.409	4.84304e-12	0	Ergic3
3.75216e-16	0.34828	0.899	0.808	4.86393e-12	0	Tm2d2
4.71889e-16	-2.50103	0.036	0.135	6.11709e-12	0	Tmem176a
4.83504e-16	-0.557798	0.866	0.902	6.26766e-12	0	Mbnl2
4.93383e-16	-0.580487	0.819	0.861	6.39573e-12	0	Gnaq
5.2913e-16	-2.27434	0.07	0.183	6.85912e-12	0	Cdca8
5.45006e-16	-0.783571	0.749	0.785	7.06491e-12	0	Ptpn1
6.90515e-16	0.386238	0.411	0.245	8.95115e-12	0	Cd7
7.6753e-16	0.375035	0.882	0.78	9.9495e-12	0	Nr4a1
8.09118e-16	-1.66386	0.117	0.244	1.04886e-11	0	Atp11a
8.21918e-16	-0.635544	0.775	0.845	1.06545e-11	0	Rbm47
8.3942e-16	-1.47657	0.33	0.447	1.08814e-11	0	Adam23
8.66785e-16	-0.420525	0.991	0.986	1.12361e-11	0	Cytip
8.89285e-16	-2.65965	0.054	0.161	1.15278e-11	0	Zc3h12c
1.04901e-15	0.449109	0.716	0.585	1.35984e-11	0	Cib1
1.14514e-15	0.472538	0.537	0.356	1.48444e-11	0	Itgam
1.25361e-15	-0.75207	0.52	0.629	1.62505e-11	0	Lrrc8c
1.25989e-15	-0.572775	0.596	0.706	1.63319e-11	0	Nktr
1.26791e-15	0.666486	0.426	0.271	1.64359e-11	0	Gdpd3
1.35024e-15	-4.11694	0.03	0.123	1.75032e-11	0	Cd81
1.40875e-15	-0.659581	0.682	0.765	1.82616e-11	0	Aff1
1.67881e-15	0.892975	0.296	0.163	2.17624e-11	0	Amacr
1.82487e-15	-4.9718	0.002	0.073	2.36558e-11	0	Bub1
2.09767e-15	-0.486813	0.716	0.796	2.71921e-11	0	Ube2k
2.15271e-15	0.547002	0.485	0.317	2.79056e-11	0	Bscl2
2.20704e-15	0.308416	0.899	0.813	2.86098e-11	0	Itgb2
2.22817e-15	-6.38937	0.001	0.07	2.88838e-11	0	Nusap1
2.24786e-15	0.368343	0.609	0.423	2.9139e-11	0	Trf
2.26563e-15	-4.22671	0.01	0.089	2.93693e-11	0	Kif11
2.29504e-15	-0.741165	0.752	0.783	2.97506e-11	0	Cdk14
2.35291e-15	0.401475	0.721	0.562	3.05007e-11	0	Lbh
2.42006e-15	0.338623	0.875	0.755	3.13713e-11	0	Ppp1r18
2.57819e-15	-3.3081	0.011	0.091	3.34211e-11	0	Gprc5c
2.92664e-15	0.246135	0.995	0.983	3.7938e-11	0	D8Ertd738e
3.09665e-15	1.19965	0.173	0.071	4.01418e-11	0	Ltb4r1
3.46756e-15	0.229525	0.995	0.977	4.495e-11	0	Tln1
3.57609e-15	0.478222	0.622	0.46	4.63569e-11	0	Mettl23
3.5763e-15	0.586138	0.517	0.36	4.63596e-11	0	Tbc1d10c
3.6595e-15	-0.626069	0.743	0.803	4.7438e-11	0	Arih2
3.78164e-15	0.14039	1	1	4.90214e-11	0	Cox4i1
3.82861e-15	-0.911368	0.502	0.613	4.96302e-11	0	Man1a
3.89548e-15	0.563179	0.521	0.366	5.04971e-11	0	Creb3
4.69031e-15	-3.35049	0.011	0.09	6.08005e-11	0	Cep55
4.98413e-15	-1.13613	0.342	0.463	6.46093e-11	0	Nfat5
5.13316e-15	-0.825077	0.447	0.559	6.65412e-11	0	Ddhd1
5.57885e-15	-3.78839	0.008	0.083	7.23186e-11	0	Rad51
5.86636e-15	-5.12542	0.003	0.073	7.60456e-11	0	Ccna2
5.90593e-15	-0.421928	0.813	0.877	7.65586e-11	0	Ptbp3
5.9815e-15	0.113179	1	1	7.75381e-11	0	Rps19
6.04631e-15	0.871509	0.266	0.139	7.83783e-11	0	Ptger3
6.48307e-15	-3.48578	0.01	0.087	8.40401e-11	0	Med12l
6.74084e-15	0.386303	0.866	0.778	8.73815e-11	0	mt-Atp8
7.10496e-15	0.547472	0.543	0.382	9.21016e-11	0	G6pdx
7.34551e-15	-3.30342	0.057	0.16	9.52199e-11	0	Top2a
7.3855e-15	-2.26305	0.068	0.174	9.57382e-11	0	Tns3
7.71039e-15	0.241847	0.989	0.939	9.99497e-11	0	H2-DMb1
8.51927e-15	0.384224	0.827	0.701	1.10435e-10	0	Exosc5
9.5783e-15	0.245739	0.957	0.898	1.24163e-10	0	Vim
9.89581e-15	0.538481	0.559	0.392	1.28279e-10	0	Casp1
9.91919e-15	-0.63976	0.625	0.708	1.28582e-10	0	Trip12
1.04902e-14	0.472224	0.611	0.447	1.35984e-10	0	Fundc1
1.11693e-14	0.597043	0.481	0.322	1.44787e-10	0	Smim4
1.17129e-14	-1.50063	0.221	0.346	1.51834e-10	0	Cflar
1.23688e-14	0.259454	0.993	0.97	1.60337e-10	0	Cotl1
1.26952e-14	0.214477	0.997	0.982	1.64568e-10	0	Eif3k
1.27149e-14	-4.07538	0.008	0.081	1.64824e-10	0	Mmp25
1.30029e-14	0.190314	1	0.999	1.68556e-10	0	Rpl4
1.37098e-14	0.426482	0.55	0.371	1.77721e-10	0	Ms4a6b
1.37742e-14	-4.82519	0.024	0.108	1.78555e-10	0	Cadm1
1.41131e-14	-1.39595	0.277	0.399	1.82948e-10	0	Aebp2
1.41653e-14	-3.14112	0.144	0.257	1.83625e-10	0	S100a6
1.43218e-14	0.541511	0.562	0.409	1.85653e-10	0	Mospd3
1.51488e-14	0.341094	0.865	0.816	1.96374e-10	0	Eif3e
1.56693e-14	-0.68483	0.597	0.678	2.03121e-10	0	Exoc4
1.57966e-14	-4.3822	0.005	0.074	2.04771e-10	0	Cd8a
1.59371e-14	-3.8511	0.146	0.26	2.06592e-10	0	Ccl17
1.67059e-14	-0.782744	0.837	0.874	2.16559e-10	0	Nfkb1
1.70694e-14	-0.692422	0.492	0.597	2.21271e-10	0	Cop1
1.8685e-14	-0.856921	0.466	0.565	2.42213e-10	0	Grk3
2.01606e-14	0.377354	0.649	0.462	2.61341e-10	0	I830077J02Rik
2.15767e-14	0.226481	0.989	0.973	2.79699e-10	0	H2aj
2.1721e-14	-4.05372	0.003	0.071	2.81569e-10	0	Dlgap5
2.21399e-14	0.189418	0.999	0.996	2.86999e-10	0	Atp5g2
2.35546e-14	0.297859	0.913	0.827	3.05339e-10	0	Psmb10
2.50108e-14	0.343716	0.851	0.752	3.24215e-10	0	Dnajc7
2.65542e-14	0.283409	0.931	0.866	3.44222e-10	0	Lamtor2
2.9305e-14	-1.38075	0.137	0.261	3.7988e-10	0	Cep128
2.94882e-14	0.30473	0.904	0.834	3.82256e-10	0	Eif3i
3.12719e-14	-2.92113	0.025	0.11	4.05378e-10	0	Nectin2
3.52422e-14	0.331315	0.86	0.735	4.56844e-10	0	Twf2
3.72126e-14	-1.33728	0.303	0.413	4.82386e-10	0	Hip1
3.7272e-14	0.449202	0.619	0.461	4.83156e-10	0	Slc35c2
3.79838e-14	-0.78829	0.724	0.77	4.92384e-10	0	Etv3
3.80253e-14	0.274881	0.945	0.87	4.92921e-10	0	Scp2
3.90053e-14	0.419132	0.686	0.532	5.05625e-10	0	Slc9a3r1
3.92198e-14	-2.63971	0.06	0.159	5.08406e-10	0	Mreg
4.29545e-14	-2.83652	0.071	0.175	5.56819e-10	0	Rftn1
4.42781e-14	-1.62142	0.128	0.246	5.73977e-10	0	Arhgef40
4.82125e-14	0.455114	0.577	0.415	6.24978e-10	0	Tmem238
4.87195e-14	0.225541	0.992	0.98	6.31551e-10	0	mt-Nd4l
4.89415e-14	-0.543547	0.624	0.711	6.34429e-10	0	Larp4b
4.9379e-14	0.240514	0.983	0.959	6.401e-10	0	Ssr4
5.12352e-14	-4.38978	0.023	0.103	6.64162e-10	0	Xcr1
5.62341e-14	-0.609127	0.909	0.907	7.28963e-10	0	Itga4
5.71052e-14	-0.763264	0.624	0.706	7.40255e-10	0	Arhgap31
5.85284e-14	-0.60679	0.69	0.753	7.58704e-10	0	Atp8a1
6.05147e-14	0.560618	0.465	0.308	7.84452e-10	0	Rgs14
6.05937e-14	-5.72849	0.003	0.068	7.85476e-10	0	P3h2
6.29483e-14	-1.30342	0.459	0.549	8.15998e-10	0	Zfp36l1
6.32138e-14	-1.74113	0.279	0.39	8.19441e-10	0	Relb
6.40419e-14	0.354987	0.837	0.702	8.30175e-10	0	Glrx3
7.05257e-14	-0.764599	0.624	0.689	9.14225e-10	0	Snd1
7.53677e-14	0.197022	0.983	0.949	9.76991e-10	0	Prdx5
7.61177e-14	-0.494501	0.761	0.824	9.86714e-10	0	Itgb1
7.9875e-14	-0.539106	0.81	0.857	1.03542e-09	0	Dapp1
8.62075e-14	-0.922637	0.367	0.487	1.11751e-09	0	Peli1
8.96824e-14	0.25035	0.97	0.927	1.16255e-09	0	Hcls1
9.99016e-14	0.231992	0.974	0.957	1.29502e-09	0	Rhog
1.04541e-13	-3.0294	0.009	0.079	1.35517e-09	0	Clspn
1.07855e-13	-0.762681	0.48	0.582	1.39813e-09	0	Myo9a
1.09919e-13	-2.24649	0.038	0.128	1.42488e-09	0	Pkmyt1
1.14057e-13	-0.927783	0.343	0.462	1.47852e-09	0	Sbno2
1.19635e-13	-0.568305	0.64	0.716	1.55083e-09	0	Rbms1
1.23307e-13	-0.389411	0.855	0.879	1.59843e-09	0	Gnb1
1.23799e-13	0.538641	0.507	0.358	1.60481e-09	0	Cat
1.25723e-13	-3.42342	0.012	0.085	1.62975e-09	0	P2ry14
1.30502e-13	0.258547	0.968	0.896	1.69169e-09	0	Atf3
1.34268e-13	-1.78214	0.273	0.382	1.74052e-09	0	Pdcd1lg2
1.39057e-13	-1.78383	0.095	0.204	1.8026e-09	0	Foxp4
1.39904e-13	0.424538	0.651	0.481	1.81358e-09	0	Fndc5
1.4579e-13	-3.26545	0.009	0.079	1.88987e-09	0	Cit
1.47644e-13	-1.30677	0.327	0.434	1.91392e-09	0	Rnf19b
1.62287e-13	-0.464537	0.9	0.925	2.10372e-09	0	Hsp90aa1
1.65408e-13	-0.515505	0.928	0.941	2.14418e-09	0	Wnk1
1.68665e-13	-0.467088	0.765	0.806	2.1864e-09	0	M6pr
1.80257e-13	-5.37958	0.007	0.073	2.33667e-09	0	Car2
1.81284e-13	0.395246	0.798	0.7	2.34998e-09	0	Hmox2
1.97304e-13	0.697614	0.352	0.218	2.55765e-09	0	Mxra7
1.97847e-13	-0.6569	0.578	0.664	2.56469e-09	0	Fbxw11
2.15094e-13	0.494702	0.455	0.297	2.78826e-09	0	Fam189a2
2.25457e-13	-5.24787	0.014	0.085	2.92259e-09	0	Cacnb3
2.34381e-13	-4.24292	0.008	0.075	3.03828e-09	0	Rrm2
2.51768e-13	-2.25506	0.039	0.128	3.26367e-09	0	Tacc3
2.54468e-13	-0.491845	0.741	0.801	3.29866e-09	0	Nsd3
2.65714e-13	-4.80895	0.005	0.068	3.44446e-09	0	Cenpf
2.93523e-13	0.757778	0.279	0.157	3.80494e-09	0	Arhgap10
3.09476e-13	0.112303	1	1	4.01174e-09	0	Serf2
3.45668e-13	-3.17218	0.046	0.136	4.48089e-09	0	Anxa3
3.50485e-13	-4.30342	0.011	0.08	4.54334e-09	0	Lad1
3.54836e-13	0.476302	0.545	0.39	4.59974e-09	0	Ssbp4
3.74092e-13	-1.90415	0.065	0.164	4.84935e-09	0	Nlrc5
3.88079e-13	-4.52065	0.002	0.063	5.03066e-09	0	Flt1
4.09071e-13	0.346103	0.699	0.519	5.30278e-09	0	Pygl
4.11761e-13	0.301697	0.9	0.796	5.33766e-09	0	Cd24a
4.36636e-13	-0.594865	0.889	0.911	5.66011e-09	0	Pkib
4.37027e-13	-5.36643	0.001	0.06	5.66518e-09	0	Mmp23
4.80354e-13	-2.87545	0.014	0.085	6.22682e-09	0	Brip1
4.91829e-13	0.553551	0.467	0.322	6.37558e-09	0	Tmem223
5.61648e-13	-0.683581	0.721	0.761	7.28064e-09	0	Asap1
5.69387e-13	0.420535	0.642	0.493	7.38096e-09	0	Pts
5.73622e-13	-1.68675	0.088	0.194	7.43586e-09	0	Pde4d
5.75312e-13	0.448102	0.616	0.459	7.45776e-09	0	Imp3
5.92615e-13	-1.49246	0.099	0.208	7.68207e-09	0	Slc30a4
6.18767e-13	-1.12423	0.447	0.538	8.02108e-09	0	Rassf3
6.33228e-13	-3.33527	0.012	0.082	8.20854e-09	0	Adora2a
6.37812e-13	-4.71524	0.002	0.061	8.26795e-09	0	Lysmd2
6.58055e-13	-0.383967	0.961	0.954	8.53037e-09	0	Iqgap1
6.72386e-13	-3.50161	0.063	0.157	8.71614e-09	0	Cd63
7.17135e-13	-4.83069	0.064	0.157	9.29623e-09	0	Ccl22
8.22279e-13	-0.381513	0.838	0.889	1.06592e-08	0	Csnk1a1
8.36787e-13	0.382205	0.735	0.581	1.08473e-08	0	Ndufs2
8.83005e-13	-4.71039	0.005	0.066	1.14464e-08	0	Ankrd33b
9.0475e-13	-1.73494	0.358	0.456	1.17283e-08	0	Rabgap1l
9.1241e-13	0.348419	0.62	0.432	1.18276e-08	0	2900026A02Rik
9.31764e-13	0.360535	0.771	0.644	1.20785e-08	0	Aup1
9.52349e-13	-3.78147	0.005	0.066	1.23453e-08	0	Stil
1.00229e-12	0.428996	0.642	0.488	1.29927e-08	0	Adipor1
1.0255e-12	0.122005	1	1	1.32936e-08	0	Rps2
1.07424e-12	-0.373438	0.998	0.979	1.39254e-08	0	Pip4k2a
1.12836e-12	-4.18955	0.007	0.07	1.46269e-08	0	Aff3
1.13388e-12	-4.69574	0.002	0.06	1.46985e-08	0	Rad51ap1
1.17437e-12	0.455638	0.563	0.403	1.52233e-08	0	Igbp1
1.25276e-12	0.451656	0.61	0.459	1.62395e-08	0	Dguok
1.26638e-12	-1.62088	0.145	0.256	1.64161e-08	0	Ccr9
1.28519e-12	0.282202	0.812	0.664	1.666e-08	0	Cd82
1.32946e-12	-0.419888	0.923	0.937	1.72338e-08	0	Tspan13
1.33613e-12	-3.62019	0.012	0.08	1.73202e-08	0	Kif15
1.33965e-12	0.442996	0.614	0.465	1.73659e-08	0	Dusp22
1.37536e-12	0.206895	0.979	0.954	1.78288e-08	0	Atp5c1
1.42489e-12	-3.60459	0.01	0.076	1.84709e-08	0	Prc1
1.4501e-12	0.38716	0.715	0.573	1.87976e-08	0	Arhgap9
1.46345e-12	0.447455	0.578	0.426	1.89707e-08	0	Bmyc
1.51881e-12	-0.550515	0.68	0.771	1.96884e-08	0	Kansl1
1.55577e-12	-0.862914	0.58	0.635	2.01675e-08	0	Ak2
1.62357e-12	-2.05066	0.041	0.126	2.10463e-08	0	Dram1
1.64372e-12	-0.608929	0.839	0.852	2.13076e-08	0	Sik3
1.64785e-12	0.250053	0.913	0.798	2.1361e-08	0	Ms4a6c
1.81427e-12	-0.499085	0.949	0.914	2.35184e-08	0	Inpp5d
1.86709e-12	0.546585	0.426	0.284	2.4203e-08	0	Gm17018
1.9334e-12	0.128129	0.974	0.931	2.50627e-08	0	Rgs10
1.93943e-12	0.393274	0.659	0.508	2.51408e-08	0	Rab24
2.04278e-12	-0.905904	0.269	0.39	2.64805e-08	0	Osbpl8
2.05601e-12	0.266181	0.807	0.609	2.66521e-08	0	Ccr1
2.07261e-12	0.413344	0.649	0.506	2.68673e-08	0	Ebp
2.16728e-12	-3.09895	0.01	0.075	2.80945e-08	0	Cdc45
2.29182e-12	0.405727	0.69	0.549	2.97089e-08	0	Borcs8
2.30086e-12	0.64741	0.413	0.283	2.9826e-08	0	BC029722
2.41525e-12	-0.444352	0.784	0.828	3.13089e-08	0	Fus
2.47514e-12	-2.05746	0.05	0.138	3.20853e-08	0	Lig1
2.83008e-12	0.307676	0.82	0.718	3.66864e-08	0	Mrpl17
2.89268e-12	-1.06288	0.258	0.373	3.74979e-08	0	Msi2
2.93136e-12	0.241665	0.968	0.948	3.79992e-08	0	Ppp1ca
2.96072e-12	-1.30455	0.16	0.273	3.83799e-08	0	4930523C07Rik
2.99041e-12	-2.00763	0.059	0.15	3.87646e-08	0	Gnb4
3.02282e-12	-4.93678	0.07	0.16	3.91848e-08	0	Ccr7
3.03723e-12	0.583148	0.432	0.297	3.93717e-08	0	Surf1
3.12823e-12	-0.753043	0.69	0.74	4.05513e-08	0	Trps1
3.22368e-12	0.525225	0.446	0.304	4.17886e-08	0	Pnpo
3.28523e-12	-1.80631	0.064	0.157	4.25864e-08	0	Oxct1
3.35379e-12	-4.98792	0.001	0.055	4.34751e-08	0	Pole
3.41555e-12	-0.647019	0.601	0.672	4.42758e-08	0	Fbxl17
3.4248e-12	-0.870462	0.459	0.547	4.43957e-08	0	Atxn7l1
3.44119e-12	-5.00386	0.001	0.055	4.46082e-08	0	Esco2
3.45795e-12	-0.556381	0.94	0.886	4.48254e-08	0	Vav3
3.48006e-12	-3.03249	0.017	0.086	4.5112e-08	0	Laptm4b
3.48344e-12	-0.623965	0.526	0.615	4.51559e-08	0	Dlg1
3.48432e-12	0.364582	0.538	0.378	4.51672e-08	0	Cyp4f18
3.60537e-12	0.217917	0.977	0.939	4.67364e-08	0	Prelid1
3.61044e-12	-4.06592	0.006	0.065	4.68021e-08	0	Gpr141b
3.80758e-12	0.511759	0.517	0.379	4.93577e-08	0	Cetn2
3.81045e-12	0.153554	1	0.998	4.93949e-08	0	Junb
3.85394e-12	-3.53449	0.011	0.076	4.99587e-08	0	Cenpe
3.86768e-12	0.570651	0.413	0.277	5.01367e-08	0	Rnf144b
3.88919e-12	0.25168	0.929	0.865	5.04156e-08	0	Eef1d
3.92156e-12	-5.93901	0	0.052	5.08352e-08	0	Mybl2
3.93146e-12	-3.98792	0.005	0.063	5.09635e-08	0	Shcbp1
3.96249e-12	-0.412045	0.75	0.828	5.13658e-08	0	Birc6
3.98754e-12	0.562733	0.425	0.286	5.16905e-08	0	Psph
4.08845e-12	-0.615907	0.715	0.775	5.29986e-08	0	Tbc1d1
4.77941e-12	-0.646892	0.552	0.63	6.19555e-08	0	Hipk2
4.78521e-12	0.525876	0.435	0.295	6.20307e-08	0	Mvd
4.85781e-12	-1.23813	0.214	0.323	6.29718e-08	0	Ezh2
5.03143e-12	-2.20154	0.034	0.113	6.52224e-08	0	Sptbn1
5.04199e-12	0.256006	0.838	0.677	6.53593e-08	0	Cybb
5.25094e-12	-3.22181	0.053	0.139	6.80679e-08	0	H2ac24
5.44302e-12	0.42906	0.605	0.456	7.05579e-08	0	Kxd1
5.45125e-12	-4.39088	0.012	0.077	7.06645e-08	0	Dab2
5.74497e-12	0.46011	0.526	0.382	7.44721e-08	0	Card9
5.75643e-12	-0.608111	0.762	0.818	7.46206e-08	0	St8sia4
5.90513e-12	-0.70509	0.771	0.795	7.65482e-08	0	Map3k14
6.09676e-12	-2.64784	0.042	0.123	7.90323e-08	0	Agpat3
6.20553e-12	-1.92233	0.088	0.185	8.04422e-08	0	Smc2
6.4518e-12	0.547581	0.416	0.279	8.36347e-08	0	Tmem254a
6.646e-12	0.28485	0.856	0.775	8.6152e-08	0	Mrpl30
6.68604e-12	-2.81283	0.011	0.075	8.66712e-08	0	Kif20b
6.95829e-12	0.370412	0.502	0.341	9.02003e-08	0	Fcgr3
7.3731e-12	-3.12312	0.019	0.088	9.55775e-08	0	Tk1
7.65975e-12	0.353033	0.662	0.513	9.92934e-08	0	Atp6ap1
7.80808e-12	-1.34156	0.042	0.125	1.01216e-07	0	Klrk1
7.92246e-12	-5.27085	0.001	0.054	1.02699e-07	0	Neil3
8.67985e-12	-3.93901	0.006	0.063	1.12517e-07	0	Kif4
8.72309e-12	0.545574	0.386	0.25	1.13077e-07	0	Palm
9.1885e-12	-4.02354	0.003	0.058	1.19111e-07	0	Tubb2b
9.20172e-12	-3.01963	0.007	0.066	1.19282e-07	0	Ifi211
9.24586e-12	-0.45089	0.742	0.812	1.19854e-07	0	Snrnp70
9.6763e-12	-0.574767	0.605	0.688	1.25434e-07	0	Gls
9.71056e-12	-1.35672	0.225	0.333	1.25878e-07	0	Ccser1
1.04602e-11	0.185101	0.998	0.994	1.35596e-07	0	Rps10
1.13121e-11	-2.97504	0.015	0.08	1.46638e-07	0	Snx22
1.15025e-11	0.540037	0.436	0.297	1.49107e-07	0	Pdxk
1.2244e-11	-2.37306	0.033	0.109	1.58719e-07	0	Maml2
1.22805e-11	0.346503	0.724	0.59	1.59193e-07	0	Mrps16
1.30493e-11	-3.41323	0.005	0.06	1.69158e-07	0	Chst7
1.32614e-11	0.139774	0.999	0.954	1.71907e-07	0	Btg2
1.3286e-11	0.365875	0.664	0.513	1.72226e-07	0	Rab4b
1.32995e-11	0.540682	0.429	0.299	1.72402e-07	0	Borcs6
1.35092e-11	-2.78147	0.018	0.085	1.7512e-07	0	Ndc80
1.38463e-11	-0.511928	0.61	0.693	1.79489e-07	0	Usp34
1.41747e-11	-2.08033	0.061	0.146	1.83746e-07	0	Tmem176b
1.44585e-11	0.49533	0.508	0.366	1.87425e-07	0	Acot8
1.46851e-11	0.298866	0.872	0.814	1.90363e-07	0	Pdcl3
1.46859e-11	0.17267	0.976	0.934	1.90374e-07	0	Aldoa
1.5749e-11	-0.732912	0.695	0.708	2.04154e-07	0	Atrnl1
1.58574e-11	0.356088	0.635	0.486	2.05559e-07	0	Polr2j
1.65761e-11	0.456896	0.547	0.41	2.14876e-07	0	Aip
1.71877e-11	-0.623251	0.682	0.731	2.22805e-07	0	Birc3
1.77254e-11	0.278994	0.562	0.387	2.29774e-07	0	Adgre1
1.83228e-11	0.486883	0.561	0.428	2.37519e-07	0	Josd2
1.83638e-11	0.465936	0.498	0.353	2.3805e-07	0	Cd302
1.94622e-11	0.544863	0.398	0.264	2.52289e-07	0	2300009A05Rik
1.9589e-11	0.556779	0.373	0.242	2.53932e-07	0	Gbp3
1.97771e-11	-1.9461	0.051	0.135	2.5637e-07	0	Ptpn3
1.98064e-11	0.423013	0.575	0.428	2.56751e-07	0	Plpp5
2.04696e-11	0.287709	0.655	0.488	2.65347e-07	0	Cysltr1
2.14502e-11	-0.502296	0.87	0.882	2.78058e-07	0	Jmjd1c
2.16464e-11	-4.07756	0.011	0.072	2.80602e-07	0	Nrp2
2.17066e-11	0.289144	0.949	0.902	2.81383e-07	0	Sec11c
2.26172e-11	-1.97099	0.066	0.157	2.93187e-07	0	Glipr2
2.31763e-11	-3.12542	0.007	0.064	3.00435e-07	0	Brca1
2.3268e-11	0.497659	0.623	0.479	3.01623e-07	0	Fam110a
2.44039e-11	0.547143	0.414	0.281	3.16348e-07	0	Nudt16
2.44762e-11	-0.215289	0.99	0.996	3.17285e-07	0	Hnrnpa2b1
2.46084e-11	-0.476912	0.943	0.921	3.18998e-07	0	Dennd4a
2.57809e-11	0.451566	0.509	0.366	3.34197e-07	0	Ifi27
2.67361e-11	0.332132	0.777	0.657	3.46579e-07	0	Coa3
2.67625e-11	-5.05066	0.002	0.054	3.46922e-07	0	Mertk
2.68762e-11	-0.308569	0.923	0.949	3.48396e-07	0	Son
2.90752e-11	-0.481731	0.785	0.826	3.76902e-07	0	Stat3
3.01716e-11	0.208524	0.981	0.958	3.91114e-07	0	Vamp8
3.09707e-11	-1.00415	0.404	0.488	4.01473e-07	0	Adam8
3.34719e-11	-3.63282	0.008	0.065	4.33897e-07	0	Strip2
3.3585e-11	-0.771794	0.49	0.569	4.35363e-07	0	Fbxo11
3.45642e-11	0.174081	0.999	0.995	4.48056e-07	0	mt-Co2
3.45861e-11	-0.927289	0.482	0.561	4.4834e-07	0	Odc1
3.47548e-11	-0.8776	0.601	0.646	4.50527e-07	0	Ncoa7
3.83762e-11	-0.765686	0.661	0.703	4.9747e-07	0	Bmp2k
3.87975e-11	0.391039	0.548	0.396	5.02933e-07	0	Igsf6
3.97813e-11	-1.222	0.143	0.247	5.15685e-07	0	Gng12
4.09751e-11	-2.34406	0.02	0.087	5.3116e-07	0	Cenps
4.21411e-11	-0.798011	0.417	0.512	5.46275e-07	0	Arl15
4.22403e-11	0.248139	0.943	0.899	5.47561e-07	0	Rtraf
4.24994e-11	-3.35989	0.015	0.077	5.5092e-07	0	Adgrg6
4.30063e-11	0.223881	0.898	0.786	5.57491e-07	0	Ncf1
4.52307e-11	0.427723	0.443	0.303	5.86326e-07	0	Cd300lf
4.80972e-11	0.182465	0.989	0.945	6.23483e-07	0	Ier2
4.84361e-11	-2.82698	0.012	0.073	6.27877e-07	0	Ncaph
4.84785e-11	-1.16791	0.352	0.444	6.28427e-07	0	Traf3
5.3481e-11	-0.338199	0.97	0.96	6.93274e-07	0	Pim1
5.34966e-11	-4.05831	0.016	0.078	6.93476e-07	0	Ahnak
5.49348e-11	-1.20049	0.137	0.241	7.12119e-07	0	Sfmbt1
5.81777e-11	-2.25095	0.024	0.092	7.54157e-07	0	Arhgef39
5.84256e-11	-0.746506	0.359	0.473	7.57371e-07	0	Esyt2
6.04047e-11	-0.432449	0.965	0.948	7.83026e-07	0	Cmip
6.09382e-11	-0.45605	0.75	0.814	7.89941e-07	0	Lmnb1
6.44626e-11	0.5236	0.417	0.286	8.35628e-07	0	Nucb2
6.60487e-11	0.228132	0.922	0.805	8.5619e-07	0	Tep1
6.99991e-11	-3.92903	0.003	0.054	9.07399e-07	0	Pbk
7.00405e-11	-3.30985	0.011	0.07	9.07935e-07	0	Csf2rb2
7.06787e-11	0.643995	0.343	0.225	9.16208e-07	0	Panx1
7.3999e-11	0.41277	0.641	0.515	9.59249e-07	0	Eci2
7.87337e-11	-2.17864	0.026	0.095	1.02062e-06	0	Eml5
8.44636e-11	-0.847048	0.412	0.506	1.0949e-06	0	Rapgef2
8.74836e-11	0.341449	0.744	0.619	1.13405e-06	0	AI413582
8.8804e-11	-2.34156	0.025	0.092	1.15117e-06	0	Ect2
9.13073e-11	-0.320932	0.876	0.925	1.18362e-06	0	Pafah1b1
9.15372e-11	0.258917	0.868	0.761	1.1866e-06	0	Ncf4
9.2262e-11	0.590425	0.315	0.198	1.19599e-06	0	A530064D06Rik
9.85557e-11	-0.609474	0.845	0.873	1.27758e-06	0	Csf2rb
1.00498e-10	-2.33064	0.03	0.101	1.30276e-06	0	Ccnb2
1.02738e-10	-2.47906	0.026	0.094	1.3318e-06	0	Asf1b
1.06291e-10	-0.56997	0.649	0.706	1.37786e-06	0	Kpna1
1.1025e-10	-3.09101	0.008	0.063	1.42917e-06	0	Spc25
1.10598e-10	-0.205237	0.991	0.993	1.43369e-06	0	Ywhaz
1.1141e-10	-6.5527	0.003	0.053	1.4442e-06	0	Mrc1
1.14912e-10	-0.540967	0.601	0.687	1.4896e-06	0	Wac
1.1941e-10	-2.3822	0.038	0.111	1.54791e-06	0	Ttc39a
1.19911e-10	-0.583024	0.691	0.74	1.55441e-06	0	Pik3r5
1.20728e-10	-0.772067	0.341	0.457	1.565e-06	0	Tmcc1
1.21781e-10	-1.66599	0.054	0.136	1.57865e-06	0	Hmgn3
1.23066e-10	-3.1373	0.019	0.082	1.5953e-06	0	Sema6d
1.23932e-10	-1.29309	0.578	0.616	1.60653e-06	0	Samsn1
1.28739e-10	0.393178	0.619	0.475	1.66885e-06	0	Ift20
1.30457e-10	0.788823	0.265	0.161	1.69111e-06	0	B230217C12Rik
1.31207e-10	0.271104	0.751	0.59	1.70084e-06	0	Lipa
1.44185e-10	-0.696711	0.506	0.578	1.86907e-06	0	Ncoa2
1.47329e-10	-1.40089	0.111	0.206	1.90983e-06	0	Snx24
1.50795e-10	-0.560352	0.834	0.843	1.95476e-06	0	Gab2
1.5502e-10	0.179735	0.982	0.917	2.00953e-06	0	Otulinl
1.56379e-10	-3.61501	0.006	0.057	2.02715e-06	0	Cdca2
1.6145e-10	0.252265	0.868	0.78	2.09288e-06	0	Sft2d1
1.63684e-10	-1.06268	0.311	0.403	2.12184e-06	0	Diaph3
1.63795e-10	-0.37955	0.917	0.925	2.12328e-06	0	Rrbp1
1.69801e-10	0.406603	0.568	0.425	2.20113e-06	0	Trappc6a
1.6997e-10	-1.99067	0.035	0.107	2.20333e-06	0	Ncapg2
1.72869e-10	0.624572	0.365	0.244	2.2409e-06	0	Cebpd
1.84857e-10	0.492194	0.403	0.278	2.3963e-06	0	Jup
1.85155e-10	0.776366	0.221	0.123	2.40017e-06	0	Svip
1.87711e-10	-0.428135	0.848	0.881	2.43329e-06	0	Klf6
1.88882e-10	-0.515253	0.782	0.796	2.44848e-06	0	Atp13a3
1.90965e-10	-3.04681	0.008	0.061	2.47548e-06	0	Bard1
1.91873e-10	-3.05066	0.008	0.061	2.48724e-06	0	Cenph
1.93317e-10	0.130666	1	1	2.50597e-06	0	Rps6
1.93915e-10	-0.501824	0.761	0.811	2.51371e-06	0	Tra2a
1.94321e-10	-0.998181	0.36	0.456	2.51898e-06	0	Birc2
2.02556e-10	-0.487309	0.7	0.76	2.62573e-06	0	Nipbl
2.04833e-10	-2.01614	0.051	0.128	2.65525e-06	0	Cish
2.06425e-10	-3.16849	0.007	0.059	2.67589e-06	0	Kif22
2.07165e-10	0.398163	0.537	0.406	2.68548e-06	0	Ifi27l2a
2.18256e-10	-0.453502	0.977	0.949	2.82925e-06	0	Elmo1
2.23056e-10	-0.502827	0.645	0.718	2.89147e-06	0	Rapgef6
2.25107e-10	-0.411467	0.939	0.939	2.91806e-06	0	Plek
2.2526e-10	-0.461858	0.894	0.921	2.92004e-06	0	Arih1
2.34074e-10	-2.29697	0.023	0.087	3.03431e-06	0	Cenpp
2.39877e-10	-2.15981	0.033	0.103	3.10953e-06	0	Myo1e
2.46124e-10	-0.535731	0.738	0.793	3.19051e-06	0	Smchd1
2.50745e-10	0.55545	0.422	0.298	3.2504e-06	0	Cdk5rap3
2.51144e-10	-3.16849	0.018	0.079	3.25557e-06	0	Dok2
2.61668e-10	-4.4635	0.006	0.056	3.392e-06	0	Stxbp6
2.65943e-10	0.279295	0.752	0.619	3.44742e-06	0	Klf4
2.67322e-10	0.572447	0.386	0.267	3.4653e-06	0	Nagpa
2.72751e-10	0.450278	0.499	0.369	3.53567e-06	0	Nbdy
2.82351e-10	0.315876	0.793	0.708	3.66011e-06	0	Ilk
2.825e-10	0.197985	0.986	0.98	3.66205e-06	0	Nsa2
2.82987e-10	-1.20466	0.494	0.557	3.66836e-06	0	Pik3r1
2.9384e-10	-5.73924	0	0.043	3.80904e-06	0	Pimreg
3.00134e-10	-0.741716	0.564	0.62	3.89064e-06	0	Atp2b1
3.09555e-10	0.412411	0.5	0.359	4.01276e-06	0	Hhex
3.15931e-10	0.40948	0.534	0.394	4.09541e-06	0	Ddrgk1
3.47027e-10	0.307995	0.878	0.805	4.49851e-06	0	Sdf2l1
3.53089e-10	-0.381522	0.705	0.771	4.57709e-06	0	Septin7
3.58504e-10	0.706426	0.258	0.156	4.64729e-06	0	Isg20
3.65664e-10	-4.23753	0.002	0.048	4.74011e-06	0	Spag5
3.67864e-10	-0.618589	0.483	0.572	4.76862e-06	0	Suco
3.69791e-10	-2.23483	0.02	0.082	4.79361e-06	0	Mad2l1
4.02095e-10	0.513821	0.403	0.278	5.21235e-06	0	Ctc1
4.31031e-10	0.512036	0.403	0.281	5.58746e-06	0	Mxd4
4.32044e-10	0.4667	0.399	0.273	5.60058e-06	0	Ssx2ip
4.33972e-10	0.41468	0.459	0.325	5.62558e-06	0	Orai3
4.36532e-10	-2.49284	0.015	0.072	5.65876e-06	0	Tcf19
4.42784e-10	-0.28616	0.983	0.982	5.73981e-06	0	Hnrnpa3
4.43004e-10	0.232138	0.903	0.831	5.74266e-06	0	Bri3bp
4.46232e-10	-5.23078	0.001	0.045	5.7845e-06	0	Car13
4.68459e-10	-0.388907	0.76	0.805	6.07264e-06	0	Lims1
4.75024e-10	0.468805	0.477	0.351	6.15773e-06	0	Washc3
4.78246e-10	0.26919	0.801	0.672	6.19951e-06	0	Abhd17a
4.99506e-10	0.41217	0.535	0.413	6.4751e-06	0	Kdelr1
5.08538e-10	0.336831	0.545	0.407	6.59218e-06	0	Rraga
5.25248e-10	-0.395415	0.761	0.799	6.80879e-06	0	Csde1
5.35124e-10	-0.332202	0.861	0.899	6.93681e-06	0	Sfpq
5.63988e-10	0.332627	0.537	0.391	7.31097e-06	0	Acap1
5.72033e-10	-2.04912	0.043	0.115	7.41526e-06	0	Hsf2
5.75566e-10	-2.35405	0.029	0.095	7.46106e-06	0	Racgap1
5.77272e-10	-2.51843	0.011	0.066	7.48317e-06	0	Cip2a
5.89992e-10	0.302831	0.767	0.638	7.64806e-06	0	Arl6ip5
5.96867e-10	0.353817	0.65	0.522	7.73719e-06	0	Ndufs3
5.97548e-10	-4.66599	0.001	0.045	7.74601e-06	0	Ska1
6.9373e-10	0.802395	0.206	0.115	8.99283e-06	0	Prxl2b
6.96065e-10	-3.13812	0.038	0.108	9.02309e-06	0	AA467197
7.29122e-10	-0.352487	0.92	0.91	9.45161e-06	0	Ciita
7.57517e-10	-1.75265	0.035	0.104	9.8197e-06	0	Gins2
7.66224e-10	-1.93729	0.027	0.092	9.93257e-06	0	Vwf
7.67468e-10	0.351071	0.687	0.561	9.94869e-06	0	Cox16
7.73163e-10	-0.618701	0.609	0.664	1.00225e-05	0	Chd7
7.74881e-10	0.116062	0.962	0.809	1.00448e-05	0	Emb
7.83266e-10	-2.69347	0.012	0.067	1.01535e-05	0	Mllt3
7.95024e-10	-1.4706	0.047	0.122	1.03059e-05	0	Blm
8.12496e-10	-1.2346	0.109	0.202	1.05324e-05	0	H2-Q6
8.14069e-10	-2.03523	0.027	0.091	1.05528e-05	0	Mpzl2
8.17642e-10	0.418508	0.562	0.434	1.05991e-05	0	Nop16
8.31801e-10	-0.529252	0.605	0.673	1.07826e-05	0	Ankrd17
8.37007e-10	0.813889	0.225	0.132	1.08501e-05	0	Gstk1
8.61512e-10	-1.92903	0.029	0.095	1.11678e-05	0	Mras
8.62459e-10	0.218611	0.767	0.619	1.11801e-05	0	Dipk1a
8.63391e-10	-3.4268	0.006	0.054	1.11921e-05	0	Ncapg
8.70935e-10	-0.376046	0.823	0.859	1.12899e-05	0	Dnajb6
8.74335e-10	-3.9718	0.002	0.046	1.1334e-05	0	Sgo1
8.88481e-10	-2.38442	0.041	0.11	1.15174e-05	0	Il7r
8.92441e-10	0.207466	0.898	0.796	1.15687e-05	0	Eno1
9.00599e-10	-0.503622	0.745	0.8	1.16745e-05	0	Gpr132
9.16318e-10	-3.09002	0.017	0.074	1.18782e-05	0	Gda
9.31804e-10	-0.561814	0.755	0.759	1.2079e-05	0	Diaph2
9.70813e-10	0.169474	0.994	0.995	1.25846e-05	0	Taf10
9.77262e-10	-1.55014	0.053	0.129	1.26683e-05	0	Stx11
1.02655e-09	-0.625882	0.479	0.552	1.33071e-05	0	Phip
1.02686e-09	0.396203	0.566	0.444	1.33112e-05	0	Ccnd1
1.03993e-09	-0.959917	0.298	0.397	1.34807e-05	0	Vrk2
1.08258e-09	-3.26236	0.007	0.055	1.40335e-05	0	Kntc1
1.08292e-09	0.287615	0.407	0.278	1.40379e-05	0	Rtl8b
1.08887e-09	0.608765	0.32	0.211	1.41151e-05	0	Dynlt1b
1.10628e-09	0.475841	0.459	0.337	1.43407e-05	0	Sdhaf4
1.11206e-09	0.430393	0.492	0.363	1.44156e-05	0	9430038I01Rik
1.11591e-09	-0.801947	0.217	0.323	1.44655e-05	0	Nr2c2
1.12746e-09	0.302128	0.563	0.419	1.46152e-05	0	Lbr
1.12804e-09	-0.497355	0.752	0.774	1.46228e-05	0	Dip2b
1.13757e-09	-2.42759	0.108	0.192	1.47463e-05	0	Stmn1
1.16191e-09	-4.74637	0.002	0.046	1.50618e-05	0	Slc22a23
1.16985e-09	-1.89891	0.038	0.107	1.51648e-05	0	Bub1b
1.17203e-09	-2.37825	0.042	0.111	1.5193e-05	0	Cenpa
1.18022e-09	-2.51843	0.014	0.068	1.52993e-05	0	Ccr5
1.1865e-09	-1.59677	0.136	0.229	1.53806e-05	0	Ass1
1.22325e-09	-0.999251	0.291	0.388	1.5857e-05	0	Rnf180
1.22409e-09	-2.04724	0.029	0.094	1.58679e-05	0	Plcb4
1.22686e-09	-1.58954	0.151	0.244	1.59037e-05	0	Atp6v0a1
1.27387e-09	0.235873	0.758	0.631	1.65132e-05	0	Evi2a
1.29361e-09	0.532349	0.377	0.26	1.6769e-05	0	Tmem192
1.32356e-09	-3.08103	0.008	0.057	1.71572e-05	0	Melk
1.34973e-09	0.615103	0.367	0.257	1.74966e-05	0	Eno1b
1.35685e-09	0.549416	0.373	0.26	1.75888e-05	0	Cbr3
1.36461e-09	0.28983	0.59	0.445	1.76895e-05	0	Apol10b
1.37326e-09	-0.769836	0.536	0.593	1.78016e-05	0	Zeb1
1.37785e-09	-3.6707	0.051	0.122	1.78611e-05	0	H1f5
1.39415e-09	0.335794	0.696	0.579	1.80723e-05	0	Rnf187
1.40171e-09	-0.730342	0.404	0.491	1.81703e-05	0	Rsrc1
1.41958e-09	-2.05981	0.111	0.199	1.8402e-05	0	Slc7a11
1.42011e-09	0.465206	0.432	0.311	1.84089e-05	0	Smim26
1.42266e-09	0.384418	0.587	0.457	1.84419e-05	0	Gars
1.43536e-09	0.253971	0.832	0.715	1.86065e-05	0	Mrps33
1.45271e-09	-2.64	0.012	0.066	1.88315e-05	0	Proser2
1.47858e-09	0.577711	0.328	0.217	1.91669e-05	0	Mpg
1.48903e-09	0.183411	0.989	0.976	1.93023e-05	0	Ywhah
1.50394e-09	-4.29707	0.057	0.131	1.94955e-05	0	Fscn1
1.52911e-09	0.271272	0.75	0.611	1.98218e-05	0	Dpm3
1.59551e-09	0.541069	0.342	0.228	2.06826e-05	0	Narf
1.64583e-09	0.618392	0.329	0.221	2.13349e-05	0	Pgm2
1.6748e-09	0.237445	0.87	0.798	2.17104e-05	0	Zyx
1.67499e-09	0.169695	0.998	0.987	2.17129e-05	0	Atp5d
1.68407e-09	-3.16849	0.005	0.05	2.18305e-05	0	Mcm10
1.70331e-09	0.204286	0.947	0.918	2.20801e-05	0	Gm11808
1.71563e-09	-0.904119	0.875	0.862	2.22397e-05	0	Syngr2
1.71781e-09	-0.588701	0.607	0.653	2.2268e-05	0	Fam172a
1.71871e-09	-2.54046	0.011	0.063	2.22796e-05	0	Pdgfa
1.72719e-09	-1.20343	0.184	0.278	2.23895e-05	0	Rras2
1.77161e-09	-2.35787	0.055	0.129	2.29653e-05	0	Cldnd1
1.78428e-09	0.260247	0.878	0.807	2.31296e-05	0	Tmem59
1.8126e-09	-0.460466	0.644	0.699	2.34967e-05	0	Mapk1
1.8355e-09	0.433544	0.481	0.359	2.37936e-05	0	Mrps23
1.86478e-09	0.400017	0.494	0.363	2.41731e-05	0	Maf1
1.90462e-09	-1.02522	0.733	0.734	2.46896e-05	0	Tuba1b
1.92081e-09	-0.557647	0.566	0.618	2.48995e-05	0	Mllt10
1.94506e-09	-0.488217	0.824	0.839	2.52138e-05	0	Lyst
1.95798e-09	-5.39088	0.002	0.045	2.53813e-05	0	Cyp26b1
2.01251e-09	0.184825	0.983	0.939	2.60882e-05	0	Mrpl33
2.03674e-09	0.555332	0.124	0.056	2.64022e-05	0	Ifit3
2.03885e-09	-0.674368	0.868	0.821	2.64296e-05	0	Slc9a9
2.06451e-09	-0.650472	0.357	0.457	2.67622e-05	0	Xpo1
2.06996e-09	0.339546	0.662	0.529	2.68329e-05	0	Glrx5
2.10413e-09	-3.91392	0.003	0.047	2.72758e-05	0	Ptafr
2.14982e-09	-0.79358	0.25	0.354	2.78681e-05	0	P2ry10
2.1735e-09	0.255634	0.669	0.51	2.81751e-05	0	Tifab
2.20105e-09	-2.67929	0.009	0.058	2.85322e-05	0	Fignl1
2.2134e-09	-1.27058	0.202	0.295	2.86923e-05	0	Atad2
2.23194e-09	0.232337	0.64	0.482	2.89327e-05	0	Mvb12b
2.2596e-09	-0.469809	0.757	0.795	2.92912e-05	0	Fcho2
2.27209e-09	-0.509275	0.628	0.682	2.94531e-05	0	Itsn2
2.30808e-09	0.273604	0.777	0.645	2.99196e-05	0	Lta4h
2.30928e-09	0.340091	0.579	0.441	2.99352e-05	0	Smim11
2.31416e-09	0.873374	0.2	0.114	2.99984e-05	0	Prss57
2.38924e-09	0.556836	0.309	0.201	3.09718e-05	0	Clec4b2
2.42648e-09	-0.612651	0.44	0.529	3.14544e-05	0	Paxbp1
2.44751e-09	0.414574	0.468	0.338	3.17271e-05	0	Gpr4
2.67045e-09	-0.948842	0.221	0.318	3.46171e-05	0	Zfp609
2.7076e-09	-4.39391	0.003	0.046	3.50986e-05	0	Adcy6
2.73556e-09	-3.23631	0.009	0.058	3.5461e-05	0	Ikzf4
2.83636e-09	-3.74779	0.003	0.046	3.67677e-05	0	Plk1
2.85312e-09	-0.569121	0.53	0.606	3.6985e-05	0	Ambra1
2.91201e-09	-4.04786	0.01	0.06	3.77484e-05	0	Aqp3
2.91387e-09	0.214898	0.889	0.816	3.77724e-05	0	Limd2
3.07407e-09	0.11078	0.999	0.996	3.98492e-05	0	Psme1
3.10571e-09	-0.338109	0.7	0.771	4.02593e-05	0	Ewsr1
3.17652e-09	0.275956	0.751	0.618	4.11772e-05	0	Was
3.31213e-09	-0.4956	0.546	0.625	4.29352e-05	0	Mkln1
3.55755e-09	0.263227	0.505	0.355	4.61166e-05	0	Fgfr1
3.56193e-09	0.157536	0.998	0.976	4.61734e-05	0	Ldha
3.61518e-09	-4.2807	0.003	0.046	4.68635e-05	0	Hmmr
3.63162e-09	-2.87689	0.009	0.057	4.70767e-05	0	Rad54l
3.6524e-09	-4.42976	0.002	0.043	4.73461e-05	0	Spon1
3.69456e-09	0.197392	0.889	0.809	4.78925e-05	0	Esd
3.73253e-09	-0.602885	0.631	0.69	4.83848e-05	0	Arl8b
3.75706e-09	-2.70552	0.009	0.057	4.87028e-05	0	Nab2
3.76096e-09	-0.496346	0.899	0.91	4.87534e-05	0	Rbpj
3.82906e-09	-1.25647	0.131	0.22	4.96361e-05	0	Rrm1
3.84366e-09	-0.407741	0.775	0.798	4.98254e-05	0	Rtn4
3.96131e-09	-0.49254	0.553	0.627	5.13504e-05	0	Zc3h7a
3.96381e-09	-1.92903	0.027	0.088	5.13828e-05	0	Espl1
3.99047e-09	0.336241	0.63	0.504	5.17284e-05	0	Idh3b
4.02681e-09	0.373229	0.516	0.389	5.21995e-05	0	Ndufaf3
4.16966e-09	-2.58882	0.005	0.048	5.40513e-05	0	Fbxo4
4.32707e-09	-1.57195	0.099	0.183	5.60918e-05	0	Procr
4.39706e-09	-5.16849	0.001	0.041	5.69991e-05	0	Rnf217
4.45821e-09	0.426216	0.461	0.338	5.77917e-05	0	Wbp1
4.54014e-09	-0.579509	0.475	0.554	5.88538e-05	0	Atad2b
4.57554e-09	-4.27743	0.001	0.041	5.93128e-05	0	Iqgap3
4.62729e-09	-1.34312	0.061	0.136	5.99835e-05	0	Rasa3
4.65168e-09	-1.35625	0.083	0.166	6.02998e-05	0	Ier3
4.69319e-09	0.584685	0.336	0.229	6.08378e-05	0	Dhrs7
4.69994e-09	0.420043	0.489	0.362	6.09253e-05	0	Smim12
4.76788e-09	0.366806	0.538	0.407	6.1806e-05	0	Tnfaip8l2
4.88115e-09	-3.99989	0.003	0.045	6.32744e-05	0	Fbxo5
4.97162e-09	0.467637	0.417	0.299	6.44471e-05	0	Pxmp4
4.99061e-09	-3.65088	0.008	0.054	6.46933e-05	0	Gfra2
5.20072e-09	-3.09226	0.008	0.054	6.7417e-05	0	Mns1
5.31828e-09	0.280003	0.595	0.441	6.89408e-05	0	Rinl
5.3896e-09	-1.43786	0.046	0.116	6.98653e-05	0	Plk4
5.63753e-09	0.304223	0.62	0.473	7.30793e-05	0	Card19
5.75461e-09	0.275274	0.721	0.592	7.4597e-05	0	Mcts1
5.91575e-09	-0.683167	0.411	0.493	7.66859e-05	0	Mbd5
5.94313e-09	0.399493	0.526	0.407	7.70408e-05	0	Dnlz
5.97661e-09	-1.24077	0.073	0.152	7.74748e-05	0	Sh3rf1
6.02956e-09	-4.11916	0.006	0.049	7.81612e-05	0	Slco5a1
6.03478e-09	-1.2366	0.105	0.189	7.82288e-05	0	Fen1
6.04977e-09	-3.61501	0.006	0.049	7.84232e-05	0	Snn
6.08194e-09	0.136729	0.999	0.997	7.88402e-05	0	Capzb
6.14715e-09	0.397686	0.488	0.363	7.96855e-05	0	Vkorc1
6.25015e-09	-3.2559	0.095	0.175	8.10207e-05	0	H2ac8
6.50907e-09	-1.72719	0.051	0.12	8.43771e-05	0	Mcm2
6.55589e-09	-3.99989	0.003	0.045	8.4984e-05	0	Ptgis
6.55884e-09	-1.33312	0.213	0.306	8.50223e-05	0	Pcgf5
6.67298e-09	0.293704	0.45	0.329	8.65019e-05	0	Tnfrsf18
6.86258e-09	0.29017	0.698	0.565	8.89596e-05	0	Fes
6.93294e-09	0.354344	0.541	0.415	8.98717e-05	0	Mrpl40
7.04934e-09	0.431011	0.454	0.338	9.13806e-05	0	Apobr
7.15445e-09	0.215923	0.84	0.733	9.27431e-05	0	Ltc4s
7.49538e-09	-0.459244	0.774	0.813	9.71627e-05	0	Clk1
7.56378e-09	-0.729739	0.242	0.344	9.80493e-05	0	Srgap2
7.64918e-09	-0.692401	0.37	0.459	9.91563e-05	0	Kdm6a
7.79062e-09	-0.357584	0.751	0.797	0.00010099	0	Hnrnpd
7.79332e-09	-0.212995	0.995	0.99	0.000101025	0	Srrm2
7.79906e-09	-0.767473	0.375	0.463	0.000101099	0	Ric1
7.80282e-09	0.584944	0.329	0.224	0.000101148	0	Gpr18
7.86438e-09	0.22044	0.895	0.834	0.000101946	0	Micos13
7.90416e-09	0.117416	1	1	0.000102462	0	Arpc3
8.09692e-09	0.239194	0.749	0.623	0.00010496	0	Sulf2
8.25528e-09	0.760969	0.196	0.113	0.000107013	0	Tnfsf13b
8.3198e-09	0.48495	0.394	0.282	0.00010785	0	Pigbos1
8.38444e-09	-3.39088	0.006	0.049	0.000108688	0	Prnp
8.44882e-09	0.118631	1	0.999	0.000109522	0	Rpl36a
8.4563e-09	-0.618659	0.628	0.677	0.000109619	0	Gpd2
8.46615e-09	-0.338884	0.775	0.82	0.000109747	0	Hnrnpm
8.48942e-09	-1.38481	0.045	0.113	0.000110048	0	Pdlim7
8.69589e-09	0.772346	0.204	0.119	0.000112725	0	H2bu2
8.81131e-09	-2.45026	0.016	0.067	0.000114221	0	Efcab11
8.81449e-09	-4.29048	0.011	0.059	0.000114262	0	Nudt17
8.84772e-09	0.582766	0.338	0.236	0.000114693	0	Pef1
8.88617e-09	0.688439	0.191	0.108	0.000115191	0	Clec4a1
8.91258e-09	-0.922448	0.75	0.762	0.000115534	0	Tubb5
9.04239e-09	0.459037	0.428	0.314	0.000117216	0	Smim27
9.04935e-09	-0.489669	0.706	0.751	0.000117307	0	Btbd9
9.06672e-09	0.17146	0.947	0.912	0.000117532	0	Tgfb1
9.07756e-09	-0.255572	0.958	0.968	0.000117672	0	Ube2d3
9.13064e-09	0.445164	0.408	0.291	0.000118361	0	Rmnd5b
9.17312e-09	0.854522	0.194	0.112	0.000118911	0	Abhd14b
9.17695e-09	0.312712	0.386	0.269	0.000118961	0	Gp2
9.27999e-09	0.505707	0.359	0.251	0.000120297	0	Def6
9.29946e-09	0.307306	0.766	0.655	0.000120549	0	Spg21
9.57841e-09	0.468173	0.441	0.329	0.000124165	0	Ccdc28b
9.58578e-09	-3.13027	0.008	0.053	0.00012426	0	H2bc11
9.64824e-09	-1.05362	0.244	0.335	0.00012507	0	Mitf
9.65383e-09	-2.78147	0.008	0.053	0.000125143	0	Spdl1
9.80073e-09	-0.270272	0.918	0.937	0.000127047	0	Tpm4
9.84107e-09	0.528107	0.32	0.214	0.00012757	0	Tesk1
9.93062e-09	0.474186	0.384	0.271	0.000128731	0	Cnp
9.94772e-09	-1.78417	0.042	0.107	0.000128952	0	Cenpm
1.0147e-08	-2.72489	0.015	0.065	0.000131535	0	Clec1b
1.01622e-08	-1.4445	0.083	0.161	0.000131733	0	Rasal2
1.03127e-08	-1.75526	0.05	0.117	0.000133683	0	Lilrb4a
1.03298e-08	-2.34573	0.035	0.096	0.000133905	0	Cdca3
1.08608e-08	-1.77134	0.046	0.113	0.000140788	0	Atad5
1.09426e-08	-0.482289	0.739	0.765	0.000141849	0	Flt3
1.09441e-08	0.306876	0.56	0.426	0.000141869	0	Idh2
1.09578e-08	0.303871	0.553	0.42	0.000142046	0	Pkig
1.109e-08	0.341542	0.523	0.399	0.00014376	0	Svbp
1.14304e-08	-0.53715	0.753	0.783	0.000148173	0	Cd83
1.14454e-08	0.247675	0.596	0.454	0.000148366	0	Plp2
1.14986e-08	-0.571927	0.399	0.489	0.000149057	0	Agps
1.17994e-08	-0.488468	0.607	0.653	0.000152955	0	Crebbp
1.18758e-08	0.47991	0.361	0.247	0.000153946	0	Ptpn7
1.21191e-08	-0.548798	0.59	0.659	0.0001571	0	Pmaip1
1.23846e-08	0.340469	0.579	0.457	0.000160541	0	Sharpin
1.27552e-08	-1.86953	0.02	0.074	0.000165346	0	Rad18
1.32804e-08	-2.47335	0.01	0.057	0.000172154	0	Tmem263
1.34931e-08	0.432786	0.261	0.161	0.000174911	0	Tnfsf8
1.36712e-08	0.390432	0.462	0.332	0.000177219	0	H1f0
1.42344e-08	-1.60649	0.033	0.094	0.000184521	0	Slc22a15
1.45995e-08	0.151019	0.981	0.975	0.000189253	0	Ndufa13
1.50096e-08	0.503135	0.401	0.294	0.000194569	0	Hscb
1.51319e-08	-3.61708	0.005	0.045	0.000196155	0	Itga8
1.53741e-08	0.448494	0.431	0.319	0.000199295	0	Mtfr1l
1.53934e-08	0.261419	0.831	0.713	0.000199545	0	H2-Ob
1.54717e-08	-0.962625	0.239	0.33	0.00020056	0	Asap2
1.55839e-08	0.373489	0.489	0.367	0.000202014	0	Zmat5
1.58701e-08	0.413152	0.473	0.355	0.000205724	0	Tex261
1.5952e-08	0.269519	0.543	0.403	0.000206786	0	Zfp652
1.59582e-08	-1.3059	0.081	0.158	0.000206866	0	Gca
1.61877e-08	-3.03099	0.01	0.056	0.000209841	0	Cnn3
1.63473e-08	0.154568	0.998	0.987	0.00021191	0	Clta
1.69493e-08	-1.38	0.106	0.186	0.000219714	0	Cpq
1.70157e-08	-1.52325	0.11	0.189	0.000220575	0	Mcm5
1.76516e-08	-1.13256	0.214	0.301	0.000228817	0	Mllt6
1.79398e-08	0.253459	0.859	0.778	0.000232553	0	Coro1b
1.79814e-08	0.38727	0.481	0.363	0.000233093	0	Sars
1.85046e-08	-0.969084	0.207	0.299	0.000239876	0	Trim35
1.87445e-08	0.280301	0.642	0.501	0.000242985	0	Sipa1
1.87816e-08	-0.324371	0.816	0.856	0.000243466	0	Eif3a
1.90485e-08	-0.61314	0.614	0.655	0.000246926	0	Ppm1h
1.91798e-08	0.276686	0.723	0.601	0.000248628	0	Epn1
1.91901e-08	0.148859	0.999	0.995	0.000248761	0	Atp6v0e
1.92397e-08	-1.42079	0.209	0.294	0.000249404	0	Stat5a
2.0025e-08	-3.83592	0.002	0.04	0.000259584	0	Polq
2.02323e-08	0.456775	0.389	0.278	0.000262271	0	Oas1a
2.02498e-08	-0.415286	0.868	0.872	0.000262498	0	Celf2
2.03228e-08	-2.88838	0.006	0.047	0.000263444	0	Cenpn
2.04952e-08	-0.277895	0.926	0.941	0.00026568	0	Srsf7
2.05861e-08	0.353526	0.568	0.445	0.000266857	0	Zfp385a
2.08122e-08	-0.440054	0.601	0.663	0.000269789	0	Ap3b1
2.09068e-08	0.326895	0.472	0.345	0.000271015	0	Gpd1l
2.1013e-08	0.335501	0.668	0.548	0.000272392	0	Mrpl24
2.12216e-08	-0.968919	0.255	0.344	0.000275096	0	Ust
2.14438e-08	0.360838	0.502	0.381	0.000277975	0	Arl2bp
2.21919e-08	-0.450895	0.872	0.853	0.000287674	0	Kynu
2.2341e-08	-1.67759	0.319	0.397	0.000289606	0	Aldh1a2
2.30473e-08	-0.46499	0.706	0.758	0.000298762	0	Mbtd1
2.34711e-08	0.183593	0.937	0.893	0.000304256	0	mt-Nd5
2.35599e-08	0.802829	0.173	0.096	0.000305408	0	Dusp7
2.35739e-08	-0.900916	0.256	0.344	0.000305588	0	Gramd4
2.39543e-08	-0.395742	0.823	0.836	0.00031052	0	Ece1
2.46069e-08	0.30354	0.689	0.572	0.00031898	0	Rabac1
2.53815e-08	0.562827	0.318	0.219	0.00032902	0	Ppa2
2.55948e-08	0.460003	0.236	0.145	0.000331785	0	Trem3
2.57783e-08	0.866819	0.167	0.092	0.000334164	0	Trp53i13
2.66765e-08	-3.97585	0.003	0.042	0.000345807	0	Aspm
2.68731e-08	-1.02407	0.151	0.238	0.000348356	0	Mgat5
2.71052e-08	-1.27836	0.309	0.386	0.000351365	0	Cblb
2.71449e-08	-0.766896	0.789	0.783	0.000351879	0	Nr4a3
2.72749e-08	0.414602	0.386	0.275	0.000353564	0	Cebpa
2.73041e-08	0.465459	0.401	0.292	0.000353944	0	Med25
2.73356e-08	-0.659389	0.366	0.457	0.000354351	0	Tcf12
2.78498e-08	-1.15215	0.159	0.248	0.000361017	0	Socs1
2.79473e-08	-3.09598	0.005	0.044	0.00036228	0	Ticrr
2.82634e-08	-2.9555	0.005	0.044	0.000366378	0	Kif20a
2.84579e-08	-2.15903	0.017	0.067	0.000368899	0	Dhfr
2.89586e-08	-0.999	0.259	0.348	0.00037539	0	Enox2
2.91258e-08	-1.54046	0.028	0.085	0.000377558	0	Gkap1
3.05364e-08	-0.393036	0.846	0.852	0.000395844	0	Actn1
3.08111e-08	0.379557	0.466	0.343	0.000399404	0	Dcxr
3.08459e-08	-0.399798	0.738	0.765	0.000399856	0	Rbbp7
3.14205e-08	-3.01514	0.007	0.048	0.000407304	0	Cdc6
3.20991e-08	0.22961	0.842	0.764	0.000416101	0	Cd48
3.22207e-08	-0.830165	0.398	0.469	0.000417676	0	Fam168a
3.23129e-08	-2.95139	0.007	0.048	0.000418873	0	Heg1
3.2517e-08	0.265982	0.598	0.482	0.000421518	0	B4galnt1
3.25327e-08	-4.69574	0.001	0.036	0.000421722	0	Galc
3.32112e-08	-1.53778	0.046	0.11	0.000430516	0	Prim1
3.34925e-08	0.487193	0.36	0.256	0.000434163	0	Rasal3
3.35927e-08	-1.20729	0.124	0.206	0.000435462	0	Sbf2
3.39295e-08	-1.50249	0.071	0.143	0.000439828	0	Osbpl3
3.41992e-08	-0.652265	0.311	0.406	0.000443324	0	Fto
3.46532e-08	0.283563	0.392	0.273	0.000449209	0	Rab3ip
3.50348e-08	-1.23483	0.1	0.178	0.000454156	0	Prim2
3.51263e-08	-3.61501	0.005	0.043	0.000455342	0	Fas
3.52478e-08	-1.14642	0.126	0.209	0.000456917	0	Orc6
3.59943e-08	-0.434823	0.735	0.754	0.000466594	0	Ikbkb
3.64162e-08	-0.535527	0.582	0.638	0.000472063	0	Arhgap17
3.71087e-08	-0.447778	0.626	0.673	0.00048104	0	Kmt2c
3.72733e-08	0.374272	0.446	0.324	0.000483174	0	Treml4
3.88218e-08	0.2899	0.602	0.471	0.000503247	0	Rnf166
3.92658e-08	0.458956	0.402	0.294	0.000509002	0	Acaa2
3.95298e-08	0.111417	0.983	0.965	0.000512425	0	Cnn2
3.96815e-08	0.348812	0.569	0.45	0.000514391	0	Anapc16
4.0646e-08	0.476966	0.355	0.249	0.000526894	0	Faim
4.06514e-08	-0.375031	0.792	0.83	0.000526964	0	Ddx6
4.0852e-08	0.297579	0.563	0.435	0.000529565	0	Coq2
4.15744e-08	0.301655	0.596	0.472	0.000538928	0	Cklf
4.17836e-08	-0.209866	0.973	0.98	0.000541641	0	Morf4l1
4.21162e-08	-0.509428	0.587	0.652	0.000545953	0	Itprid2
4.22746e-08	-0.539406	0.653	0.689	0.000548005	0	Tes
4.3084e-08	0.26781	0.643	0.507	0.000558497	0	Stard3nl
4.32398e-08	-1.15051	0.078	0.152	0.000560517	0	Rbl1
4.33429e-08	-4.42088	0.001	0.036	0.000561854	0	Nuf2
4.34572e-08	-4.36643	0.001	0.036	0.000563335	0	Foxm1
4.34933e-08	0.309277	0.609	0.492	0.000563803	0	Snx17
4.34968e-08	-1.56342	0.034	0.092	0.000563849	0	Haus5
4.36911e-08	0.327847	0.543	0.43	0.000566367	0	Mapk3
4.38745e-08	-0.401296	0.87	0.886	0.000568745	0	Dpp4
4.42342e-08	0.502857	0.303	0.204	0.000573408	0	Hcst
4.45774e-08	0.27571	0.642	0.504	0.000577857	0	Slamf8
4.4635e-08	-1.40296	0.08	0.153	0.000578604	0	Cenpw
4.484e-08	0.31908	0.559	0.432	0.000581261	0	Rps27rt
4.57427e-08	-0.365504	0.791	0.816	0.000592962	0	Cltc
4.57896e-08	-4.56216	0.002	0.038	0.00059357	0	Gimap1
4.59965e-08	0.13493	0.954	0.812	0.000596252	0	Cd300a
4.61483e-08	-1.66161	0.052	0.117	0.000598221	0	St6galnac3
4.62159e-08	-1.72839	0.166	0.245	0.000599097	0	Mki67
4.69793e-08	0.463003	0.368	0.263	0.000608993	0	Vsir
4.75069e-08	0.221123	0.741	0.597	0.000615832	0	Idnk
4.76964e-08	0.323443	0.584	0.466	0.000618289	0	Mrpl15
4.87729e-08	0.481621	0.354	0.25	0.000632243	0	Haao
4.88539e-08	-0.434211	0.731	0.79	0.000633293	0	Pik3ap1
4.93525e-08	0.438345	0.359	0.252	0.000639757	0	Pyurf
4.94969e-08	-0.732668	0.421	0.491	0.000641628	0	Stat1
5.01676e-08	-0.614514	0.58	0.635	0.000650323	0	Cd80
5.01947e-08	-5.66599	0	0.033	0.000650674	0	Lrp8
5.03543e-08	-0.697457	0.244	0.339	0.000652742	0	Rad21
5.04996e-08	0.14712	0.986	0.956	0.000654627	0	Unc93b1
5.11494e-08	0.319688	0.586	0.468	0.00066305	0	Rnaset2b
5.15793e-08	-0.778191	0.27	0.359	0.000668623	0	Sipa1l1
5.26099e-08	0.272062	0.732	0.618	0.000681982	0	Smpdl3a
5.30078e-08	0.367213	0.489	0.366	0.000687141	0	Mfsd10
5.47024e-08	0.263585	0.306	0.208	0.000709108	0	Apoe
5.63525e-08	0.334872	0.491	0.366	0.000730498	0	Dpm2
5.76862e-08	-1.97273	0.356	0.432	0.000747786	0	Large1
5.81933e-08	-0.559767	0.557	0.616	0.00075436	0	Dnajc1
5.87877e-08	0.376072	0.427	0.315	0.000762065	0	Cpsf3
5.92845e-08	-2.10488	0.016	0.063	0.000768505	0	Gins1
5.92884e-08	0.195083	0.884	0.802	0.000768555	0	Bloc1s2
5.93354e-08	-0.420646	0.884	0.886	0.000769165	0	Syk
5.93384e-08	0.256869	0.836	0.761	0.000769203	0	Bloc1s1
5.95221e-08	0.266612	0.777	0.665	0.000771585	0	Anp32a
5.95978e-08	0.56235	0.336	0.238	0.000772566	0	Acyp1
5.96164e-08	-0.701915	0.557	0.615	0.000772807	0	Cxcl16
5.9762e-08	-3.85713	0.001	0.035	0.000774694	0	Gpm6b
6.04261e-08	-0.964515	0.115	0.197	0.000783304	0	Rufy3
6.16782e-08	0.250778	0.76	0.652	0.000799535	0	Bin2
6.21485e-08	0.181342	0.955	0.918	0.000805631	0	Tkt
6.29507e-08	0.280823	0.633	0.508	0.000816029	0	Eif1b
6.34402e-08	0.108443	0.902	0.783	0.000822376	0	Ctsc
6.37597e-08	-0.412452	0.626	0.681	0.000826517	0	Tab2
6.60438e-08	0.296685	0.608	0.475	0.000856126	0	Npm3
6.64929e-08	-0.173516	0.997	0.997	0.000861948	0	Tpm3
6.66543e-08	0.546769	0.269	0.176	0.000864039	0	Ccpg1
6.66557e-08	0.585547	0.324	0.23	0.000864058	0	Tmub1
6.71661e-08	-1.87458	0.03	0.086	0.000870674	0	Knstrn
6.83388e-08	-1.83105	0.024	0.076	0.000885876	0	Poc1a
6.94689e-08	0.299179	0.58	0.446	0.000900526	0	Sar1b
6.96754e-08	-1.23708	0.427	0.493	0.000903202	0	Tbc1d4
6.98047e-08	-2.32389	0.015	0.061	0.000904879	0	Dse
6.98251e-08	0.397118	0.443	0.329	0.000905143	0	Utp14a
7.10695e-08	0.160123	0.865	0.715	0.000921273	0	Nfam1
7.12698e-08	-2.66599	0.011	0.055	0.00092387	0	Arhgap42
7.15888e-08	0.289143	0.628	0.5	0.000928005	0	Hmgcl
7.19632e-08	-1.09393	0.171	0.255	0.000932858	0	Peak1
7.21437e-08	-2.40296	0.02	0.07	0.000935199	0	Cdkn3
7.32944e-08	0.474456	0.305	0.205	0.000950116	0	Nif3l1
7.3334e-08	-0.486823	0.529	0.592	0.000950628	0	Kdm2a
7.45616e-08	-0.740339	0.347	0.428	0.000966541	0	Nsf
7.51635e-08	0.210134	0.899	0.849	0.000974345	0	Pgam1
7.57572e-08	-1.65328	0.036	0.094	0.000982041	0	Mis18bp1
7.62413e-08	-0.372294	0.759	0.795	0.000988316	0	Ubxn4
7.79105e-08	1.31586	0.081	0.033	0.00100995	0	Foxr1
7.85801e-08	0.385209	0.422	0.308	0.00101863	0	Parvg
7.87665e-08	0.117324	0.999	0.998	0.00102105	0	Gapdh
8.24216e-08	0.355769	0.526	0.416	0.00106843	0	H2-M3
8.25511e-08	-4.1034	0.003	0.039	0.00107011	0	Cst7
8.26277e-08	0.20348	0.785	0.666	0.0010711	0	Il2rg
8.27577e-08	-0.3428	0.739	0.793	0.00107279	0	Brd4
8.50919e-08	-0.5637	0.498	0.566	0.00110305	0	Atp11b
8.65526e-08	-0.331796	0.76	0.829	0.00112198	0	Etf1
8.69761e-08	-2.96145	0.011	0.054	0.00112747	0	Cdc20
8.73445e-08	-0.431104	0.514	0.581	0.00113225	0	Cnot1
8.77243e-08	0.240316	0.732	0.598	0.00113717	0	Cd244a
8.82059e-08	0.300463	0.571	0.438	0.00114341	0	Tmem219
8.86321e-08	-5.14712	0	0.032	0.00114894	0	Chsy3
8.9502e-08	-0.812435	0.233	0.321	0.00116021	0	Ints6
8.9701e-08	0.25215	0.579	0.446	0.00116279	0	Baiap2
8.98022e-08	0.292401	0.715	0.6	0.00116411	0	Sec13
8.99935e-08	-1.58353	0.043	0.103	0.00116659	0	Wdhd1
9.04095e-08	0.195191	0.929	0.881	0.00117198	0	Tle5
9.05471e-08	0.50531	0.262	0.17	0.00117376	0	Ugt1a7c
9.06102e-08	0.27801	0.602	0.466	0.00117458	0	Tmed3
9.07302e-08	0.253253	0.784	0.678	0.00117614	0	Tmem50a
9.15419e-08	-0.821942	0.212	0.301	0.00118666	0	Pds5b
9.1609e-08	0.199607	0.636	0.494	0.00118753	0	Pou2f2
9.37714e-08	0.357316	0.507	0.397	0.00121556	0	Bin3
9.47848e-08	-0.657505	0.31	0.398	0.0012287	0	Csnk1g1
9.61669e-08	-2.30884	0.02	0.069	0.00124661	0	Cdca5
9.75624e-08	-1.13575	0.1	0.176	0.0012647	0	Snx8
9.89293e-08	-1.43018	0.041	0.1	0.00128242	0	Mylip
9.89474e-08	0.364262	0.445	0.33	0.00128266	0	Eml3
1.01527e-07	-4.66599	0.001	0.034	0.00131609	0	Nipal1
1.03495e-07	-0.709903	0.241	0.334	0.0013416	0	Chka
1.06418e-07	-0.265003	0.985	0.984	0.0013795	0	Grb2
1.07068e-07	-0.832481	0.354	0.424	0.00138793	0	Frmd4b
1.07305e-07	-1.56543	0.191	0.269	0.001391	0	Ramp3
1.0792e-07	-1.32896	0.079	0.15	0.00139897	0	Zfp367
1.0801e-07	-0.409479	0.994	0.932	0.00140014	0	Runx1
1.08119e-07	-3.30108	0.011	0.054	0.00140154	0	Cdkn2b
1.09727e-07	0.401844	0.434	0.323	0.0014224	0	Ascc1
1.11435e-07	0.294278	0.653	0.529	0.00144453	0	1110008P14Rik
1.12744e-07	0.128939	0.971	0.894	0.0014615	0	Man2b1
1.16292e-07	-3.09895	0.003	0.039	0.0015075	0	Erc1
1.16835e-07	-0.39213	0.944	0.894	0.00151454	0	Havcr2
1.18781e-07	0.49083	0.368	0.269	0.00153975	0	Nfkbil1
1.19244e-07	-2.79802	0.02	0.068	0.00154577	0	Cd200
1.20014e-07	0.241186	0.602	0.478	0.00155574	0	Cebpb
1.21049e-07	-0.743994	0.198	0.287	0.00156915	0	Zmym4
1.22295e-07	-1.0203	0.179	0.263	0.00158531	0	Ccser2
1.23526e-07	0.700896	0.203	0.124	0.00160127	0	Skint3
1.24913e-07	0.314207	0.51	0.385	0.00161924	0	Ptrhd1
1.25222e-07	0.268786	0.688	0.589	0.00162325	0	Tsc22d4
1.2548e-07	-0.555851	0.795	0.793	0.0016266	0	Alcam
1.25701e-07	-0.529056	0.428	0.507	0.00162946	0	Celf1
1.26672e-07	-1.7963	0.06	0.124	0.00164205	0	Vdr
1.29463e-07	0.49299	0.389	0.284	0.00167822	0	Ptgs2
1.30948e-07	-1.56305	0.107	0.179	0.00169747	0	Pbx1
1.32539e-07	0.309503	0.619	0.499	0.00171811	0	Aldh2
1.34398e-07	0.341979	0.557	0.447	0.0017422	0	Mtarc2
1.39605e-07	0.321445	0.536	0.419	0.0018097	0	Mri1
1.40572e-07	0.298819	0.286	0.191	0.00182223	0	Ifi47
1.40849e-07	0.404025	0.324	0.224	0.00182583	0	Ehf
1.42891e-07	-2.90121	0.006	0.043	0.0018523	0	Ccnb1
1.43708e-07	0.256351	0.639	0.516	0.00186289	0	Nop53
1.43765e-07	-1.33997	0.095	0.167	0.00186363	0	Mcm7
1.441e-07	-0.54276	0.865	0.824	0.00186796	0	Slco3a1
1.4517e-07	0.138915	0.977	0.949	0.00188184	0	Dbi
1.45372e-07	0.865859	0.15	0.083	0.00188445	0	Slamf9
1.48077e-07	-1.41162	0.146	0.225	0.00191952	0	Sgms1
1.48264e-07	-0.307339	0.824	0.857	0.00192195	0	Rap1a
1.49197e-07	0.157277	0.955	0.912	0.00193404	0	Rheb
1.49476e-07	-3.36643	0.003	0.038	0.00193766	0	Synpo
1.52176e-07	0.794275	0.15	0.082	0.00197265	0	Kif17
1.525e-07	-0.593955	0.679	0.698	0.00197685	0	Dek
1.525e-07	-3.2669	0.003	0.038	0.00197686	0	Anln
1.52516e-07	0.348881	0.43	0.322	0.00197706	0	Eva1b
1.53004e-07	-2.20077	0.014	0.057	0.0019834	0	Fancd2
1.53244e-07	0.378402	0.369	0.263	0.00198651	0	Sh2d3c
1.5477e-07	0.432093	0.376	0.273	0.00200628	0	Gde1
1.55099e-07	0.333175	0.474	0.356	0.00201055	0	Rnf167
1.58675e-07	-2.29481	0.03	0.083	0.00205691	0	Zmynd15
1.61188e-07	-0.466898	0.639	0.677	0.00208948	0	Nrip1
1.61721e-07	-0.555263	0.468	0.538	0.00209639	0	Rbm6
1.61751e-07	-1.19906	0.2	0.278	0.00209678	0	Bcl3
1.62324e-07	0.181506	0.917	0.871	0.0021042	0	Ndufb10
1.65401e-07	0.44875	0.384	0.282	0.0021441	0	Gtf3a
1.68004e-07	0.118004	0.984	0.961	0.00217783	0	Ctsh
1.68645e-07	0.138448	0.965	0.899	0.00218614	0	Rgs2
1.68686e-07	-0.221901	0.977	0.976	0.00218667	0	Srsf3
1.71552e-07	-1.00291	0.158	0.238	0.00222382	0	Cbx5
1.72607e-07	-2.45026	0.012	0.055	0.00223751	0	Kifc1
1.73002e-07	-0.736244	0.494	0.538	0.00224263	0	Txnrd1
1.73283e-07	-1.05099	0.132	0.212	0.00224627	0	Abtb2
1.75131e-07	0.370508	0.428	0.316	0.00227023	0	BC004004
1.76793e-07	0.521567	0.316	0.222	0.00229176	0	Zfyve28
1.77119e-07	-1.17358	0.209	0.294	0.00229599	0	Bcl2l11
1.7713e-07	-0.504241	0.494	0.553	0.00229614	0	Pum1
1.80382e-07	-4.25095	0.001	0.033	0.00233829	0	Depdc1a
1.8512e-07	-0.303978	1	0.999	0.00239971	0	Hspa8
1.85328e-07	0.432536	0.39	0.288	0.0024024	0	Ebpl
1.85874e-07	-2.73638	0.01	0.051	0.00240949	0	B3gnt5
1.89534e-07	0.321445	0.551	0.438	0.00245693	0	R3hdm4
1.92533e-07	-3.9718	0.002	0.035	0.0024958	0	1110032F04Rik
1.9352e-07	0.452866	0.394	0.292	0.00250861	0	Smim19
1.94391e-07	-3.72489	0.002	0.035	0.00251989	0	Igf2r
1.94884e-07	-0.349627	0.985	0.979	0.00252629	0	Camk1d
1.97831e-07	0.319322	0.499	0.379	0.00256448	0	Pigx
1.97993e-07	0.398224	0.439	0.334	0.00256658	0	Dhrs1
1.98654e-07	0.35991	0.482	0.37	0.00257515	0	Scamp3
2.03115e-07	0.347305	0.546	0.432	0.00263297	0	Pdia4
2.03717e-07	0.191216	0.999	0.999	0.00264078	0	Cmss1
2.04697e-07	0.306849	0.528	0.414	0.00265349	0	Hsd17b10
2.05682e-07	-2.33804	0.054	0.113	0.00266626	0	Tlr3
2.07847e-07	-1.40296	0.038	0.095	0.00269432	0	Cdt1
2.13509e-07	-2.18432	0.032	0.084	0.00276772	0	Hbegf
2.13624e-07	-0.32932	0.937	0.959	0.00276921	0	Dnaja1
2.13682e-07	-1.20536	0.13	0.205	0.00276996	0	Mcm6
2.14704e-07	0.209121	0.718	0.598	0.00278321	0	Slc46a3
2.1982e-07	-2.5399	0.217	0.288	0.00284953	0	Ifitm1
2.21164e-07	-1.86	0.024	0.073	0.00286695	0	Rab27a
2.21632e-07	-2.07151	0.02	0.067	0.00287301	0	Ppt2
2.22424e-07	-1.36548	0.042	0.099	0.00288328	0	Suv39h1
2.28319e-07	0.249154	0.749	0.628	0.00295969	0	Acaa1a
2.31227e-07	0.796288	0.15	0.083	0.0029974	0	Tspan8
2.31302e-07	0.635992	0.298	0.208	0.00299837	0	Ier5l
2.34478e-07	-2.74128	0.014	0.056	0.00303954	0	Plce1
2.38059e-07	-0.447463	0.66	0.702	0.00308596	0	Ikzf1
2.38192e-07	0.362695	0.441	0.333	0.00308769	0	Fbxo6
2.38435e-07	-0.600972	0.264	0.357	0.00309083	0	Zfp280d
2.385e-07	0.438416	0.327	0.227	0.00309168	0	Naa60
2.40475e-07	-1.41663	0.08	0.148	0.00311727	0	Arhgap28
2.40921e-07	-3.91392	0.001	0.032	0.00312306	0	Met
2.45514e-07	0.304612	0.64	0.531	0.0031826	0	Chmp5
2.50207e-07	-0.617836	0.491	0.55	0.00324343	0	Gpcpd1
2.50647e-07	0.753911	0.202	0.126	0.00324913	0	Ccdc180
2.52041e-07	-0.486267	0.56	0.619	0.00326721	0	Ythdf3
2.57125e-07	-3.65088	0.003	0.037	0.00333311	0	Mxd3
2.57544e-07	-3.76753	0.003	0.037	0.00333855	0	H1f1
2.58172e-07	-0.571564	0.462	0.526	0.00334669	0	Tet2
2.61452e-07	-2.37649	0.01	0.05	0.00338921	0	Ccne1
2.69064e-07	-0.800085	0.146	0.229	0.00348788	0	Cttnbp2nl
2.70402e-07	-0.470008	0.588	0.64	0.00350522	0	Strn3
2.75188e-07	-0.46081	0.569	0.613	0.00356726	0	Edem1
2.75932e-07	-0.255229	0.941	0.949	0.0035769	0	Ptp4a2
2.79351e-07	-0.467634	0.681	0.714	0.00362122	0	Chd2
2.83356e-07	0.364269	0.459	0.352	0.00367315	0	Pttg1
2.83778e-07	0.340057	0.445	0.334	0.00367861	0	Mfsd5
2.85911e-07	0.435243	0.34	0.24	0.00370627	0	Stard3
2.87943e-07	0.255146	0.796	0.703	0.0037326	0	Wdr83os
2.88722e-07	-0.487154	0.827	0.799	0.0037427	0	Itpr1
2.93976e-07	0.152857	0.983	0.973	0.00381081	0	Gnb2
2.9828e-07	-0.891933	0.31	0.382	0.00386661	0	Cep85l
3.05466e-07	-0.623808	0.357	0.437	0.00395976	0	Thada
3.11415e-07	-0.427047	0.648	0.691	0.00403687	0	Erbin
3.13585e-07	0.273959	0.699	0.597	0.004065	0	Mrpl36
3.16822e-07	-1.0415	0.073	0.141	0.00410697	0	Acvr1
3.16885e-07	0.441012	0.382	0.283	0.00410778	0	Faap20
3.18676e-07	-4.14712	0.001	0.032	0.004131	0	Kif14
3.21536e-07	-1.05608	0.167	0.245	0.00416807	0	Cdk6
3.22176e-07	-0.651778	0.337	0.418	0.00417637	0	Sppl3
3.22759e-07	0.314303	0.644	0.536	0.00418392	0	Acly
3.29636e-07	0.271986	0.545	0.425	0.00427307	0	Blvra
3.33409e-07	-1.41632	0.038	0.094	0.00432198	0	Aurka
3.40358e-07	0.139011	0.91	0.814	0.00441206	0	Irf2bp2
3.42019e-07	0.309096	0.416	0.305	0.00443359	0	Srm
3.44202e-07	-3.51843	0.002	0.034	0.0044619	0	Rad54b
3.47632e-07	-0.417754	0.714	0.739	0.00450635	0	Galnt2l
3.61289e-07	-0.432925	0.596	0.639	0.00468339	0	Serinc3
3.68594e-07	0.618869	0.297	0.211	0.00477809	0	Nudt19
3.75075e-07	-0.812213	0.261	0.344	0.0048621	0	Bmt2
3.79789e-07	-0.696464	0.19	0.276	0.00492321	0	Pign
3.80358e-07	0.188063	0.884	0.805	0.00493058	0	Arrb2
3.90743e-07	0.422119	0.417	0.314	0.0050652	0	Cacna1s
3.94422e-07	0.251282	0.686	0.568	0.0051129	0	Polr2f
3.96412e-07	0.331879	0.534	0.419	0.00513869	0	H2-Ke6
4.12503e-07	0.285914	0.405	0.296	0.00534728	0	Rhof
4.17474e-07	0.157732	0.94	0.884	0.00541172	0	Msn
4.1952e-07	-0.757155	0.473	0.525	0.00543824	0	Akt3
4.21358e-07	0.254324	0.76	0.663	0.00546207	0	Tmem234
4.24886e-07	-1.25095	0.06	0.122	0.0055078	0	Pag1
4.27416e-07	-0.691577	0.411	0.482	0.00554059	0	Zfc3h1
4.2995e-07	-1.41469	0.048	0.107	0.00557345	0	Alms1
4.34611e-07	-0.750576	0.402	0.467	0.00563386	0	Clec2d
4.37069e-07	-0.477479	0.519	0.584	0.00566572	0	Tent2
4.47355e-07	-3.13414	0.005	0.038	0.00579906	0	Epop
4.51622e-07	-1.56	0.039	0.094	0.00585438	0	Orc1
4.64029e-07	-0.586501	0.41	0.488	0.00601521	0	Dyrk1a
4.64361e-07	-1.07033	0.17	0.248	0.00601952	0	Rasgef1b
4.65119e-07	0.302876	0.626	0.514	0.00602934	0	Snapc5
4.67337e-07	0.438345	0.338	0.241	0.00605809	0	Mrps35
4.68847e-07	0.306073	0.554	0.444	0.00607766	0	Cuedc2
4.74404e-07	0.163029	0.587	0.46	0.0061497	0	Pycard
4.75831e-07	-0.694926	0.176	0.261	0.0061682	0	Naa16
4.87509e-07	0.570334	0.283	0.197	0.00631958	0	Ino80b
4.88401e-07	-4.88838	0	0.028	0.00633114	0	Kif2c
4.88697e-07	-5.32896	0	0.028	0.00633498	0	Itm2a
4.95724e-07	-0.432197	0.798	0.808	0.00642608	0	Tbc1d5
5.03866e-07	0.600795	0.227	0.148	0.00653162	0	Mfng
5.11379e-07	-0.556763	0.41	0.493	0.00662901	0	Ctnna1
5.13549e-07	-0.303246	0.919	0.911	0.00665714	0	Clint1
5.18317e-07	-0.407697	0.695	0.726	0.00671894	0	Lnpep
5.21664e-07	0.177587	0.919	0.881	0.00676233	0	Tmem160
5.23019e-07	0.498753	0.248	0.164	0.00677989	0	Ddx58
5.24211e-07	-0.438296	0.797	0.808	0.00679534	0	Dock8
5.27316e-07	-0.783124	0.194	0.278	0.00683559	0	Pou2f1
5.41689e-07	0.301814	0.436	0.323	0.00702192	0	Ctnnbip1
5.43701e-07	-1.6545	0.02	0.066	0.007048	0	Nsl1
5.62878e-07	-0.652675	0.537	0.577	0.00729659	0	Arap2
5.6885e-07	0.232672	0.605	0.481	0.007374	0	Nudt14
5.71102e-07	-0.540639	0.524	0.577	0.00740319	0	Herc4
5.78735e-07	0.544122	0.266	0.181	0.00750214	0	Ndrg3
5.8641e-07	0.354818	0.516	0.41	0.00760163	0	Erg28
5.92215e-07	-3.02589	0.005	0.038	0.00767689	0	Dscc1
6.00021e-07	0.12806	0.877	0.737	0.00777807	0	Fyb
6.06653e-07	0.205371	0.831	0.737	0.00786404	0	Med28
6.128e-07	-1.08298	0.175	0.252	0.00794372	0	Slc49a4
6.17076e-07	-2.87111	0.012	0.052	0.00799916	0	H2ac4
6.32639e-07	0.340357	0.551	0.44	0.0082009	0	Fdft1
6.38071e-07	-1.86239	0.016	0.058	0.00827132	0	Wee1
6.42213e-07	-0.377695	0.744	0.773	0.00832501	0	Eif4g3
6.4745e-07	1.06811	0.109	0.055	0.00839289	0	Ropn1l
6.76918e-07	-2.56646	0.009	0.046	0.00877489	0	Il6
6.85033e-07	0.356492	0.361	0.26	0.00888008	0	Nbeal2
6.91989e-07	0.337272	0.492	0.386	0.00897025	0	Nabp2
7.04995e-07	-0.714666	0.297	0.377	0.00913885	0	Nsd2
7.09573e-07	-0.496969	0.556	0.609	0.00919819	0	Ahcyl2
7.13307e-07	0.323214	0.47	0.365	0.00924659	0	Actr1b
7.17045e-07	-3.30985	0.008	0.043	0.00929506	0	Tnfrsf9
7.18805e-07	-0.386956	0.742	0.783	0.00931787	0	Got1
7.30035e-07	-1.10176	0.501	0.534	0.00946344	0	Ly75
7.52961e-07	0.156771	0.945	0.89	0.00976063	0	Polr1d
7.5598e-07	-0.349245	0.654	0.698	0.00979976	0	Thrap3
7.60417e-07	0.148897	0.615	0.478	0.00985728	0	Stk10
7.64384e-07	0.746503	0.164	0.097	0.0099087	0	Clec4g
7.69991e-07	0.777243	0.158	0.092	0.0099814	0	Cib2

## Sheet: Cluster 1
p_val	avg_log2FC	pct.1	pct.2	p_val_adj	cluster	gene
1.27299e-181	1.24499	1	0.935	1.65018e-177	1	Runx1
3.47749e-164	1.61346	0.985	0.741	4.50787e-160	1	Adgrl3
5.25004e-148	1.48481	0.99	0.699	6.80562e-144	1	St18
9.0248e-145	1.14538	1	0.943	1.16989e-140	1	Elmo1
2.67197e-139	1.25834	1	0.89	3.46367e-135	1	Il1r2
3.24086e-133	1.46951	0.978	0.777	4.20113e-129	1	Nedd9
2.44482e-126	1.22843	0.992	0.87	3.16923e-122	1	Rtn1
2.41908e-123	0.85234	1	0.985	3.13585e-119	1	Dock10
3.44952e-123	1.31615	0.978	0.748	4.47162e-119	1	Dock4
2.52433e-122	1.20206	0.996	0.872	3.27229e-118	1	Arhgap15
3.69542e-119	0.890981	1	0.979	4.79037e-115	1	Pip4k2a
5.2906e-118	1.13989	0.999	0.943	6.85821e-114	1	Cd86
8.76173e-118	1.22562	0.992	0.813	1.13578e-113	1	Dennd1b
8.41807e-116	1.14193	0.989	0.88	1.09123e-111	1	Ankrd44
5.93839e-107	0.993341	0.992	0.871	7.69793e-103	1	Prkcb
9.59563e-107	1.04137	0.999	0.923	1.24388e-102	1	Ankrd11
1.04597e-105	0.940765	1	0.914	1.3559e-101	1	Mycbp2
4.9993e-105	1.06243	0.989	0.902	6.48059e-101	1	Inpp5d
2.05062e-102	1.27896	0.94	0.704	2.65822e-98	1	Ctnnd2
3.59748e-101	1.26449	0.942	0.729	4.66341e-97	1	Ston2
7.28351e-99	1.34334	0.925	0.695	9.44161e-95	1	Tnks
7.34991e-99	0.748258	1	0.993	9.52769e-95	1	Ptprc
8.74312e-98	1.07504	0.988	0.853	1.13337e-93	1	Neurl3
5.13675e-94	1.05326	0.964	0.787	6.65877e-90	1	Slc9a9
2.67736e-93	1.07548	0.984	0.873	3.47066e-89	1	Slc8a1
3.57538e-93	1.00678	0.981	0.884	4.63477e-89	1	Havcr2
2.89122e-92	1.05249	0.979	0.848	3.74789e-88	1	Dapk1
1.13685e-89	0.84802	0.997	0.943	1.47369e-85	1	Mbnl1
4.9007e-88	0.931278	0.995	0.938	6.35277e-84	1	Cmip
9.46994e-88	1.174	0.938	0.705	1.22759e-83	1	Mctp1
3.41628e-87	1.15462	0.97	0.758	4.42852e-83	1	Tm6sf1
3.75438e-87	1.23354	0.892	0.625	4.86681e-83	1	Zdhhc14
4.01588e-87	0.993614	0.984	0.873	5.20579e-83	1	Vav3
2.83526e-86	0.946169	0.988	0.917	3.67535e-82	1	Tbc1d9
2.40235e-84	1.18093	0.951	0.756	3.11417e-80	1	Tiparp
9.93837e-84	1.3603	0.864	0.608	1.28831e-79	1	Gcnt2
1.73586e-83	1.07999	0.978	0.886	2.25019e-79	1	Arih1
2.27924e-80	0.735218	1	0.983	2.95458e-76	1	Cytip
3.98131e-80	-0.444423	1	1	5.16097e-76	1	Actb
4.22134e-79	0.991014	0.993	0.943	5.47212e-75	1	Lyn
1.32523e-78	0.992445	0.968	0.806	1.7179e-74	1	Cers6
2.51811e-78	0.736022	0.999	0.961	3.26422e-74	1	Uvrag
4.68174e-78	0.763985	1	0.973	6.06893e-74	1	Pde4b
1.81479e-77	0.843616	0.984	0.91	2.35252e-73	1	Dock2
2.27017e-77	1.17593	0.896	0.702	2.94282e-73	1	Diaph2
4.70825e-76	0.87538	0.985	0.899	6.1033e-72	1	Stk17b
1.05099e-75	1.11713	0.903	0.676	1.36239e-71	1	Zfhx3
2.66726e-75	0.962855	0.967	0.871	3.45756e-71	1	Baz2b
1.06116e-74	0.760305	0.999	0.958	1.37558e-70	1	Btg2
2.67672e-73	1.01477	0.94	0.766	3.46983e-69	1	Macf1
2.72457e-72	0.83242	0.99	0.942	3.53187e-68	1	Picalm
3.2118e-72	1.45183	0.763	0.427	4.16345e-68	1	Cd209c
1.71571e-71	0.689944	0.999	0.974	2.22407e-67	1	Camk1d
8.64797e-71	1.19307	0.931	0.746	1.12104e-66	1	Antxr2
1.36947e-70	1.08414	0.937	0.806	1.77525e-66	1	Btbd1
1.43272e-70	1.05883	0.923	0.758	1.85724e-66	1	Tbc1d5
7.97852e-70	-0.465836	1	1	1.03426e-65	1	Ppia
1.10846e-69	0.600253	1	0.962	1.4369e-65	1	Wdfy4
7.35985e-69	1.14258	0.882	0.686	9.54057e-65	1	Smarca2
1.03119e-68	1.06283	0.947	0.777	1.33673e-64	1	Gfod1
9.82557e-67	0.889951	0.947	0.825	1.27369e-62	1	Kynu
1.04626e-66	0.930249	0.96	0.845	1.35627e-62	1	Jmjd1c
5.71568e-66	0.900629	0.982	0.814	7.40924e-62	1	Emb
8.29923e-66	0.779532	0.993	0.957	1.07583e-61	1	Spag9
1.21151e-65	1.23051	0.864	0.615	1.57048e-61	1	Cass4
3.63601e-65	0.923652	0.923	0.742	4.71335e-61	1	Alcam
1.67076e-64	1.20433	0.789	0.487	2.16581e-60	1	Cd101
2.29357e-64	1.20673	0.879	0.653	2.97316e-60	1	Fam117b
3.41352e-64	0.978157	0.922	0.752	4.42494e-60	1	Card11
3.65091e-64	0.899525	0.911	0.755	4.73267e-60	1	Ivns1abp
1.45112e-63	1.31489	0.811	0.545	1.88109e-59	1	Gpr141
1.66884e-63	0.813448	0.989	0.894	2.16332e-59	1	Fosb
1.02561e-62	0.98927	0.911	0.734	1.3295e-58	1	Fryl
3.30321e-62	1.14124	0.864	0.638	4.28195e-58	1	Hdac9
5.35623e-62	1.19003	0.834	0.6	6.94328e-58	1	Sec24d
7.50448e-62	1.13429	0.829	0.573	9.72805e-58	1	Rin2
4.05384e-61	0.82675	0.986	0.906	5.25499e-57	1	Dennd4a
3.99919e-60	0.777919	0.962	0.789	5.18415e-56	1	Slco3a1
1.10042e-59	0.884425	0.981	0.922	1.42648e-55	1	Plek
1.33226e-59	0.991651	0.861	0.611	1.72701e-55	1	Sash1
4.17998e-59	0.785404	0.96	0.852	5.41851e-55	1	Taok3
5.00547e-59	0.9423	0.916	0.766	6.4886e-55	1	Itpr1
2.51143e-58	0.964896	0.897	0.68	3.25556e-54	1	Nlrp3
3.53073e-58	1.09569	0.864	0.669	4.57688e-54	1	Ssh2
3.57801e-58	0.862525	0.914	0.744	4.63817e-54	1	Themis2
4.81586e-58	1.07348	0.844	0.644	6.24279e-54	1	Fli1
9.11768e-58	0.964969	0.925	0.754	1.18193e-53	1	Hivep2
9.42116e-58	-2.17567	0.412	0.696	1.22127e-53	1	Tagln2
1.31005e-57	1.10051	0.844	0.643	1.69821e-53	1	Mob3b
1.82972e-56	-0.638475	1	0.999	2.37187e-52	1	Hspa8
2.33116e-56	0.60994	0.996	0.982	3.02188e-52	1	Rap1b
1.20966e-55	0.726072	0.985	0.831	1.56808e-51	1	Plet1
2.42577e-55	0.952222	0.901	0.738	3.14452e-51	1	Crtc3
8.88523e-55	0.942625	0.931	0.814	1.15179e-50	1	Sik3
1.36118e-54	0.764103	0.951	0.806	1.7645e-50	1	Lpp
4.37841e-54	0.8992	0.911	0.755	5.67573e-50	1	Clk1
4.92145e-54	0.838434	0.908	0.737	6.37968e-50	1	Fyb
8.91757e-54	0.753108	0.986	0.917	1.15598e-49	1	Wnk1
1.1407e-53	0.893806	0.937	0.802	1.47869e-49	1	Gab2
1.9178e-53	1.0904	0.807	0.577	2.48604e-49	1	Pecam1
1.99733e-53	0.829961	0.953	0.838	2.58914e-49	1	Celf2
3.56362e-53	0.918612	0.953	0.828	4.61952e-49	1	Ptprj
8.1234e-53	1.08857	0.842	0.666	1.05304e-48	1	Cnot6l
1.63552e-52	-0.559924	0.988	0.997	2.12012e-48	1	Atp5g3
4.51086e-52	-0.416405	0.997	0.999	5.84743e-48	1	Actg1
1.8078e-51	0.827802	0.929	0.795	2.34345e-47	1	Myo1f
5.19866e-51	0.902873	0.857	0.656	6.73903e-47	1	Clasp2
5.53095e-51	1.03353	0.838	0.653	7.16977e-47	1	Epb41
9.14886e-51	0.844317	0.929	0.813	1.18597e-46	1	Gnaq
1.12246e-49	0.776305	0.962	0.855	1.45505e-45	1	Syk
4.93875e-49	0.993878	0.815	0.614	6.4021e-45	1	Srgap3
1.39035e-48	0.947813	0.84	0.694	1.80231e-44	1	Retreg1
3.06806e-48	0.916362	0.84	0.651	3.97712e-44	1	Dock5
4.33144e-48	0.844753	0.852	0.644	5.61485e-44	1	Atrnl1
4.81451e-48	-1.42869	0.417	0.695	6.24105e-44	1	Ak2
5.9713e-48	0.622799	0.989	0.792	7.7406e-44	1	Pilra
1.43503e-47	0.789689	0.952	0.857	1.86023e-43	1	Slc38a1
1.48048e-47	0.94666	0.791	0.569	1.91914e-43	1	Wdfy3
3.95346e-47	1.12185	0.743	0.495	5.12487e-43	1	Atp8b4
4.01071e-47	-0.298034	1	1	5.19909e-43	1	Pfn1
1.03919e-46	0.576326	0.993	0.937	1.3471e-42	1	Csf2ra
1.41778e-46	-0.673838	0.89	0.954	1.83787e-42	1	Atp5b
1.6632e-46	0.766664	0.947	0.855	2.15601e-42	1	Dpp4
1.77383e-46	0.687653	0.996	0.934	2.29942e-42	1	Rgs1
3.46634e-46	-0.345125	1	1	4.49341e-42	1	Cfl1
5.49465e-46	0.975145	0.82	0.622	7.12272e-42	1	Abr
5.84945e-46	0.887344	0.896	0.772	7.58264e-42	1	Elovl5
6.30201e-46	0.919466	0.853	0.669	8.1693e-42	1	Tut4
1.77573e-45	0.861793	0.881	0.742	2.30188e-41	1	Fcho2
1.96299e-45	0.416532	1	0.996	2.54463e-41	1	Rbm39
3.82505e-45	0.936927	0.833	0.675	4.95841e-41	1	Aim2
1.21364e-44	0.870718	0.926	0.779	1.57325e-40	1	Rbm47
1.49473e-44	0.891642	0.84	0.675	1.93762e-40	1	Ppp3ca
1.61499e-44	-0.543119	0.982	0.991	2.09351e-40	1	Pomp
1.91051e-44	1.06489	0.785	0.602	2.47659e-40	1	Prkch
2.97127e-44	0.661864	0.986	0.897	3.85166e-40	1	Rgs2
3.32914e-44	0.790122	0.885	0.742	4.31556e-40	1	Rin3
4.40584e-44	0.898787	0.83	0.646	5.71129e-40	1	Ago2
6.06209e-44	-1.1529	0.774	0.882	7.85828e-40	1	Txn1
1.00081e-43	0.712041	0.986	0.895	1.29735e-39	1	Atf3
1.22827e-43	-0.47316	0.988	0.999	1.59221e-39	1	Cox5a
1.79545e-43	0.833964	0.879	0.744	2.32744e-39	1	Arih2
3.49008e-43	0.605803	0.984	0.899	4.52419e-39	1	Malt1
4.93951e-43	1.14863	0.691	0.444	6.40309e-39	1	Zfp608
8.9777e-43	0.860251	0.888	0.746	1.16378e-38	1	Phlpp1
9.05817e-43	0.792106	0.868	0.665	1.17421e-38	1	Trps1
9.34735e-43	0.695375	0.886	0.727	1.2117e-38	1	Cdk14
1.34759e-42	-0.529541	0.933	0.978	1.74688e-38	1	Akr1a1
1.66451e-42	0.783833	0.938	0.857	2.15771e-38	1	Pten
1.9282e-42	0.750445	0.934	0.875	2.49952e-38	1	Lrrfip1
2.28594e-42	-0.686964	0.874	0.959	2.96327e-38	1	Sumo2
3.43392e-42	0.740743	0.9	0.753	4.45139e-38	1	Arhgap18
3.88715e-42	0.986223	0.764	0.545	5.03891e-38	1	Nlrp1b
5.26063e-42	0.507349	0.996	0.939	6.81935e-38	1	Fnbp1
8.80535e-42	0.838532	0.85	0.699	1.14144e-37	1	Runx3
1.0896e-41	1.10856	0.731	0.523	1.41245e-37	1	Fgd3
3.01898e-41	0.989031	0.754	0.551	3.9135e-37	1	Slc4a7
3.37824e-41	0.671726	0.99	0.943	4.37921e-37	1	Kpna4
3.98325e-41	0.762115	0.942	0.82	5.16349e-37	1	Trerf1
4.01326e-41	1.02107	0.728	0.485	5.20239e-37	1	Cd84
7.76313e-41	-0.325127	1	1	1.00633e-36	1	Oaz1
1.01024e-40	0.855806	0.841	0.688	1.30957e-36	1	Atp8a1
1.02022e-40	0.986869	0.742	0.541	1.32251e-36	1	Ythdf3
1.9746e-40	0.688967	0.962	0.889	2.55967e-36	1	Ifrd1
2.15674e-40	1.08645	0.705	0.496	2.79578e-36	1	Bbs9
3.25869e-40	0.62586	0.967	0.892	4.22424e-36	1	Ciita
4.12978e-40	0.638238	0.97	0.871	5.35343e-36	1	Foxn3
4.24149e-40	-0.417248	0.997	0.999	5.49824e-36	1	Gapdh
7.1416e-40	-0.528133	0.989	0.994	9.25765e-36	1	Psmb8
7.98406e-40	-0.653351	0.922	0.964	1.03497e-35	1	Cycs
9.3657e-40	0.833304	0.879	0.71	1.21408e-35	1	Iqgap2
1.11628e-39	-0.750753	0.704	0.878	1.44703e-35	1	Psmb6
1.15046e-39	-0.271219	1	1	1.49134e-35	1	Rps19
1.60494e-39	0.626093	0.967	0.861	2.08048e-35	1	Itgae
1.78928e-39	1.03772	0.705	0.48	2.31945e-35	1	Dip2c
3.1429e-39	0.928042	0.796	0.615	4.07414e-35	1	Chn2
3.4572e-39	0.765247	0.872	0.744	4.48156e-35	1	Nsd3
8.12484e-39	0.962459	0.781	0.595	1.05322e-34	1	Fbxl17
1.60088e-38	0.453526	0.995	0.987	2.07522e-34	1	Cyrib
2.33614e-38	0.8974	0.785	0.578	3.02834e-34	1	Mgat4a
4.40581e-38	-0.48042	0.975	0.988	5.71125e-34	1	Chchd2
7.29219e-38	0.76673	0.889	0.721	9.45287e-34	1	Tnfaip2
1.26554e-37	1.01867	0.778	0.609	1.64052e-33	1	Atf6
1.31107e-37	0.604264	0.945	0.902	1.69955e-33	1	Clint1
1.31501e-37	1.02381	0.787	0.605	1.70464e-33	1	Rell1
1.51136e-37	0.959186	0.765	0.603	1.95917e-33	1	Ralgapa1
1.63508e-37	1.03249	0.716	0.509	2.11956e-33	1	Hepacam2
2.9986e-37	0.741698	0.883	0.754	3.88709e-33	1	Atp13a3
4.47495e-37	0.973684	0.794	0.628	5.80088e-33	1	Mideas
5.4898e-37	0.980914	0.722	0.535	7.11643e-33	1	Stx16
8.63407e-37	-0.281473	1	1	1.11923e-32	1	Rps2
1.07528e-36	0.934525	0.774	0.596	1.39388e-32	1	Tent5a
1.63172e-36	0.708161	0.87	0.758	2.11519e-32	1	Itch
1.6466e-36	-0.513449	0.919	0.97	2.13449e-32	1	Ppp1ca
1.96685e-36	0.905098	0.778	0.587	2.54962e-32	1	Ppm1h
2.21844e-36	0.879461	0.856	0.714	2.87576e-32	1	Tbc1d1
2.61829e-36	-0.30825	1	1	3.39409e-32	1	Btf3
2.86557e-36	0.800012	0.815	0.658	3.71464e-32	1	B4galt6
3.73161e-36	0.819967	0.824	0.66	4.83728e-32	1	Stap1
4.29233e-36	0.960233	0.719	0.511	5.56414e-32	1	Tiam1
8.2491e-36	-2.46344	0.225	0.466	1.06933e-31	1	Basp1
8.61732e-36	-0.529375	0.915	0.961	1.11706e-31	1	Pcbp1
1.21755e-35	0.804847	0.822	0.676	1.57831e-31	1	Arid1b
2.07505e-35	0.821128	0.837	0.695	2.68988e-31	1	Btbd9
2.15231e-35	0.431054	0.997	0.99	2.79004e-31	1	Srrm2
3.25949e-35	-0.335783	1	1	4.22528e-31	1	Tmsb4x
3.95844e-35	0.822844	0.785	0.609	5.13133e-31	1	Adcy7
7.1604e-35	0.791241	0.868	0.736	9.28202e-31	1	Smchd1
7.16653e-35	1.06234	0.613	0.381	9.28997e-31	1	Adgre1
7.42672e-35	0.875379	0.749	0.595	9.62726e-31	1	Nf1
7.96105e-35	-0.516087	0.953	0.981	1.03199e-30	1	Atp5g1
8.26242e-35	1.1871	0.624	0.411	1.07106e-30	1	Apba1
9.56912e-35	1.09305	0.65	0.463	1.24044e-30	1	Zbtb20
9.64442e-35	0.726836	0.845	0.731	1.25021e-30	1	Eif4g3
1.00314e-34	0.599864	0.929	0.851	1.30037e-30	1	Luc7l2
1.02866e-34	-0.540576	0.857	0.939	1.33345e-30	1	Psmb5
1.04047e-34	-0.52325	0.955	0.978	1.34876e-30	1	Cnn2
1.79426e-34	0.828567	0.77	0.597	2.3259e-30	1	Lrba
2.1435e-34	1.05076	0.652	0.438	2.77863e-30	1	Frrs1
2.85107e-34	0.673622	0.904	0.806	3.69584e-30	1	Lyst
3.65515e-34	0.378292	0.711	0.469	4.73817e-30	1	Tmcc3
4.66921e-34	0.800746	0.801	0.614	6.05269e-30	1	Sorl1
4.67511e-34	0.827415	0.781	0.626	6.06034e-30	1	Mark3
5.03932e-34	0.635706	0.973	0.902	6.53247e-30	1	Wipf1
5.20121e-34	1.03443	0.656	0.44	6.74233e-30	1	Mical2
5.2782e-34	0.800695	0.779	0.605	6.84214e-30	1	Rasgrp4
5.45029e-34	0.692105	0.948	0.859	7.06521e-30	1	Ahr
5.6345e-34	-0.432829	0.982	0.993	7.304e-30	1	Elob
7.69113e-34	-0.337394	1	1	9.97002e-30	1	Myl6
8.29796e-34	0.580416	0.977	0.947	1.07566e-29	1	Arf4
8.47669e-34	0.731954	0.889	0.743	1.09883e-29	1	Ldlr
1.15098e-33	1.14036	0.599	0.38	1.49202e-29	1	Maml3
1.72339e-33	1.00984	0.634	0.422	2.23403e-29	1	Arhgap39
3.0733e-33	0.673927	0.951	0.866	3.98392e-29	1	Mbnl2
3.08458e-33	-1.3855	0.619	0.78	3.99854e-29	1	Tuba1b
3.71072e-33	-0.39294	0.993	0.995	4.81021e-29	1	Atp5j2
4.871e-33	0.495228	0.897	0.74	6.31427e-29	1	Nr4a3
7.84537e-33	1.37152	0.594	0.376	1.01699e-28	1	Cpm
8.59547e-33	0.773741	0.781	0.608	1.11423e-28	1	Lrrk2
8.66499e-33	0.870083	0.77	0.61	1.12324e-28	1	Plekha5
1.12392e-32	-0.580369	0.979	0.99	1.45693e-28	1	Prdx1
1.19127e-32	0.699545	0.863	0.761	1.54424e-28	1	Gpr183
2.24574e-32	-0.584293	0.966	0.979	2.91115e-28	1	Hspe1
2.42945e-32	-0.48712	0.982	0.995	3.14929e-28	1	Sec61g
3.61642e-32	-1.11053	0.787	0.898	4.68797e-28	1	Syngr2
8.10061e-32	-0.961129	0.51	0.711	1.05008e-27	1	Hmgn1
1.18007e-31	0.823806	0.863	0.757	1.52973e-27	1	Cdk11b
1.19472e-31	-0.524585	0.99	0.997	1.54872e-27	1	Psme2
1.26751e-31	0.669178	0.857	0.731	1.64307e-27	1	Nfam1
1.95034e-31	0.550312	0.93	0.791	2.52823e-27	1	Ncf2
2.45186e-31	-0.923083	1	0.993	3.17835e-27	1	Crip1
2.7524e-31	-0.28833	1	1	3.56793e-27	1	H3f3a
2.94339e-31	0.478168	0.974	0.927	3.81552e-27	1	Akap13
2.95605e-31	0.743701	0.798	0.661	3.83192e-27	1	Pan3
3.95681e-31	-0.467266	0.979	0.987	5.12921e-27	1	Gabarap
4.00266e-31	-0.306427	1	0.999	5.18865e-27	1	Ubb
4.91522e-31	-0.524697	0.915	0.965	6.3716e-27	1	Tbca
5.23363e-31	-1.23761	0.656	0.798	6.78435e-27	1	Tubb5
8.11539e-31	0.871837	0.717	0.541	1.052e-26	1	Irs2
9.10496e-31	-0.489863	0.911	0.97	1.18028e-26	1	Rbx1
1.26591e-30	0.931681	0.749	0.597	1.641e-26	1	Ptk2b
1.31662e-30	-0.683484	0.665	0.836	1.70674e-26	1	Cope
1.3418e-30	0.574359	0.937	0.868	1.73937e-26	1	Ccnl1
1.39664e-30	0.726231	0.864	0.732	1.81046e-26	1	Pik3ap1
2.5871e-30	0.845095	0.719	0.55	3.35366e-26	1	Abcg3
2.68888e-30	0.697025	0.798	0.63	3.48559e-26	1	Ccr1
3.02804e-30	0.68599	0.826	0.688	3.92525e-26	1	Klf13
3.09162e-30	-2.86369	0.085	0.291	4.00767e-26	1	Serpina3g
3.1086e-30	0.477727	0.99	0.785	4.02968e-26	1	Cd209a
3.43021e-30	-2.46791	0.13	0.344	4.44658e-26	1	Gatm
4.94945e-30	-0.521576	0.856	0.94	6.41598e-26	1	Psmb3
7.00444e-30	-0.814697	0.554	0.762	9.07985e-26	1	Rnh1
7.43123e-30	0.967956	0.759	0.621	9.63311e-26	1	Gpd2
7.47353e-30	0.486075	0.988	0.968	9.68794e-26	1	Sf3b1
7.70966e-30	-0.850555	0.506	0.719	9.99403e-26	1	Pgk1
8.88601e-30	0.420537	0.992	0.972	1.15189e-25	1	Srsf5
9.15392e-30	-0.566628	0.733	0.889	1.18662e-25	1	Csnk2b
1.16494e-29	0.611723	0.875	0.763	1.51011e-25	1	Jarid2
1.24359e-29	0.609023	0.883	0.791	1.61207e-25	1	Ddx6
1.42474e-29	-0.303471	1	1	1.84689e-25	1	Tmsb10
1.62065e-29	-0.630083	0.89	0.949	2.10085e-25	1	Ran
1.96254e-29	-0.456156	0.925	0.966	2.54404e-25	1	Edf1
2.03993e-29	1.32097	0.495	0.295	2.64437e-25	1	Sipa1l2
2.17863e-29	0.902122	0.848	0.75	2.82416e-25	1	Nr4a2
2.25348e-29	1.047	0.601	0.389	2.92119e-25	1	Bach2
2.67585e-29	0.826643	0.812	0.693	3.46871e-25	1	Zc3hav1
3.03053e-29	-0.338538	0.999	0.997	3.92847e-25	1	Atp5g2
3.12493e-29	0.344424	1	0.959	4.05084e-25	1	Tyrobp
4.32977e-29	-0.342899	1	1	5.61269e-25	1	Atox1
4.37572e-29	0.730979	0.782	0.594	5.67225e-25	1	Irak2
6.21857e-29	0.974693	0.668	0.483	8.06113e-25	1	Rabgef1
7.27713e-29	-0.411983	0.966	0.986	9.43335e-25	1	Cox6a1
8.91552e-29	0.60982	0.813	0.686	1.15572e-24	1	Vti1a
1.19158e-28	0.97425	0.636	0.456	1.54464e-24	1	Plekhm3
1.27975e-28	0.466813	0.99	0.919	1.65893e-24	1	Otulinl
1.59043e-28	-0.583512	0.993	0.997	2.06168e-24	1	Sec61b
1.62868e-28	0.703879	0.801	0.702	2.11125e-24	1	Galnt2l
1.90988e-28	-0.340546	0.997	1	2.47577e-24	1	Cox5b
2.13503e-28	-5.19616	0.082	0.271	2.76764e-24	1	S100a6
2.21901e-28	-0.702003	0.672	0.841	2.8765e-24	1	Banf1
2.23545e-28	-0.438869	0.959	0.975	2.89781e-24	1	Snrpe
2.27959e-28	-0.736343	0.561	0.77	2.95503e-24	1	Psma6
2.92328e-28	-0.570031	0.822	0.91	3.78944e-24	1	Nme2
3.23409e-28	1.0209	0.643	0.453	4.19235e-24	1	Pde3b
4.66234e-28	-0.360658	0.99	0.998	6.04379e-24	1	Atp5h
4.8609e-28	0.82084	0.59	0.369	6.30118e-24	1	Mylk
5.36147e-28	-7.2003	0.029	0.197	6.95007e-24	1	Fabp5
6.39361e-28	0.706652	0.826	0.688	8.28803e-24	1	Susd6
6.57262e-28	-2.0647	0.203	0.42	8.52008e-24	1	Anxa2
6.77869e-28	-0.491004	0.877	0.931	8.78721e-24	1	Tmem256
6.86593e-28	-3.75993	0.036	0.208	8.9003e-24	1	Btla
8.17999e-28	-0.736157	0.597	0.781	1.06037e-23	1	C1qbp
8.24871e-28	-1.58299	0.255	0.472	1.06928e-23	1	Hmgn2
8.89047e-28	0.844729	0.691	0.508	1.15247e-23	1	St6gal1
9.08537e-28	0.804592	0.774	0.652	1.17774e-23	1	Kpna1
1.00105e-27	1.31325	0.451	0.258	1.29766e-23	1	Rasgrf2
1.02213e-27	-3.98925	0.038	0.212	1.32499e-23	1	Stmn1
1.12142e-27	-0.718905	0.477	0.704	1.4537e-23	1	Sec13
1.16865e-27	0.460504	0.986	0.894	1.51492e-23	1	Man2b1
1.28868e-27	-0.712304	0.534	0.756	1.67051e-23	1	Cct7
1.36811e-27	1.15518	0.472	0.268	1.77348e-23	1	Osbpl10
1.39787e-27	0.530511	0.933	0.811	1.81205e-23	1	Tep1
1.59013e-27	0.80931	0.781	0.627	2.06128e-23	1	Entpd1
1.774e-27	-0.368176	0.962	0.989	2.29964e-23	1	Nedd8
1.79954e-27	-0.773556	0.601	0.784	2.33274e-23	1	Hspd1
1.80705e-27	-0.415164	0.955	0.977	2.34248e-23	1	Uqcrb
2.40051e-27	-0.533177	0.818	0.912	3.11179e-23	1	Swi5
2.41086e-27	0.866753	0.665	0.485	3.12519e-23	1	Mvb12b
2.51672e-27	0.651495	0.874	0.804	3.26243e-23	1	Rab8b
2.7572e-27	0.783649	0.796	0.647	3.57416e-23	1	Ggta1
3.14869e-27	-0.198098	1	1	4.08165e-23	1	Rpsa
3.21256e-27	0.907116	0.689	0.54	4.16445e-23	1	Lrrfip2
3.25401e-27	0.403991	0.978	0.932	4.21817e-23	1	Tmem131
4.09815e-27	-0.635338	0.635	0.815	5.31243e-23	1	Mrps14
4.4518e-27	0.265849	1	1	5.77087e-23	1	Fth1
8.1197e-27	-0.427694	0.975	0.987	1.05256e-22	1	Smdt1
8.33032e-27	0.414691	0.982	0.95	1.07986e-22	1	Litaf
1.21725e-26	-0.374021	0.97	0.988	1.57792e-22	1	Cox7a2
1.77602e-26	-0.741099	0.499	0.714	2.30226e-22	1	Ube2m
1.96435e-26	0.745215	0.772	0.664	2.54639e-22	1	Aff4
2.28666e-26	-0.467567	0.922	0.966	2.9642e-22	1	Ndufb11
2.47194e-26	0.515354	0.952	0.825	3.20437e-22	1	Cd300a
2.79568e-26	-0.383662	0.957	0.976	3.62404e-22	1	Atp5pb
3.27317e-26	-0.511301	0.83	0.923	4.24301e-22	1	Calm3
3.94424e-26	0.702192	0.849	0.771	5.11291e-22	1	Tra2a
3.96593e-26	0.635973	0.804	0.696	5.14104e-22	1	Synj1
4.00619e-26	0.661091	0.904	0.816	5.19323e-22	1	Dapp1
4.31229e-26	-0.688036	0.505	0.723	5.59002e-22	1	Tbcb
4.65659e-26	0.737154	0.752	0.615	6.03633e-22	1	Vps13b
4.9017e-26	-0.548735	0.789	0.905	6.35407e-22	1	Vdac2
6.57159e-26	-0.605627	0.811	0.919	8.51875e-22	1	Sri
6.73523e-26	-0.43585	0.942	0.968	8.73088e-22	1	Uqcr11
6.95378e-26	0.365672	1	0.998	9.01418e-22	1	Junb
7.43587e-26	-1.50764	0.247	0.456	9.63911e-22	1	Rnf19b
8.08755e-26	-0.500123	0.827	0.923	1.04839e-21	1	Park7
9.50196e-26	0.834653	0.719	0.566	1.23174e-21	1	Zfp710
1.37841e-25	-0.311145	1	1	1.78684e-21	1	Hsp90ab1
1.42831e-25	0.500918	0.936	0.737	1.85152e-21	1	Pilrb2
1.44852e-25	-1.2662	0.191	0.405	1.87771e-21	1	Bcl7c
1.4847e-25	-0.364257	0.982	0.988	1.92462e-21	1	Atp5j
1.50071e-25	0.484921	0.986	0.926	1.94537e-21	1	Itgax
1.67833e-25	0.501749	0.885	0.773	2.17563e-21	1	Dock8
1.80843e-25	-0.791659	0.406	0.627	2.34427e-21	1	Psmb7
1.84519e-25	0.798356	0.684	0.53	2.39192e-21	1	Tcf20
1.85278e-25	0.594667	0.894	0.807	2.40176e-21	1	Ece1
1.91945e-25	0.641852	0.864	0.797	2.48819e-21	1	Ythdc1
2.10631e-25	-1.78988	0.23	0.428	2.73041e-21	1	Cks1b
2.21363e-25	-0.252437	1	1	2.86953e-21	1	Cox4i1
2.24985e-25	1.01937	0.602	0.44	2.91647e-21	1	St3gal3
2.47363e-25	1.06727	0.506	0.314	3.20657e-21	1	Map4k3
2.55369e-25	-0.70598	0.694	0.843	3.31035e-21	1	Anxa5
2.73847e-25	-0.624439	0.997	0.999	3.54988e-21	1	H2az1
2.94783e-25	-2.34518	0.092	0.277	3.82127e-21	1	H2-Q7
3.08494e-25	-0.90173	0.542	0.727	3.99901e-21	1	Iscu
3.10838e-25	1.05751	0.538	0.35	4.02939e-21	1	Smyd3
3.1111e-25	0.775179	0.713	0.57	4.03291e-21	1	Lrch1
3.26788e-25	0.995433	0.545	0.35	4.23616e-21	1	Tjp2
3.35284e-25	0.611557	0.833	0.703	4.34629e-21	1	Kansl1
3.65719e-25	0.6312	0.897	0.834	4.74082e-21	1	Zfand3
3.77128e-25	0.472126	0.96	0.879	4.88871e-21	1	Pak1
4.79254e-25	-0.67133	0.694	0.835	6.21256e-21	1	Alyref
4.94567e-25	-6.87653	0.004	0.141	6.41107e-21	1	Ifi205
5.78526e-25	0.753746	0.756	0.608	7.49944e-21	1	Exoc4
6.4252e-25	1.09857	0.492	0.301	8.32898e-21	1	Rnf150
6.45058e-25	0.855044	0.591	0.399	8.36189e-21	1	Cd72
6.88847e-25	0.996722	0.582	0.394	8.92952e-21	1	Pik3r6
6.92437e-25	0.831705	0.726	0.602	8.97606e-21	1	Fam172a
8.97776e-25	-0.558067	1	0.999	1.16379e-20	1	Ptma
1.12288e-24	0.583324	0.868	0.73	1.45559e-20	1	Got1
1.17139e-24	0.667822	0.812	0.711	1.51847e-20	1	Nipbl
1.34913e-24	0.751681	0.73	0.597	1.74888e-20	1	Sdccag8
1.61726e-24	-0.610462	0.623	0.794	2.09646e-20	1	Ndufv2
1.68024e-24	-0.299601	0.997	0.999	2.17809e-20	1	Cox6c
1.8476e-24	-0.465139	0.857	0.931	2.39505e-20	1	Psma2
2.81891e-24	0.77796	0.704	0.544	3.65415e-20	1	Sec24b
3.08864e-24	-0.336802	0.999	0.999	4.00381e-20	1	Sem1
3.23349e-24	0.740313	0.7	0.535	4.19157e-20	1	Mta3
3.53502e-24	0.462454	0.96	0.933	4.58244e-20	1	Tra2b
3.75305e-24	-0.691544	0.524	0.719	4.86507e-20	1	Psmc3
4.27067e-24	-0.359662	0.952	0.978	5.53606e-20	1	Arf5
4.30711e-24	0.674042	0.75	0.62	5.58331e-20	1	Kmt2c
4.31471e-24	0.78965	0.656	0.49	5.59316e-20	1	Tet3
4.46485e-24	-0.427634	0.931	0.961	5.78779e-20	1	Cox7b
4.60007e-24	-0.894123	0.416	0.603	5.96307e-20	1	Prmt1
4.7746e-24	0.972653	0.672	0.529	6.18931e-20	1	Ell2
4.91205e-24	0.784429	0.652	0.481	6.36749e-20	1	Stra6l
4.9576e-24	-1.27976	0.583	0.722	6.42654e-20	1	Nfkbia
5.77049e-24	-0.631	1	1	7.48028e-20	1	Ftl1
6.00814e-24	0.320267	1	0.997	7.78836e-20	1	Gdi2
6.19319e-24	-1.10579	0.261	0.466	8.02824e-20	1	Nans
7.31719e-24	-0.530878	0.741	0.881	9.48527e-20	1	Ndufc1
7.43792e-24	0.756747	0.752	0.624	9.64178e-20	1	Map3k1
7.8113e-24	0.725353	0.749	0.632	1.01258e-19	1	Pias1
8.07093e-24	-4.61632	0.023	0.169	1.04623e-19	1	Marcksl1
8.24348e-24	-0.548435	0.771	0.872	1.0686e-19	1	Snrpd3
9.81321e-24	-0.512971	0.737	0.871	1.27209e-19	1	Psma5
1.0046e-23	-0.623686	0.892	0.941	1.30226e-19	1	Mif
1.02559e-23	-0.465859	0.846	0.935	1.32948e-19	1	Brk1
1.19762e-23	0.66692	0.837	0.732	1.55247e-19	1	1700025G04Rik
1.33351e-23	-0.466097	0.931	0.965	1.72862e-19	1	Rps27l
1.38467e-23	0.792482	0.754	0.619	1.79495e-19	1	Lrrc8d
1.62942e-23	-0.454259	0.871	0.936	2.11222e-19	1	Ndufb8
1.64856e-23	-0.5029	0.768	0.9	2.13703e-19	1	Psmb4
1.84136e-23	1.00226	0.56	0.381	2.38695e-19	1	Vps37b
1.98355e-23	-1.22803	0.399	0.587	2.57128e-19	1	Odc1
2.2145e-23	0.828343	0.627	0.454	2.87065e-19	1	Rptor
2.57454e-23	-0.627333	0.631	0.789	3.33737e-19	1	Naa38
2.65239e-23	-0.320347	1	0.999	3.4383e-19	1	Cox7c
2.71799e-23	-0.372558	0.934	0.974	3.52333e-19	1	Atp5c1
2.77256e-23	0.765327	0.724	0.591	3.59406e-19	1	Itprid2
2.81611e-23	0.965434	0.608	0.443	3.65052e-19	1	Cwc25
2.95598e-23	-5.84444	0.033	0.18	3.83183e-19	1	Irf8
3.10879e-23	0.352356	0.966	0.882	4.02993e-19	1	Rbpj
3.40178e-23	1.00532	0.606	0.433	4.40973e-19	1	LIN54
3.57142e-23	0.52318	0.904	0.814	4.62964e-19	1	App
3.68965e-23	-0.51245	0.786	0.884	4.78289e-19	1	Atp5o.1
4.10675e-23	0.921699	0.641	0.497	5.32358e-19	1	Zswim6
4.18171e-23	0.885374	0.636	0.482	5.42075e-19	1	Stk10
5.07046e-23	-1.16502	0.174	0.374	6.57284e-19	1	Ubl4a
5.15143e-23	0.375217	0.989	0.953	6.67779e-19	1	Pim1
5.30178e-23	0.425586	0.947	0.792	6.8727e-19	1	Cd300c2
5.69932e-23	-0.561997	0.709	0.849	7.38802e-19	1	Ndufab1
5.94715e-23	0.623193	0.749	0.603	7.70929e-19	1	Cd244a
6.88177e-23	-0.548198	0.709	0.834	8.92083e-19	1	Snrpd2
7.08302e-23	0.867623	0.682	0.543	9.18172e-19	1	Zcchc7
7.21031e-23	-0.580577	0.638	0.804	9.34673e-19	1	Psmd8
7.41959e-23	-0.86841	0.324	0.535	9.61802e-19	1	Ddx39a
8.93044e-23	0.77971	0.634	0.466	1.15765e-18	1	Dennd1a
1.26994e-22	-0.91278	0.811	0.886	1.64623e-18	1	Tspo
1.36253e-22	-0.305186	0.999	0.998	1.76625e-18	1	Cox6b1
1.37057e-22	-0.601819	0.652	0.811	1.77668e-18	1	Ndufb6
1.41284e-22	0.476895	0.989	0.949	1.83147e-18	1	Ier2
1.52849e-22	-0.377822	0.96	0.985	1.98138e-18	1	Uqcrq
1.58612e-22	-0.263178	1	1	2.05609e-18	1	Atp5l
1.59922e-22	-0.394522	0.981	0.99	2.07307e-18	1	Eif5a
1.74246e-22	0.681764	0.742	0.604	2.25875e-18	1	Per1
1.86074e-22	-0.363008	0.988	0.982	2.41207e-18	1	Ldha
1.97229e-22	0.715064	0.572	0.39	2.55668e-18	1	Gramd1b
2.12655e-22	-0.74167	0.403	0.611	2.75665e-18	1	Psmc5
2.4663e-22	-0.762673	0.405	0.618	3.19707e-18	1	Ahsa1
2.58596e-22	-0.986698	0.48	0.655	3.35218e-18	1	Lgals1
2.65541e-22	-0.642442	0.61	0.767	3.4422e-18	1	Pebp1
3.63057e-22	0.562043	0.805	0.69	4.7063e-18	1	Pik3r5
4.1044e-22	-0.389784	0.933	0.968	5.32053e-18	1	Abracl
4.25468e-22	0.601018	0.674	0.501	5.51534e-18	1	Stat4
4.26231e-22	-0.308357	0.995	1	5.52523e-18	1	Ybx1
5.05651e-22	-0.398713	0.916	0.971	6.55475e-18	1	Uqcr10
5.31975e-22	-0.696647	0.591	0.744	6.896e-18	1	Cacybp
6.114e-22	-0.845178	0.394	0.588	7.92558e-18	1	Stip1
6.25908e-22	1.01463	0.492	0.313	8.11365e-18	1	Ptpro
1.2738e-21	-0.465704	0.768	0.89	1.65123e-17	1	Ndufb4
1.34769e-21	-0.320031	0.971	0.993	1.74701e-17	1	Eif3k
1.35029e-21	0.682692	0.671	0.507	1.75038e-17	1	Ncoa2
1.41211e-21	-0.544283	0.815	0.903	1.83051e-17	1	Scand1
1.72908e-21	-2.27383	0.059	0.214	2.2414e-17	1	H2-Q6
1.78629e-21	-0.802432	0.61	0.762	2.31557e-17	1	Ranbp1
1.80747e-21	-0.302246	0.995	0.998	2.34303e-17	1	Psme1
1.83484e-21	0.598295	0.872	0.798	2.37851e-17	1	Rock1
1.93804e-21	-0.238985	0.999	1	2.51228e-17	1	Rpl7a
1.99154e-21	-0.545271	0.69	0.843	2.58163e-17	1	Eloc
2.46058e-21	0.702895	0.686	0.55	3.18965e-17	1	Amz1
2.46184e-21	-0.469106	0.834	0.924	3.19129e-17	1	Srp9
2.47315e-21	0.54104	0.872	0.823	3.20594e-17	1	Ppp1r12a
2.5762e-21	-4.61839	0.01	0.133	3.33953e-17	1	Sdc4
2.79617e-21	-0.433645	0.898	0.96	3.62468e-17	1	Psma7
2.95139e-21	0.616425	0.787	0.699	3.82588e-17	1	Ndel1
3.50922e-21	-1.79715	0.159	0.332	4.549e-17	1	Olfm1
3.93076e-21	-0.293314	0.999	0.997	5.09545e-17	1	Taldo1
3.96509e-21	0.621156	0.765	0.627	5.13994e-17	1	Ndst1
4.13511e-21	-0.805026	0.421	0.605	5.36034e-17	1	Nutf2
4.35037e-21	0.689343	0.713	0.583	5.63938e-17	1	Adgrg5
5.35294e-21	0.683296	0.754	0.636	6.93902e-17	1	Rassf1
5.46387e-21	0.779128	0.772	0.647	7.08282e-17	1	Fam107b
5.95135e-21	0.947837	0.599	0.447	7.71474e-17	1	Tmem164
5.97528e-21	0.780968	0.682	0.539	7.74575e-17	1	Ambra1
6.18186e-21	0.752721	0.711	0.577	8.01355e-17	1	Usp9x
6.46759e-21	-0.432881	0.897	0.942	8.38394e-17	1	Atp6v1g1
6.9821e-21	0.942721	0.579	0.425	9.0509e-17	1	Arnt
7.30969e-21	-0.446204	0.849	0.928	9.47555e-17	1	Arpp19
7.80569e-21	-0.591073	0.488	0.696	1.01185e-16	1	Rbm8a
8.06411e-21	0.291978	0.951	0.882	1.04535e-16	1	Etv6
8.98777e-21	-0.556753	0.763	0.872	1.16508e-16	1	Limd2
9.87401e-21	-0.306572	0.981	0.995	1.27997e-16	1	Atp5d
1.00636e-20	0.671404	0.772	0.675	1.30454e-16	1	Chd2
1.04986e-20	-0.409627	0.995	0.991	1.36093e-16	1	Cyba
1.10961e-20	0.587961	0.824	0.702	1.43838e-16	1	Aff1
1.14817e-20	0.59402	0.797	0.693	1.48837e-16	1	Hectd1
1.19824e-20	1.20118	0.484	0.33	1.55328e-16	1	Spred2
1.2195e-20	-0.592094	0.82	0.898	1.58084e-16	1	Batf3
1.27359e-20	0.84526	0.584	0.413	1.65095e-16	1	Nabp1
1.43908e-20	-0.384818	0.999	0.998	1.86548e-16	1	B2m
1.53603e-20	0.748738	0.652	0.499	1.99115e-16	1	Atp11b
1.58855e-20	-0.7224	0.364	0.566	2.05924e-16	1	Cops6
1.66773e-20	-0.178632	1	1	2.16188e-16	1	Rpl8
1.73813e-20	0.518705	0.925	0.811	2.25314e-16	1	Fgl2
1.77576e-20	-0.490734	0.871	0.933	2.30191e-16	1	Hnrnpab
1.79528e-20	-0.354055	0.981	0.992	2.32723e-16	1	Rbm3
1.84075e-20	-0.414038	0.993	0.981	2.38617e-16	1	Ctsz
1.93186e-20	-0.852717	0.443	0.616	2.50427e-16	1	Mrpl14
2.11453e-20	-1.22375	0.289	0.471	2.74107e-16	1	Tubb4b
2.31715e-20	-0.623724	0.484	0.674	3.00372e-16	1	Ufm1
2.32937e-20	-3.10223	0.053	0.196	3.01956e-16	1	Lima1
2.67593e-20	-0.74638	0.444	0.622	3.46881e-16	1	Ndufa12
2.89568e-20	-1.68378	0.134	0.305	3.75367e-16	1	Gsr
3.52625e-20	0.61529	0.822	0.724	4.57108e-16	1	Hsd17b4
3.73024e-20	0.876563	0.575	0.421	4.83551e-16	1	Mbd5
4.16023e-20	0.378089	0.951	0.891	5.39291e-16	1	Itga4
4.18711e-20	0.702198	0.665	0.542	5.42775e-16	1	Rapgef1
4.73709e-20	0.820983	0.669	0.536	6.14068e-16	1	4932438A13Rik
5.07655e-20	0.575273	0.982	0.876	6.58073e-16	1	Mt1
5.61947e-20	-3.29868	0.025	0.152	7.28452e-16	1	Gpr171
5.90968e-20	0.430155	0.967	0.923	7.66072e-16	1	Cbfa2t3
6.18877e-20	0.862124	0.481	0.3	8.02251e-16	1	Fam189a2
6.28029e-20	-5.35397	0.029	0.156	8.14114e-16	1	Il4i1
6.32308e-20	0.715345	0.702	0.598	8.19661e-16	1	Pxn
7.33903e-20	-0.205201	0.999	1	9.51358e-16	1	Rpl3
7.38636e-20	0.80892	0.606	0.441	9.57493e-16	1	Fndc3b
8.15163e-20	1.18891	0.348	0.189	1.0567e-15	1	Carmil1
8.58571e-20	0.553291	0.787	0.656	1.11297e-15	1	Rapgef6
1.11839e-19	0.51666	0.87	0.726	1.44977e-15	1	Ccrl2
1.3731e-19	0.643412	0.765	0.657	1.77995e-15	1	Ikzf1
1.48245e-19	0.506965	0.804	0.64	1.92171e-15	1	Pilrb1
1.82498e-19	0.606428	0.748	0.634	2.36573e-15	1	Sulf2
1.91447e-19	-0.65396	0.508	0.687	2.48173e-15	1	Nudc
1.93029e-19	0.833749	0.556	0.397	2.50223e-15	1	Itpr2
1.99033e-19	0.44861	0.893	0.806	2.58007e-15	1	Mrtfa
2.02508e-19	-0.542167	0.591	0.771	2.62511e-15	1	Pdcd5
2.40773e-19	0.652292	0.728	0.599	3.12114e-15	1	Med13l
2.55753e-19	-0.602844	0.578	0.748	3.31533e-15	1	Mrpl54
2.7283e-19	-0.599718	0.501	0.688	3.5367e-15	1	Eif6
2.80085e-19	0.840753	0.469	0.298	3.63074e-15	1	Arid5b
2.90252e-19	0.693717	0.649	0.487	3.76254e-15	1	Wdfy2
2.94032e-19	-0.67764	0.512	0.693	3.81154e-15	1	Ssr2
3.19199e-19	-1.088	0.248	0.433	4.13777e-15	1	Tpi1
3.24294e-19	-0.926207	0.34	0.526	4.20383e-15	1	Tap1
3.43553e-19	-0.943894	0.283	0.466	4.45348e-15	1	Ctdnep1
3.78132e-19	0.521049	0.818	0.677	4.90173e-15	1	Zfp36l2
3.86457e-19	-0.780169	0.373	0.553	5.00964e-15	1	Snrpa
3.86991e-19	-0.206288	1	1	5.01656e-15	1	Cox8a
4.04802e-19	0.682389	0.726	0.622	5.24745e-15	1	Thoc2
4.44141e-19	-0.607071	0.9	0.923	5.75741e-15	1	Hsp90aa1
4.44186e-19	0.492228	0.872	0.769	5.75798e-15	1	St8sia4
4.57787e-19	-0.273862	1	1	5.9343e-15	1	Calm1
4.63669e-19	0.88464	0.605	0.47	6.01054e-15	1	Braf
4.64482e-19	-0.187584	1	1	6.02108e-15	1	Rps26
4.85341e-19	1.07534	0.394	0.23	6.29148e-15	1	Slc44a5
5.04967e-19	1.01069	0.443	0.285	6.54588e-15	1	Mthfr
5.58759e-19	-0.454199	0.951	0.971	7.24319e-15	1	Mrpl52
5.65127e-19	-0.966159	0.257	0.441	7.32574e-15	1	Lsm2
5.95533e-19	-0.686735	0.433	0.616	7.7199e-15	1	Ap2m1
7.5573e-19	-0.536465	0.632	0.793	9.79652e-15	1	Ndufb2
7.78771e-19	0.540728	0.815	0.734	1.00952e-14	1	Qk
7.98203e-19	-0.408056	0.835	0.908	1.03471e-14	1	Eef1d
8.03542e-19	-1.16138	0.203	0.38	1.04163e-14	1	Anxa4
8.07161e-19	0.70962	0.665	0.536	1.04632e-14	1	Dock11
8.23478e-19	-0.5988	0.498	0.678	1.06747e-14	1	Sdhb
8.42584e-19	-0.530897	0.702	0.823	1.09224e-14	1	Cct8
8.45466e-19	0.410283	0.966	0.935	1.09598e-14	1	Tnfaip8
8.72745e-19	0.594509	0.842	0.765	1.13134e-14	1	Map3k14
8.77047e-19	-0.705043	0.329	0.528	1.13692e-14	1	Smarcb1
8.79708e-19	-0.419789	0.85	0.929	1.14037e-14	1	Snrpb
9.04762e-19	-0.536373	0.613	0.769	1.17284e-14	1	Tcp1
9.21397e-19	-0.18487	1	1	1.19441e-14	1	Rpl35
1.06003e-18	-3.36303	0.018	0.134	1.37412e-14	1	Nck2
1.12494e-18	0.781845	0.593	0.436	1.45826e-14	1	Nfatc1
1.15696e-18	-5.43321	0.016	0.13	1.49976e-14	1	Pclaf
1.17978e-18	-1.64413	0.1	0.255	1.52936e-14	1	Gng12
1.20338e-18	0.686704	0.678	0.576	1.55994e-14	1	Usp3
1.20419e-18	0.43879	0.807	0.617	1.56099e-14	1	Clec4a2
1.33349e-18	-0.429262	0.871	0.939	1.7286e-14	1	Ywhae
1.49648e-18	-0.575058	0.546	0.718	1.93989e-14	1	Phb2
1.53465e-18	-0.398928	0.903	0.94	1.98937e-14	1	Snrpf
1.54933e-18	0.878467	0.604	0.467	2.0084e-14	1	Rere
1.63514e-18	-0.318231	0.944	0.974	2.11963e-14	1	Ndufa7
1.64527e-18	-0.490282	0.748	0.869	2.13277e-14	1	Bax
1.67067e-18	-0.335121	0.971	0.976	2.16569e-14	1	Rpl36al
1.70716e-18	-4.71316	0.016	0.129	2.21299e-14	1	Birc5
1.75695e-18	-0.897935	0.307	0.489	2.27753e-14	1	Acadl
1.76449e-18	-0.311784	0.977	0.977	2.2873e-14	1	Ndufa13
1.78188e-18	-0.466792	0.752	0.872	2.30986e-14	1	Timm13
1.87726e-18	0.711079	0.663	0.544	2.4335e-14	1	Ap1s3
1.88757e-18	-0.655893	0.416	0.608	2.44686e-14	1	Psmc4
1.89654e-18	0.235263	1	0.999	2.45848e-14	1	Srgn
1.97702e-18	0.607654	0.704	0.584	2.56281e-14	1	Plcb2
1.99213e-18	0.441313	0.871	0.788	2.5824e-14	1	Stat3
2.06885e-18	-0.38312	0.92	0.947	2.68185e-14	1	Eef1g
2.11272e-18	-0.486636	0.713	0.846	2.73872e-14	1	Ndufc2
2.13637e-18	-0.342503	0.967	0.983	2.76938e-14	1	Ppib
2.24018e-18	-0.926148	0.438	0.611	2.90394e-14	1	Ddt
2.26663e-18	0.618745	0.763	0.658	2.93823e-14	1	Tcirg1
2.30769e-18	-0.413532	0.993	0.991	2.99146e-14	1	Atpif1
2.4828e-18	-1.07185	0.222	0.399	3.21846e-14	1	Ppa1
2.50904e-18	-6.70333	0.019	0.133	3.25247e-14	1	Ccl24
2.58173e-18	-0.619904	0.505	0.688	3.3467e-14	1	Cct3
2.76705e-18	-0.836228	0.346	0.528	3.58693e-14	1	Nme1
2.85735e-18	0.742087	0.668	0.541	3.70399e-14	1	Ext1
2.93062e-18	0.823408	0.547	0.394	3.79897e-14	1	Cpeb2
3.24208e-18	0.46527	0.877	0.806	4.20271e-14	1	Adam19
3.58934e-18	0.682993	0.73	0.618	4.65286e-14	1	Ankrd17
3.67575e-18	-0.627166	0.494	0.658	4.76487e-14	1	Slc25a11
3.74095e-18	-0.584404	0.368	0.585	4.84939e-14	1	Ccdc124
4.36917e-18	0.752433	0.616	0.471	5.66375e-14	1	Dck
4.82296e-18	0.818789	0.602	0.457	6.252e-14	1	Mtss1
5.0353e-18	0.654666	0.711	0.585	6.52726e-14	1	Map2k4
5.16723e-18	-0.3152	0.936	0.976	6.69828e-14	1	Snx3
5.23063e-18	-0.995395	0.215	0.39	6.78047e-14	1	Ptcd2
5.24616e-18	0.686131	0.683	0.544	6.8006e-14	1	Kit
6.84987e-18	0.745721	0.588	0.436	8.87949e-14	1	Arl15
7.06388e-18	0.408977	0.937	0.872	9.15691e-14	1	Srsf11
7.30994e-18	-0.378553	0.966	0.98	9.47587e-14	1	Psmb9
7.61524e-18	-0.40441	0.909	0.962	9.87164e-14	1	Dynll1
7.65003e-18	-2.30806	0.036	0.16	9.91674e-14	1	Oxct1
7.68975e-18	-1.04533	0.192	0.363	9.96822e-14	1	Eif1ax
8.01929e-18	0.299354	0.995	0.974	1.03954e-13	1	Myh9
8.21428e-18	0.778728	0.591	0.446	1.06482e-13	1	Cask
9.36921e-18	-0.575449	0.562	0.726	1.21453e-13	1	Sin3b
1.02766e-17	0.797199	0.532	0.373	1.33215e-13	1	Itgam
1.03874e-17	-0.583509	0.564	0.726	1.34652e-13	1	Lsm7
1.05355e-17	0.568026	0.786	0.687	1.36572e-13	1	Afdn
1.12707e-17	0.549275	0.815	0.74	1.46102e-13	1	Stk24
1.25798e-17	-0.819958	0.326	0.502	1.63072e-13	1	Surf4
1.31478e-17	0.768394	0.599	0.466	1.70434e-13	1	Phf21a
1.32536e-17	0.833687	0.551	0.406	1.71806e-13	1	Slc16a6
1.36568e-17	-0.941404	0.37	0.531	1.77033e-13	1	Dctpp1
1.46603e-17	0.572248	0.752	0.64	1.90042e-13	1	Dpy19l1
1.4793e-17	-1.67568	0.141	0.295	1.91761e-13	1	Bcl3
1.51616e-17	0.775187	0.609	0.466	1.9654e-13	1	Akt3
1.6098e-17	-1.60906	0.262	0.412	2.08678e-13	1	Traf1
1.67145e-17	-0.402237	0.845	0.911	2.1667e-13	1	Psmb2
1.69439e-17	0.557068	0.838	0.755	2.19644e-13	1	Cyld
1.81068e-17	-0.627646	0.514	0.68	2.34718e-13	1	Ppp1r14b
1.84016e-17	0.672177	0.657	0.523	2.3854e-13	1	Cop1
1.89262e-17	-0.500364	0.627	0.788	2.4534e-13	1	Mrpl20
1.90587e-17	0.751497	0.583	0.439	2.47058e-13	1	Tpcn1
1.90873e-17	-0.486739	0.682	0.819	2.47429e-13	1	Ube2i
2.02036e-17	-0.563555	0.704	0.822	2.61899e-13	1	Snrpd1
2.0253e-17	-5.05559	0.022	0.132	2.62539e-13	1	Tmem176a
2.14242e-17	0.366341	0.973	0.831	2.77722e-13	1	Ifitm6
2.16515e-17	-0.655744	0.545	0.699	2.80669e-13	1	Spcs2
2.26218e-17	0.591572	0.7	0.567	2.93246e-13	1	Cd33
2.2734e-17	0.589883	0.781	0.711	2.94701e-13	1	Pdlim5
2.39246e-17	-0.861405	0.35	0.526	3.10135e-13	1	Cdk4
2.43107e-17	-2.78529	0.018	0.127	3.15139e-13	1	Stk39
2.43685e-17	-0.533643	0.488	0.672	3.15888e-13	1	Rnf7
2.45835e-17	0.695682	0.726	0.632	3.18676e-13	1	Acer3
2.51145e-17	-0.66956	0.449	0.619	3.2556e-13	1	Aamp
2.52048e-17	0.754439	0.575	0.427	3.2673e-13	1	Utrn
2.95062e-17	-0.431095	0.722	0.844	3.82489e-13	1	Cct5
2.9528e-17	-0.529993	0.594	0.754	3.82771e-13	1	Raly
3.10608e-17	0.582718	0.774	0.695	4.02641e-13	1	Coq10b
3.14301e-17	-0.274806	0.993	0.994	4.07428e-13	1	Ndufa4
3.40431e-17	-0.691389	0.588	0.723	4.41301e-13	1	Pa2g4
3.51954e-17	0.538442	0.764	0.678	4.56239e-13	1	Myo9b
3.63996e-17	-0.72376	0.403	0.573	4.71848e-13	1	Psmd2
3.98283e-17	0.821064	0.599	0.455	5.16294e-13	1	Dock7
4.07491e-17	0.615214	0.704	0.59	5.28231e-13	1	Strn3
4.47111e-17	0.385366	0.956	0.822	5.7959e-13	1	Epcam
4.56498e-17	0.62232	0.726	0.619	5.91758e-13	1	Snx9
5.05263e-17	0.596758	0.748	0.639	6.54972e-13	1	Dipk1a
5.23508e-17	-0.817974	0.306	0.487	6.78623e-13	1	Msrb1
5.48583e-17	-7.42408	0.001	0.093	7.11129e-13	1	S100a4
5.80376e-17	-0.500349	0.941	0.955	7.52341e-13	1	Cox17
6.00494e-17	-0.9704	0.402	0.558	7.7842e-13	1	Creld2
6.04691e-17	0.572076	0.742	0.626	7.83861e-13	1	Marchf1
6.21863e-17	0.71686	0.694	0.571	8.06122e-13	1	Irf1
6.25296e-17	0.638678	0.661	0.533	8.10572e-13	1	Agpat4
6.29929e-17	0.629051	0.711	0.613	8.16577e-13	1	Slc25a20
6.45553e-17	-0.510962	0.582	0.736	8.3683e-13	1	Txn2
6.5333e-17	0.679191	0.627	0.498	8.46911e-13	1	Pnisr
6.61643e-17	-0.685149	0.525	0.684	8.57688e-13	1	Apobec3
6.71241e-17	-0.424564	0.715	0.837	8.7013e-13	1	Tomm22
7.12028e-17	0.820619	0.52	0.365	9.23002e-13	1	Thada
7.21614e-17	0.917852	0.457	0.305	9.35429e-13	1	Xpr1
7.26876e-17	0.428993	0.698	0.56	9.4225e-13	1	Nedd4l
7.31696e-17	0.541466	0.848	0.77	9.48498e-13	1	Lmnb1
7.70841e-17	1.02704	0.41	0.261	9.99242e-13	1	Ipcef1
7.772e-17	0.905359	0.52	0.382	1.00748e-12	1	Ncoa1
7.80764e-17	0.537558	0.77	0.672	1.0121e-12	1	Stag1
8.00355e-17	-0.681597	0.498	0.663	1.0375e-12	1	Anp32e
8.01359e-17	-1.27846	0.137	0.291	1.0388e-12	1	Lap3
8.47923e-17	-0.838341	0.284	0.454	1.09916e-12	1	Yif1b
8.83516e-17	-0.620147	0.443	0.61	1.1453e-12	1	Mrpl12
8.99562e-17	-4.11897	0.03	0.143	1.1661e-12	1	Ube2c
9.10151e-17	-0.366599	0.818	0.914	1.17983e-12	1	Ndufb10
9.43117e-17	-0.662131	0.38	0.558	1.22256e-12	1	Mrpl15
1.01662e-16	-0.816414	0.178	0.35	1.31784e-12	1	Get4
1.02088e-16	-0.295683	0.959	0.982	1.32337e-12	1	Rhoa
1.03195e-16	0.258559	0.984	0.942	1.33772e-12	1	Rel
1.05043e-16	-0.479758	0.656	0.792	1.36167e-12	1	Mrpl17
1.05397e-16	-5.45702	0.007	0.102	1.36627e-12	1	Xcr1
1.06021e-16	-0.471563	0.636	0.793	1.37435e-12	1	Ube2n
1.15475e-16	-2.08581	0.148	0.293	1.4969e-12	1	Arl5c
1.17627e-16	-0.400259	0.829	0.912	1.5248e-12	1	Lsm4
1.21072e-16	-1.11497	0.228	0.389	1.56945e-12	1	Srm
1.22881e-16	0.718401	0.713	0.64	1.59291e-12	1	Diaph1
1.25073e-16	-0.440599	0.746	0.863	1.62132e-12	1	Ndufs5
1.28433e-16	0.765226	0.598	0.444	1.66488e-12	1	Trf
1.31823e-16	-0.594097	0.48	0.646	1.70882e-12	1	Mtch1
1.3583e-16	-0.360766	0.907	0.953	1.76076e-12	1	Atp5a1
1.43053e-16	-4.63548	0.007	0.102	1.85439e-12	1	Cdca3
1.5833e-16	0.917679	0.591	0.474	2.05244e-12	1	Errfi1
1.59041e-16	-5.23788	0.008	0.104	2.06164e-12	1	Il1rn
1.65207e-16	0.648147	0.676	0.57	2.14158e-12	1	Mllt10
1.65843e-16	0.578824	0.667	0.538	2.14982e-12	1	Gsap
1.69508e-16	-0.462115	0.713	0.842	2.19733e-12	1	Bri3
1.82818e-16	-0.336634	0.955	0.974	2.36986e-12	1	Slc25a5
1.893e-16	-0.291482	0.973	0.988	2.45389e-12	1	Tma7
1.9325e-16	0.596241	0.738	0.621	2.5051e-12	1	Hipk1
1.9421e-16	0.81346	0.569	0.429	2.51754e-12	1	Pik3c2a
1.95517e-16	-0.802873	0.262	0.44	2.53449e-12	1	Apex1
2.06056e-16	-0.30773	0.974	0.988	2.67111e-12	1	Atp5mpl
2.07649e-16	-0.765889	0.295	0.475	2.69175e-12	1	Med10
2.33383e-16	-0.620955	0.674	0.78	3.02534e-12	1	Selenow
2.45655e-16	-0.525711	0.632	0.776	3.18442e-12	1	Nhp2
2.50463e-16	0.889777	0.512	0.369	3.24675e-12	1	Uty
2.56554e-16	1.24834	0.302	0.166	3.32571e-12	1	Kcnk13
2.62089e-16	0.483616	0.861	0.777	3.39746e-12	1	Birc6
2.69632e-16	0.619138	0.701	0.596	3.49524e-12	1	Tbl1xr1
2.80078e-16	-0.808148	0.403	0.572	3.63065e-12	1	Fh1
2.84125e-16	0.791172	0.513	0.365	3.68311e-12	1	Fgfr1
2.8658e-16	0.970629	0.476	0.333	3.71494e-12	1	Tmem135
2.91397e-16	-0.508716	0.551	0.731	3.77737e-12	1	Vps29
2.98159e-16	1.02735	0.495	0.366	3.86504e-12	1	Itpkb
3.04035e-16	-0.813251	0.272	0.441	3.94121e-12	1	Prdx3
3.04431e-16	0.677034	0.676	0.581	3.94633e-12	1	Marchf7
3.8561e-16	-0.516116	0.748	0.847	4.99867e-12	1	Krtcap2
3.95306e-16	-0.760069	0.325	0.491	5.12435e-12	1	Snrpa1
4.11363e-16	0.988219	0.443	0.304	5.3325e-12	1	Prkca
4.33774e-16	0.582447	0.723	0.614	5.62301e-12	1	Mef2a
4.45022e-16	-0.474202	0.639	0.776	5.76882e-12	1	Chchd1
4.68533e-16	0.387743	0.9	0.837	6.07359e-12	1	Ptbp3
4.77667e-16	-0.297312	0.953	0.977	6.192e-12	1	Ndufa2
4.98525e-16	0.595026	0.807	0.714	6.46237e-12	1	Mbtd1
5.01677e-16	-0.598116	0.427	0.603	6.50324e-12	1	Dnajc2
5.23354e-16	-4.29964	0.037	0.148	6.78424e-12	1	Tmem176b
5.28671e-16	0.354165	0.999	0.99	6.85316e-12	1	Zfp36
5.38108e-16	-0.273056	0.992	0.995	6.9755e-12	1	Snrpg
5.42022e-16	-0.820138	0.267	0.434	7.02623e-12	1	Arl1
5.48587e-16	-0.504299	0.523	0.688	7.11133e-12	1	Txnl1
5.66398e-16	-0.603118	0.471	0.634	7.34221e-12	1	Ciao2b
5.80906e-16	0.622107	0.726	0.613	7.53028e-12	1	Trim25
5.9126e-16	-0.468583	0.586	0.743	7.6645e-12	1	Coa3
6.05596e-16	-1.22975	0.155	0.307	7.85034e-12	1	Flot1
6.07307e-16	-0.741852	0.366	0.531	7.87252e-12	1	Mrps7
6.58369e-16	0.445765	0.883	0.832	8.53444e-12	1	Dnajb6
6.60755e-16	-0.587069	0.424	0.607	8.56537e-12	1	Eif3g
6.66792e-16	-0.34787	0.947	0.964	8.64363e-12	1	Dbi
6.83077e-16	-0.357443	0.842	0.933	8.85473e-12	1	Fis1
7.98019e-16	0.865973	0.495	0.359	1.03447e-11	1	Alpk1
8.07584e-16	-0.570547	0.409	0.587	1.04687e-11	1	Ppp2r1a
8.31349e-16	-0.477619	0.632	0.779	1.07768e-11	1	Cct4
8.60154e-16	-0.438183	0.691	0.814	1.11502e-11	1	Ubxn1
9.28379e-16	-4.78861	0.021	0.121	1.20346e-11	1	Clec9a
9.35873e-16	0.626469	0.59	0.42	1.21317e-11	1	Trem1
9.52194e-16	-0.294339	0.97	0.979	1.23433e-11	1	Gnb2
9.56643e-16	-0.459887	0.66	0.81	1.2401e-11	1	Ciao2a
9.7735e-16	-0.200691	1	1	1.26694e-11	1	Naca
1.07619e-15	-1.1439	0.229	0.382	1.39507e-11	1	Nfkb2
1.08641e-15	0.385795	0.975	0.949	1.40831e-11	1	Iqgap1
1.08881e-15	-0.520831	0.519	0.695	1.41143e-11	1	Trappc4
1.10616e-15	0.854862	0.542	0.406	1.43392e-11	1	Cep120
1.12289e-15	-0.376089	0.925	0.952	1.4556e-11	1	Pkm
1.1827e-15	0.669546	0.626	0.498	1.53314e-11	1	Rap1gds1
1.25471e-15	-0.366379	0.804	0.88	1.62648e-11	1	Eif3i
1.30084e-15	0.574525	0.728	0.627	1.68628e-11	1	Chp1
1.33656e-15	0.700308	0.635	0.514	1.73258e-11	1	Dlst
1.34703e-15	-0.428131	0.837	0.913	1.74615e-11	1	ENSMUSG00000095742
1.60586e-15	-0.500364	0.502	0.677	2.08168e-11	1	Cyc1
1.7493e-15	0.545993	0.756	0.656	2.26762e-11	1	Mapk14
1.8231e-15	-0.518191	0.52	0.683	2.36329e-11	1	Ndufa5
1.82337e-15	-0.576973	0.536	0.684	2.36364e-11	1	Mrpl42
1.8771e-15	0.482848	0.794	0.689	2.43329e-11	1	Plekha1
1.9065e-15	-1.39543	0.199	0.352	2.47139e-11	1	Map4k4
1.94048e-15	0.655503	0.583	0.419	2.51544e-11	1	Hpgd
1.95744e-15	-0.748236	0.269	0.439	2.53743e-11	1	Cdk2ap1
2.01193e-15	-3.55281	0.021	0.12	2.60807e-11	1	Dapk2
2.07903e-15	-0.192019	1	1	2.69505e-11	1	Sh3bgrl3
2.14577e-15	-5.81051	0.001	0.084	2.78157e-11	1	Ffar4
2.15432e-15	-0.308949	0.909	0.959	2.79264e-11	1	Psmb1
2.22657e-15	-0.308312	0.957	0.977	2.8863e-11	1	Psma3
2.33912e-15	-0.399645	0.801	0.882	3.0322e-11	1	Mdh1
2.35316e-15	-0.282614	0.99	0.988	3.0504e-11	1	Hint1
2.37873e-15	-0.739215	0.259	0.427	3.08355e-11	1	Mrpl58
2.5368e-15	-0.172448	1	0.999	3.28846e-11	1	Arpc1b
2.58962e-15	-0.56276	0.427	0.597	3.35693e-11	1	Sdhd
2.62692e-15	0.45876	0.809	0.692	3.40528e-11	1	Arl4c
2.71631e-15	0.516242	0.712	0.578	3.52116e-11	1	Cd80
2.72083e-15	-3.01163	0.016	0.113	3.52701e-11	1	Sptbn1
2.73755e-15	-0.187099	1	1	3.54869e-11	1	Arpc3
2.77379e-15	-2.6376	0.023	0.125	3.59566e-11	1	Uhrf1
2.81291e-15	-2.05944	0.103	0.234	3.64638e-11	1	Ass1
2.8424e-15	-0.580003	0.56	0.71	3.6846e-11	1	Cct6a
2.91903e-15	-4.05817	0.011	0.102	3.78394e-11	1	Ccnb2
3.03413e-15	0.46164	0.842	0.765	3.93315e-11	1	Gng2
3.05669e-15	-0.45245	0.782	0.874	3.96239e-11	1	Atp5k
3.11603e-15	-2.51968	0.032	0.138	4.03931e-11	1	Hmgn3
3.14447e-15	-0.381681	0.837	0.911	4.07618e-11	1	Ndufb7
3.14885e-15	-0.672215	0.366	0.535	4.08185e-11	1	Fkbp4
3.17554e-15	0.537679	0.774	0.706	4.11646e-11	1	Tor1aip1
3.20642e-15	-0.439979	0.646	0.799	4.15648e-11	1	Mrps33
3.23036e-15	0.492192	0.804	0.723	4.18752e-11	1	Eml4
3.32459e-15	-0.623317	0.359	0.532	4.30966e-11	1	Mbd3
3.32691e-15	-0.5349	0.805	0.875	4.31267e-11	1	Anp32b
3.36517e-15	-0.350319	0.911	0.939	4.36227e-11	1	Tkt
3.48898e-15	0.649285	0.643	0.525	4.52276e-11	1	Herc4
3.5388e-15	1.31935	0.267	0.143	4.58734e-11	1	Hrh1
3.70412e-15	0.465943	0.811	0.734	4.80165e-11	1	Flt3
3.76172e-15	-4.86879	0.001	0.083	4.87632e-11	1	Plpp1
3.76783e-15	0.417239	0.886	0.829	4.88424e-11	1	Cbl
3.9881e-15	0.548913	0.733	0.648	5.16977e-11	1	Ubac2
4.06715e-15	-0.481322	0.495	0.671	5.27224e-11	1	Psmd4
4.25639e-15	-0.541327	0.561	0.698	5.51756e-11	1	Uqcrc1
4.2658e-15	0.454608	0.786	0.705	5.52975e-11	1	Nav1
4.28057e-15	-1.95195	0.043	0.155	5.54891e-11	1	Il21r
4.47279e-15	-0.624135	0.418	0.578	5.79808e-11	1	Psmd6
4.50727e-15	0.618795	0.672	0.549	5.84277e-11	1	Nfkbiz
4.78819e-15	0.590822	0.667	0.541	6.20693e-11	1	Cyth4
4.8846e-15	-0.63157	0.443	0.599	6.3319e-11	1	Sfr1
5.30416e-15	-0.724504	0.547	0.703	6.87578e-11	1	Ube2s
5.41053e-15	-3.26489	0.014	0.107	7.01368e-11	1	Nectin2
5.5091e-15	-0.513102	0.471	0.64	7.14145e-11	1	Hcfc1r1
5.65422e-15	-3.02946	0.029	0.131	7.32956e-11	1	Fnbp1l
5.97922e-15	-0.371476	0.83	0.916	7.75086e-11	1	Ndufb9
6.0688e-15	-0.563219	0.407	0.583	7.86699e-11	1	Cox20
6.12893e-15	-0.403661	0.727	0.843	7.94494e-11	1	Uqcrfs1
6.52403e-15	-3.78617	0.128	0.258	8.4571e-11	1	Ccl17
6.54984e-15	0.589385	0.656	0.541	8.49056e-11	1	Zeb1
6.82279e-15	0.701774	0.584	0.455	8.84438e-11	1	Baiap2
6.84311e-15	-0.653527	0.816	0.851	8.87072e-11	1	Ckb
6.87207e-15	-4.0616	0.01	0.098	8.90827e-11	1	Spc24
6.904e-15	-0.749419	0.311	0.48	8.94965e-11	1	Lsm3
7.20023e-15	-0.471004	0.69	0.812	9.33365e-11	1	Fkbp1a
7.31268e-15	0.417448	0.888	0.844	9.47943e-11	1	Soat1
7.48158e-15	-0.744615	0.956	0.829	9.69838e-11	1	Lyz2
7.72235e-15	-0.622327	0.284	0.461	1.00105e-10	1	Samm50
7.74529e-15	-0.511905	0.595	0.745	1.00402e-10	1	S100a13
7.96393e-15	-4.7344	0.047	0.156	1.03236e-10	1	Ccl22
8.11502e-15	-0.695601	0.62	0.756	1.05195e-10	1	Manf
8.24271e-15	0.363457	0.977	0.946	1.0685e-10	1	Skap2
8.25451e-15	-0.353817	0.926	0.963	1.07003e-10	1	Prelid1
9.00428e-15	-0.825668	0.188	0.349	1.16722e-10	1	Timm50
1.071e-14	-0.182228	1	1	1.38834e-10	1	Rps20
1.07271e-14	-0.60872	0.365	0.53	1.39055e-10	1	Commd1
1.08249e-14	-0.585063	0.45	0.612	1.40323e-10	1	Eif3l
1.08254e-14	-1.58692	0.23	0.376	1.4033e-10	1	H2ax
1.09838e-14	-0.267452	0.999	0.998	1.42383e-10	1	Npm1
1.1508e-14	-3.40282	0.032	0.134	1.49178e-10	1	Anxa3
1.16172e-14	0.69911	0.634	0.52	1.50594e-10	1	2510009E07Rik
1.18102e-14	0.783163	0.529	0.406	1.53096e-10	1	Exoc6
1.22094e-14	-0.245174	0.995	0.996	1.5827e-10	1	Rpl31
1.24509e-14	0.766624	0.547	0.402	1.61401e-10	1	Stim2
1.24557e-14	-1.74974	0.263	0.412	1.61463e-10	1	Aldh1a2
1.26037e-14	0.99737	0.383	0.248	1.63382e-10	1	Ksr1
1.2727e-14	-0.548653	0.523	0.676	1.6498e-10	1	Gltp
1.29947e-14	-0.645676	0.325	0.49	1.6845e-10	1	Gemin7
1.30513e-14	0.552334	0.781	0.693	1.69183e-10	1	Eps8
1.3874e-14	-0.389539	0.7	0.837	1.79848e-10	1	Ap2s1
1.48247e-14	0.546596	0.757	0.683	1.92172e-10	1	Gsk3b
1.53785e-14	-0.566542	0.519	0.665	1.99352e-10	1	Mrpl18
1.54365e-14	-0.164951	1	1	2.00103e-10	1	Serf2
1.56282e-14	-0.53103	0.492	0.647	2.02588e-10	1	Uqcrc2
1.57205e-14	-0.713695	0.316	0.478	2.03785e-10	1	Nubp1
1.60369e-14	-0.700536	0.39	0.545	2.07886e-10	1	Hdgf
1.60569e-14	-0.585935	0.428	0.596	2.08146e-10	1	Mrps12
1.62198e-14	-0.447514	0.598	0.745	2.10257e-10	1	Aurkaip1
1.72243e-14	-0.167235	1	1	2.23278e-10	1	Eef1a1
1.76088e-14	-0.502457	0.497	0.666	2.28263e-10	1	Nudt21
1.8024e-14	0.61892	0.711	0.636	2.33645e-10	1	Wac
1.85075e-14	-0.838691	0.299	0.456	2.39913e-10	1	Ybx3
2.03368e-14	-0.665854	0.361	0.524	2.63626e-10	1	Polr2l
2.11016e-14	0.347937	0.942	0.939	2.7354e-10	1	Son
2.21191e-14	0.484067	0.75	0.647	2.8673e-10	1	Erbin
2.2305e-14	1.01155	0.438	0.301	2.89139e-10	1	Wwox
2.2371e-14	-2.76327	0.018	0.11	2.89996e-10	1	Cenpm
2.24962e-14	0.405176	0.809	0.732	2.91618e-10	1	H2-Ob
2.43841e-14	-2.1545	0.047	0.156	3.16091e-10	1	Phf11b
2.4597e-14	-3.15411	0.17	0.301	3.1885e-10	1	Ifitm1
2.56104e-14	-2.31211	0.048	0.158	3.31987e-10	1	Hspa1b
2.59812e-14	0.890311	0.444	0.31	3.36794e-10	1	Zcchc2
2.63923e-14	-0.634481	0.421	0.568	3.42123e-10	1	Etfa
2.64246e-14	-0.492891	0.528	0.692	3.42542e-10	1	Dnajc19
2.70944e-14	0.325878	0.937	0.807	3.51225e-10	1	Qpct
2.72582e-14	-2.61208	0.048	0.156	3.53348e-10	1	Glipr2
2.75396e-14	0.476548	0.759	0.674	3.56996e-10	1	Tpd52
2.79802e-14	0.49416	0.768	0.659	3.62708e-10	1	Flnb
2.8687e-14	-0.352068	0.947	0.966	3.71869e-10	1	Cops9
2.91009e-14	0.725337	0.521	0.379	3.77235e-10	1	Cog5
2.91053e-14	0.682211	0.587	0.462	3.77292e-10	1	Ccny
2.92699e-14	0.563922	0.7	0.602	3.79426e-10	1	Immp2l
2.95743e-14	1.30312	0.272	0.15	3.83372e-10	1	L3mbtl4
2.97426e-14	-0.246002	0.996	0.993	3.85554e-10	1	Hnrnpa2b1
3.12714e-14	-0.445803	0.657	0.796	4.05372e-10	1	Psma4
3.21599e-14	-0.309215	0.881	0.943	4.16889e-10	1	Hnrnpa0
3.26474e-14	0.422839	0.903	0.825	4.23209e-10	1	Irf2bp2
3.29016e-14	-5.67335	0.003	0.081	4.26503e-10	1	Rab7b
3.5335e-14	0.604196	0.757	0.652	4.58047e-10	1	Cd44
3.76485e-14	0.823493	0.517	0.384	4.88038e-10	1	Rb1
3.79039e-14	-0.365292	0.702	0.837	4.91348e-10	1	Dctn3
3.7967e-14	-0.711533	0.294	0.454	4.92166e-10	1	Sdhc
3.91411e-14	-0.625429	0.387	0.545	5.07386e-10	1	Dctn2
4.03632e-14	0.743447	0.543	0.425	5.23228e-10	1	Anks1
4.08505e-14	-0.49021	0.656	0.786	5.29545e-10	1	Gstp1
4.12338e-14	-2.24494	0.04	0.145	5.34514e-10	1	Ndrg1
4.187e-14	0.574842	0.674	0.568	5.42761e-10	1	Mkln1
4.23519e-14	0.995475	0.396	0.266	5.49007e-10	1	Camkmt
4.23876e-14	-0.415268	0.684	0.825	5.49471e-10	1	Selenof
4.26036e-14	-0.465675	0.594	0.749	5.52271e-10	1	Mlf2
4.41794e-14	-1.06898	0.139	0.278	5.72698e-10	1	Plin3
4.5427e-14	-0.681564	0.388	0.539	5.8887e-10	1	Lsm5
4.8237e-14	-0.339405	0.846	0.918	6.25296e-10	1	Tle5
4.858e-14	-2.00825	0.033	0.134	6.29742e-10	1	Uap1l1
5.07919e-14	-1.56708	0.085	0.207	6.58415e-10	1	Nup62
5.1542e-14	0.62749	0.624	0.505	6.68139e-10	1	Ero1b
5.17796e-14	-1.34553	0.425	0.562	6.71219e-10	1	Naaa
5.58502e-14	-0.41983	0.753	0.867	7.23987e-10	1	Eif3c
5.73654e-14	-0.243906	0.975	0.987	7.43627e-10	1	Rac1
5.75722e-14	-0.203302	1	1	7.46308e-10	1	Arpc2
5.83875e-14	0.694532	0.501	0.359	7.56877e-10	1	ENSMUSG00000095041
5.94061e-14	0.617192	0.687	0.61	7.70082e-10	1	Tut7
6.24094e-14	-0.546502	0.46	0.608	8.09013e-10	1	Ndufs3
6.29521e-14	0.475825	0.815	0.758	8.16049e-10	1	Brd4
6.44367e-14	-0.475021	0.543	0.708	8.35293e-10	1	Capns1
6.51628e-14	-0.617832	0.342	0.503	8.44705e-10	1	Polr2c
6.60016e-14	-0.277899	0.988	0.988	8.55579e-10	1	Efhd2
6.71232e-14	0.72765	0.514	0.384	8.70118e-10	1	Rhoq
6.79943e-14	0.603087	0.645	0.529	8.8141e-10	1	Epb41l2
7.17898e-14	-0.503158	0.543	0.693	9.30611e-10	1	Polr2g
7.26517e-14	-0.627556	0.72	0.832	9.41784e-10	1	Cstb
7.44585e-14	-0.477283	0.759	0.869	9.65206e-10	1	Vcp
7.89318e-14	-0.598381	0.377	0.54	1.02319e-09	1	Frg1
7.9281e-14	-5.25831	0.016	0.103	1.02772e-09	1	Cadm1
8.41139e-14	0.955934	0.598	0.473	1.09037e-09	1	Dhx40
8.44685e-14	0.726558	0.583	0.461	1.09496e-09	1	Tnrc6b
8.51349e-14	0.66718	0.551	0.432	1.1036e-09	1	Plcl2
8.52505e-14	-0.471389	0.557	0.717	1.1051e-09	1	Ufc1
8.74396e-14	0.575098	0.708	0.615	1.13348e-09	1	Kmt2e
9.11136e-14	0.944478	0.402	0.268	1.18111e-09	1	Slc2a3
9.27408e-14	-0.511426	0.756	0.842	1.2022e-09	1	Gpx4
9.47286e-14	-2.00168	0.074	0.19	1.22797e-09	1	Tyms
9.63892e-14	-0.713413	0.291	0.45	1.24949e-09	1	Snrpb2
1.02272e-13	-0.571929	0.413	0.58	1.32576e-09	1	Nfkbib
1.0497e-13	-0.769545	0.233	0.387	1.36073e-09	1	Mtx1
1.05283e-13	0.701077	0.524	0.392	1.36478e-09	1	Tgfbr2
1.096e-13	-0.555401	0.578	0.723	1.42075e-09	1	Bst2
1.12401e-13	-0.659475	0.342	0.497	1.45705e-09	1	Psmd7
1.17358e-13	0.522933	0.709	0.604	1.52131e-09	1	Fbxw11
1.22801e-13	-0.483773	0.521	0.676	1.59187e-09	1	Mrpl36
1.24243e-13	-6.08792	0.001	0.075	1.61056e-09	1	Tarm1
1.25693e-13	0.699067	0.617	0.511	1.62935e-09	1	Suco
1.2656e-13	0.407659	0.868	0.854	1.64059e-09	1	Ppp2ca
1.28933e-13	-0.251122	0.997	0.998	1.67136e-09	1	Rps17
1.30131e-13	-0.65348	0.332	0.492	1.68688e-09	1	Pin1
1.34129e-13	-0.306015	0.923	0.963	1.73871e-09	1	Tmem258
1.38035e-13	-2.13903	0.038	0.139	1.78935e-09	1	Gpr65
1.40717e-13	-0.520288	0.667	0.791	1.82411e-09	1	Rbbp7
1.41161e-13	-0.506742	0.442	0.607	1.82987e-09	1	Dnajc15
1.44729e-13	-1.21663	0.417	0.528	1.87613e-09	1	Bcl2a1a
1.44965e-13	0.646623	0.646	0.559	1.87918e-09	1	Dlg1
1.63835e-13	-0.235291	0.982	0.988	2.12379e-09	1	Ndufa3
1.64135e-13	0.635443	0.678	0.595	2.12769e-09	1	Arhgap17
1.7487e-13	-0.725944	0.258	0.412	2.26684e-09	1	Nsmce4a
1.76417e-13	-4.24479	0.005	0.082	2.28689e-09	1	Med12l
1.78081e-13	0.849237	0.39	0.255	2.30847e-09	1	Slc12a6
1.80632e-13	0.449535	0.763	0.66	2.34153e-09	1	Arhgap45
1.81611e-13	0.686142	0.58	0.452	2.35422e-09	1	Ptpn4
1.82179e-13	-0.689926	0.807	0.867	2.36158e-09	1	Cdk2ap2
1.90954e-13	-0.626383	0.465	0.603	2.47533e-09	1	Fkbp2
1.91331e-13	-0.301002	0.974	0.983	2.48022e-09	1	Ndufb1
1.92148e-13	-0.532481	0.413	0.577	2.49082e-09	1	Bcas2
2.04025e-13	-6.26391	0.004	0.079	2.64478e-09	1	Cyp7b1
2.09858e-13	-0.149716	1	1	2.72039e-09	1	Rpl14
2.13076e-13	0.946139	0.365	0.235	2.7621e-09	1	Cds1
2.31825e-13	0.38755	0.993	0.958	3.00515e-09	1	Fos
2.35057e-13	-0.715512	0.283	0.436	3.04705e-09	1	Elp5
2.3592e-13	-0.680856	0.306	0.462	3.05823e-09	1	Elof1
2.40514e-13	-0.234327	0.99	0.996	3.11779e-09	1	Taf10
2.4068e-13	-2.63615	0.051	0.154	3.11994e-09	1	Mreg
2.41021e-13	-0.538609	0.476	0.63	3.12436e-09	1	Vdac1
2.4516e-13	-0.364053	0.941	0.952	3.178e-09	1	Aldoa
2.53946e-13	-0.512203	0.41	0.584	3.2919e-09	1	Mea1
2.54121e-13	-3.03297	0.012	0.095	3.29418e-09	1	Plcb4
2.57651e-13	-0.235653	0.974	0.984	3.33993e-09	1	Arpc4
2.63027e-13	-0.487207	0.539	0.701	3.40961e-09	1	Srp19
2.63746e-13	-0.137851	1	1	3.41893e-09	1	Rpl28
2.6548e-13	-0.616626	0.325	0.488	3.44141e-09	1	Glod4
2.76357e-13	-6.80541	0	0.07	3.58242e-09	1	Cd8a
2.8093e-13	0.907446	0.381	0.252	3.64169e-09	1	Stard9
2.85675e-13	-0.426542	0.765	0.857	3.7032e-09	1	Eno1
2.87635e-13	-0.149674	1	1	3.72861e-09	1	Rpl21
2.94228e-13	0.520255	0.727	0.656	3.81407e-09	1	Rlim
2.95196e-13	-0.506644	0.468	0.628	3.82663e-09	1	Copz1
2.97814e-13	-1.55413	0.067	0.18	3.86056e-09	1	Shmt2
3.02322e-13	0.651962	0.579	0.465	3.91899e-09	1	2900026A02Rik
3.23928e-13	-4.31259	0.012	0.093	4.19908e-09	1	Tlr12
3.41023e-13	-0.490811	0.945	0.945	4.42068e-09	1	Hmgb1
3.46405e-13	-1.56684	0.078	0.195	4.49045e-09	1	Dusp2
3.49046e-13	0.535477	0.717	0.644	4.52469e-09	1	Usp34
3.59534e-13	-0.468118	0.576	0.723	4.66065e-09	1	Ndufs8
3.6017e-13	-0.709181	0.225	0.381	4.66889e-09	1	1700123O20Rik
3.89158e-13	-0.359823	0.702	0.832	5.04466e-09	1	Cdc37
3.89947e-13	-0.499167	0.486	0.643	5.05488e-09	1	Cenpx
4.05337e-13	0.573536	0.63	0.509	5.25438e-09	1	Pou2f2
4.29776e-13	-0.619908	0.347	0.503	5.57119e-09	1	Mrpl40
4.41832e-13	0.569015	0.62	0.509	5.72747e-09	1	Setd2
4.69308e-13	-0.606475	0.348	0.501	6.08364e-09	1	Aip
4.80218e-13	-0.671548	0.468	0.618	6.22507e-09	1	Nucks1
4.8559e-13	-0.345824	0.797	0.878	6.29471e-09	1	Micos13
4.87772e-13	-1.8958	0.085	0.198	6.32299e-09	1	Foxp4
5.05516e-13	0.521957	0.731	0.639	6.55301e-09	1	Klf4
5.09061e-13	-0.539412	0.394	0.565	6.59895e-09	1	Hdac1
5.42141e-13	-0.504744	0.346	0.512	7.02778e-09	1	2210016F16Rik
6.21787e-13	-0.675908	0.305	0.456	8.06022e-09	1	Gadd45gip1
6.24741e-13	-0.307658	0.929	0.961	8.09851e-09	1	Hnrnpf
6.41182e-13	0.541999	0.717	0.66	8.31164e-09	1	Smg1
6.50993e-13	-0.652863	0.258	0.415	8.43883e-09	1	Psmd3
6.51013e-13	-0.554326	0.431	0.584	8.43908e-09	1	Mrps28
6.59123e-13	-0.516851	0.464	0.614	8.54421e-09	1	Trappc2l
6.70221e-13	-0.40272	0.835	0.909	8.68808e-09	1	Jpt1
6.80934e-13	-0.765149	0.219	0.368	8.82695e-09	1	Pfdn4
7.02869e-13	-0.813583	0.272	0.418	9.11129e-09	1	Gyg
7.0564e-13	0.252246	0.995	0.99	9.14721e-09	1	Mcl1
7.09403e-13	-0.310327	0.864	0.927	9.19599e-09	1	Arf1
7.16139e-13	-1.59607	0.259	0.388	9.2833e-09	1	Relb
7.24099e-13	0.434032	0.856	0.785	9.3865e-09	1	Etf1
7.32528e-13	-0.605707	0.313	0.47	9.49576e-09	1	Smu1
7.40665e-13	-0.364797	0.829	0.902	9.60124e-09	1	Prdx2
7.48225e-13	-0.367267	0.668	0.81	9.69924e-09	1	Med28
7.49837e-13	-0.688728	0.228	0.38	9.72014e-09	1	Rps19bp1
7.75522e-13	-0.709066	0.298	0.446	1.00531e-08	1	Dnajb1
7.78416e-13	-0.422474	0.538	0.701	1.00906e-08	1	Map2k2
8.29401e-13	-1.93301	0.047	0.147	1.07515e-08	1	Gnb4
8.64945e-13	-1.32215	0.213	0.342	1.12123e-08	1	Casp6
8.69813e-13	-1.01966	0.196	0.335	1.12754e-08	1	Sdhaf1
9.33872e-13	-0.444229	0.578	0.727	1.21058e-08	1	Rwdd1
9.3561e-13	0.322741	0.956	0.915	1.21283e-08	1	Rheb
9.3712e-13	0.916783	0.373	0.242	1.21479e-08	1	Ahrr
9.47835e-13	0.601749	0.514	0.375	1.22868e-08	1	Lrmda
9.56292e-13	-1.7307	0.236	0.366	1.23964e-08	1	Cd40
9.5778e-13	-2.15959	0.03	0.122	1.24157e-08	1	Klrk1
9.8026e-13	-0.473209	0.54	0.675	1.27071e-08	1	Mvb12a
1.03415e-12	-1.43734	0.074	0.186	1.34057e-08	1	Phyh
1.04052e-12	0.808019	0.495	0.369	1.34883e-08	1	Usp37
1.04382e-12	-1.72475	0.145	0.269	1.3531e-08	1	Tspan3
1.04944e-12	0.449648	0.853	0.807	1.36039e-08	1	Zfand5
1.07604e-12	0.516206	0.728	0.666	1.39487e-08	1	Brd1
1.08009e-12	-0.435263	0.632	0.774	1.40012e-08	1	Ndufb3
1.08035e-12	-0.530685	0.542	0.689	1.40046e-08	1	Selenos
1.12312e-12	-0.241948	0.989	0.991	1.4559e-08	1	Clta
1.13531e-12	-0.462917	0.535	0.676	1.4717e-08	1	Mrps16
1.15842e-12	-0.61503	0.263	0.419	1.50166e-08	1	Clns1a
1.16386e-12	-0.30192	0.881	0.939	1.50871e-08	1	Mrps21
1.17007e-12	-0.536544	0.388	0.546	1.51676e-08	1	Bak1
1.18261e-12	0.574816	0.686	0.598	1.53302e-08	1	Arid4b
1.18954e-12	-3.51671	0.003	0.072	1.542e-08	1	Cdkn3
1.21766e-12	-0.569691	0.453	0.587	1.57845e-08	1	Ube2a
1.22556e-12	0.914492	0.381	0.256	1.58869e-08	1	Tmeff1
1.22567e-12	-0.440846	0.635	0.753	1.58883e-08	1	Vps28
1.24781e-12	-0.375104	0.767	0.864	1.61754e-08	1	Esd
1.28472e-12	1.04996	0.324	0.204	1.66538e-08	1	Fmnl3
1.33749e-12	-0.405361	0.676	0.806	1.73379e-08	1	Ndufa11
1.36859e-12	0.481669	0.76	0.66	1.7741e-08	1	Zmiz1
1.39533e-12	-4.02059	0.029	0.116	1.80877e-08	1	Cd81
1.42918e-12	-0.517893	0.414	0.573	1.85265e-08	1	St13
1.4699e-12	0.719664	0.461	0.334	1.90543e-08	1	Fbxw7
1.49651e-12	-0.451813	0.565	0.711	1.93992e-08	1	Acaa1a
1.54388e-12	-0.481429	0.512	0.661	2.00133e-08	1	Adprh
1.56185e-12	0.606004	0.646	0.561	2.02463e-08	1	Csnk1g3
1.57371e-12	0.391945	0.822	0.745	2.04e-08	1	Dip2b
1.62879e-12	-0.563343	0.383	0.536	2.11141e-08	1	Eif3d
1.6696e-12	0.335451	0.964	0.945	2.1643e-08	1	Rab2a
1.67402e-12	-1.50342	0.062	0.167	2.17003e-08	1	Ier3
1.71472e-12	0.351835	0.975	0.932	2.22279e-08	1	Dusp1
1.75731e-12	-0.275953	0.929	0.968	2.278e-08	1	Arhgdia
1.77664e-12	0.316352	0.682	0.552	2.30306e-08	1	Plxnc1
1.80949e-12	-5.72114	0.001	0.068	2.34564e-08	1	Ccna2
1.81547e-12	-2.84953	0.037	0.129	2.35339e-08	1	Cldnd1
1.84503e-12	-0.375426	0.631	0.786	2.39171e-08	1	Ddx39b
1.84613e-12	-0.693168	0.324	0.464	2.39314e-08	1	Bex3
1.8657e-12	-0.364765	0.816	0.913	2.41851e-08	1	Eif2s2
1.86959e-12	-0.478678	0.436	0.597	2.42354e-08	1	Aimp1
1.87534e-12	-0.643961	0.265	0.417	2.43101e-08	1	Lage3
1.96291e-12	-0.335082	0.674	0.805	2.54452e-08	1	Sarnp
2.02931e-12	-0.597929	0.385	0.54	2.63059e-08	1	Denr
2.03404e-12	-0.517774	0.447	0.597	2.63672e-08	1	Slc25a39
2.06897e-12	-0.384173	0.739	0.838	2.682e-08	1	Ube2l3
2.07547e-12	-0.268545	0.964	0.972	2.69044e-08	1	Ostf1
2.10001e-12	-0.784578	0.247	0.391	2.72224e-08	1	Tmem106a
2.11472e-12	-0.673348	0.309	0.459	2.74132e-08	1	Nsfl1c
2.12989e-12	-0.710516	0.307	0.45	2.76098e-08	1	BC035044
2.21649e-12	-0.674769	0.263	0.41	2.87323e-08	1	Nubp2
2.26964e-12	0.397823	0.785	0.707	2.94214e-08	1	Kdm6b
2.28061e-12	-0.984171	0.62	0.705	2.95635e-08	1	Bcl2a1b
2.37463e-12	-0.431752	0.558	0.708	3.07823e-08	1	Ppp1cc
2.39687e-12	-0.400256	0.682	0.801	3.10706e-08	1	Llph
2.42736e-12	0.523645	0.689	0.6	3.14659e-08	1	Nup98
2.47533e-12	0.468207	0.731	0.659	3.20877e-08	1	Ppp2r5c
2.50683e-12	0.749184	0.492	0.378	3.2496e-08	1	Ano6
2.50736e-12	-2.94384	0.023	0.107	3.25029e-08	1	Cdk1
2.58774e-12	-0.287942	0.975	0.985	3.35449e-08	1	Hnrnpa3
2.58807e-12	-0.174088	1	0.997	3.35492e-08	1	Coro1a
2.60229e-12	-0.314864	0.757	0.871	3.37335e-08	1	Sf3b6
2.61141e-12	0.459987	0.735	0.631	3.38517e-08	1	Igsf8
2.65788e-12	0.291476	0.802	0.725	3.4454e-08	1	Asap1
2.73932e-12	-0.455401	0.595	0.718	3.55098e-08	1	Ndufs6
2.79568e-12	0.494202	0.643	0.534	3.62404e-08	1	Ypel3
2.81612e-12	-0.543213	0.381	0.541	3.65053e-08	1	Cisd1
2.86143e-12	-0.458728	0.553	0.699	3.70927e-08	1	Mtch2
2.87208e-12	-0.7005	0.294	0.44	3.72307e-08	1	Rpa3
2.88807e-12	-0.480017	0.409	0.573	3.74381e-08	1	Cnih4
2.9151e-12	-0.385216	0.669	0.799	3.77885e-08	1	Dynlrb1
2.98867e-12	-0.844824	0.188	0.324	3.87422e-08	1	A430005L14Rik
3.01599e-12	0.445933	0.582	0.43	3.90962e-08	1	Cd209b
3.05224e-12	0.300803	0.996	0.955	3.95662e-08	1	Unc93b1
3.0683e-12	-0.605593	0.332	0.479	3.97744e-08	1	Txnl4a
3.11296e-12	0.730024	0.521	0.402	4.03533e-08	1	Sik2
3.12092e-12	-0.529918	0.435	0.598	4.04565e-08	1	Bub3
3.14754e-12	-0.485178	0.436	0.595	4.08016e-08	1	Mcrip1
3.18347e-12	-0.572046	0.399	0.55	4.12673e-08	1	Mrpl51
3.18525e-12	-2.18751	0.034	0.125	4.12904e-08	1	Fnip2
3.20302e-12	0.364422	0.896	0.783	4.15208e-08	1	Nr4a1
3.28262e-12	-0.895524	0.132	0.261	4.25526e-08	1	Mrpl46
3.33231e-12	0.912595	0.368	0.24	4.31967e-08	1	Rfx3
3.35734e-12	-0.531669	0.384	0.541	4.35212e-08	1	Hypk
3.52441e-12	-0.470317	0.392	0.555	4.56869e-08	1	Gfer
3.5733e-12	0.707543	0.468	0.336	4.63207e-08	1	Nfatc2
3.69959e-12	-0.446375	0.646	0.757	4.79578e-08	1	Ostc
3.74288e-12	0.485314	0.697	0.629	4.8519e-08	1	Mier1
3.84199e-12	-0.439044	0.731	0.838	4.98037e-08	1	Ppp1r11
3.89705e-12	-0.436171	0.516	0.681	5.05175e-08	1	Ndufs2
4.02794e-12	-0.221811	0.99	0.996	5.22142e-08	1	Tomm7
4.06099e-12	-0.498998	0.449	0.598	5.26426e-08	1	Arpc5l
4.0813e-12	-0.483787	0.539	0.687	5.29059e-08	1	Hsbp1
4.13449e-12	0.86569	0.436	0.321	5.35954e-08	1	Mfsd6
4.21711e-12	-0.440744	0.52	0.667	5.46664e-08	1	Eif2s1
4.35465e-12	-0.41176	0.571	0.717	5.64493e-08	1	Anapc13
4.39211e-12	-1.67385	0.058	0.158	5.69349e-08	1	Rfc5
4.44127e-12	-1.39825	0.093	0.207	5.75722e-08	1	Eif4ebp1
4.62692e-12	0.501934	0.7	0.6	5.99788e-08	1	Prkar2a
4.70289e-12	-1.03764	0.111	0.232	6.09635e-08	1	Acads
4.89807e-12	-0.581771	0.387	0.533	6.34937e-08	1	Pfdn1
4.90829e-12	-0.822971	0.195	0.334	6.36262e-08	1	Nup88
5.10149e-12	-0.436443	0.564	0.705	6.61306e-08	1	Drap1
5.19852e-12	-0.585684	0.263	0.411	6.73885e-08	1	Snx1
5.5244e-12	-0.796053	0.203	0.341	7.16128e-08	1	Mrpl16
5.85984e-12	-0.640124	0.318	0.464	7.59611e-08	1	Snrnp27
6.00614e-12	0.662561	0.557	0.44	7.78576e-08	1	Maco1
6.36485e-12	-0.807582	0.174	0.309	8.25076e-08	1	Magohb
6.56559e-12	0.284505	0.99	0.905	8.51097e-08	1	Ly86
6.57261e-12	0.571674	0.638	0.532	8.52007e-08	1	Kdm7a
6.59726e-12	-0.387593	0.738	0.839	8.55203e-08	1	Ndufv3
6.8488e-12	-1.05272	0.159	0.285	8.8781e-08	1	Tmbim1
6.95789e-12	-0.48199	0.401	0.567	9.01952e-08	1	Psmg4
7.1077e-12	-0.488226	0.512	0.661	9.21372e-08	1	Chordc1
7.20943e-12	-0.315878	0.787	0.878	9.34559e-08	1	Sf3b5
7.23727e-12	-0.593434	0.246	0.396	9.38168e-08	1	Utp11
8.02338e-12	0.519535	0.676	0.596	1.04007e-07	1	Plcg2
8.22783e-12	-0.558034	0.373	0.52	1.06657e-07	1	Slirp
8.67821e-12	-1.0355	0.134	0.257	1.12496e-07	1	Timm8a1
8.7924e-12	-0.69913	0.244	0.385	1.13976e-07	1	Sf3a3
8.89202e-12	-0.398786	0.676	0.799	1.15267e-07	1	Myl12a
9.15634e-12	-0.471923	0.442	0.591	1.18694e-07	1	Commd7
9.21552e-12	-0.522854	0.346	0.496	1.19461e-07	1	Hsd17b10
9.21566e-12	-0.792016	0.261	0.394	1.19463e-07	1	Exosc8
9.60048e-12	-0.527894	0.583	0.711	1.24451e-07	1	Slfn2
9.61207e-12	-0.623574	0.299	0.446	1.24601e-07	1	Dpy30
9.70028e-12	0.547383	0.623	0.499	1.25745e-07	1	Rgs12
9.95614e-12	-0.581166	0.558	0.678	1.29061e-07	1	Cyb5a
1.03558e-11	0.583375	0.635	0.534	1.34243e-07	1	Foxp1
1.04608e-11	-0.880298	0.134	0.26	1.35604e-07	1	Thyn1
1.05953e-11	-0.830531	0.177	0.31	1.37347e-07	1	Pycr2
1.06196e-11	-1.97224	0.018	0.096	1.37661e-07	1	Hells
1.13581e-11	-0.678735	0.24	0.382	1.47235e-07	1	Dmac1
1.16036e-11	-0.808812	0.21	0.347	1.50418e-07	1	Fdx1
1.16423e-11	-0.266345	0.898	0.944	1.50919e-07	1	Hnrnpk
1.17831e-11	-4.36073	0.005	0.072	1.52744e-07	1	Prc1
1.18441e-11	0.239512	0.981	0.936	1.53535e-07	1	Btg1
1.2103e-11	-1.91883	0.033	0.12	1.56891e-07	1	Pstpip1
1.21474e-11	-0.63381	0.261	0.403	1.57466e-07	1	Psmd10
1.22101e-11	-0.354853	0.787	0.875	1.5828e-07	1	Srsf9
1.31321e-11	-0.222656	0.988	0.995	1.70231e-07	1	Ost4
1.36984e-11	0.674531	0.483	0.352	1.77572e-07	1	Gpd1l
1.40914e-11	0.666922	0.567	0.468	1.82667e-07	1	R3hdm1
1.43052e-11	-0.834526	0.261	0.394	1.85438e-07	1	Usp1
1.43728e-11	-0.679331	0.311	0.453	1.86314e-07	1	Lsm8
1.49495e-11	0.461447	0.759	0.69	1.93791e-07	1	Huwe1
1.50066e-11	-3.00981	0.016	0.091	1.9453e-07	1	Asf1b
1.50202e-11	-0.43882	0.417	0.581	1.94707e-07	1	Mrps18c
1.54107e-11	0.158807	0.931	0.836	1.99769e-07	1	Csf2rb
1.54592e-11	-0.928888	0.171	0.299	2.00397e-07	1	Mrps6
1.61311e-11	-2.66467	0.069	0.166	2.09108e-07	1	Rftn1
1.65034e-11	0.601016	0.524	0.402	2.13933e-07	1	Atxn7
1.66102e-11	0.634262	0.499	0.375	2.15318e-07	1	Sh3pxd2a
1.68168e-11	-1.0207	0.126	0.246	2.17996e-07	1	Jpt2
1.6884e-11	-0.639859	0.291	0.435	2.18867e-07	1	Iah1
1.69638e-11	-0.484255	0.497	0.626	2.19902e-07	1	Grpel1
1.74306e-11	-0.429162	0.952	0.969	2.25953e-07	1	Atp6v0c
1.76069e-11	-3.01718	0.011	0.082	2.28238e-07	1	Kif11
1.76108e-11	-0.911124	0.173	0.299	2.28289e-07	1	Snrnp25
1.78372e-11	-0.36064	0.668	0.806	2.31223e-07	1	Timm23
1.78735e-11	-0.492333	0.354	0.511	2.31694e-07	1	Blvra
1.82104e-11	-0.726341	0.412	0.545	2.36061e-07	1	Icam1
1.83223e-11	-0.39008	0.623	0.748	2.37512e-07	1	Snrpc
1.83957e-11	-2.78331	0.034	0.119	2.38464e-07	1	Agpat3
1.84217e-11	0.398325	0.89	0.851	2.38801e-07	1	Ndfip1
1.8495e-11	0.519681	0.719	0.591	2.3975e-07	1	Egr1
1.85485e-11	-1.4397	0.063	0.163	2.40445e-07	1	Dnajc9
1.93327e-11	-0.795813	0.207	0.339	2.5061e-07	1	Gar1
1.94775e-11	-0.67021	0.27	0.41	2.52486e-07	1	Ap1s1
1.96277e-11	-0.748936	0.217	0.353	2.54434e-07	1	Prpf31
1.99428e-11	-0.768792	0.251	0.385	2.58519e-07	1	Ahsa2
2.02792e-11	-0.336594	0.749	0.867	2.62879e-07	1	Psenen
2.04987e-11	-0.681157	0.235	0.372	2.65725e-07	1	Mrpl35
2.05271e-11	0.597574	0.571	0.463	2.66093e-07	1	Ccnt1
2.07307e-11	0.643403	0.525	0.409	2.68733e-07	1	Acap1
2.09265e-11	0.505881	0.689	0.595	2.71271e-07	1	Usp15
2.10982e-11	-0.472364	0.461	0.602	2.73496e-07	1	Mrpl4
2.12155e-11	0.531259	0.653	0.56	2.75017e-07	1	Dusp16
2.19828e-11	-0.884085	0.134	0.257	2.84963e-07	1	Aars
2.20781e-11	-1.29034	0.215	0.337	2.86199e-07	1	Cflar
2.29837e-11	-1.72633	0.08	0.183	2.97938e-07	1	Procr
2.29927e-11	0.487225	0.753	0.693	2.98054e-07	1	Chd9
2.42807e-11	-0.697626	0.263	0.403	3.14751e-07	1	Hax1
2.46243e-11	-0.448132	0.475	0.613	3.19205e-07	1	Fcf1
2.4634e-11	-5.36937	0.011	0.08	3.1933e-07	1	Cacnb3
2.4656e-11	-2.45727	0.022	0.1	3.19616e-07	1	Knl1
2.48638e-11	0.471577	0.646	0.521	3.2231e-07	1	Ntpcr
2.50844e-11	-0.590023	0.265	0.409	3.25169e-07	1	Lsm1
2.54776e-11	-0.655116	0.257	0.396	3.30266e-07	1	Ppp1r35
2.5573e-11	-0.777832	0.261	0.394	3.31502e-07	1	Dtymk
2.60521e-11	0.606565	0.579	0.477	3.37713e-07	1	Notch2
2.61029e-11	-5.26577	0.001	0.061	3.38371e-07	1	Gpr141b
2.62126e-11	-0.204346	0.985	0.989	3.39794e-07	1	Slc25a3
2.69335e-11	0.510521	0.715	0.666	3.49139e-07	1	Mapk1
2.73673e-11	-0.53816	0.46	0.605	3.54762e-07	1	Fam32a
2.82073e-11	-0.535314	0.332	0.479	3.65651e-07	1	Mrpl28
2.98541e-11	-0.486519	0.679	0.799	3.86999e-07	1	Txndc17
3.02091e-11	-0.515304	0.357	0.507	3.91601e-07	1	Slc25a4
3.04209e-11	0.648732	0.546	0.437	3.94347e-07	1	Clk4
3.04227e-11	-0.901171	0.154	0.278	3.9437e-07	1	Ppih
3.11647e-11	0.41504	0.815	0.768	4.03988e-07	1	Tacc1
3.25377e-11	0.546775	0.711	0.645	4.21786e-07	1	Nrip1
3.32435e-11	0.52127	0.619	0.513	4.30936e-07	1	Chst11
3.35516e-11	-0.183708	1	1	4.34929e-07	1	Atp5e
3.36519e-11	-0.185038	1	1	4.36229e-07	1	Rps28
3.4165e-11	-0.583392	0.342	0.487	4.42881e-07	1	Psmc1
3.50712e-11	-0.583727	0.265	0.409	4.54629e-07	1	Hras
3.54121e-11	0.331651	0.875	0.815	4.59047e-07	1	Arrb2
3.54633e-11	-4.96506	0.003	0.064	4.59711e-07	1	Nusap1
3.54805e-11	-5.06844	0.005	0.069	4.59934e-07	1	Nrp2
3.63185e-11	0.567449	0.569	0.466	4.70796e-07	1	Ttc14
3.65491e-11	-0.550096	0.329	0.472	4.73786e-07	1	Stoml2
3.67773e-11	-0.626398	0.395	0.52	4.76744e-07	1	Nt5c
3.70281e-11	0.79203	0.438	0.32	4.79995e-07	1	Hdac4
3.73592e-11	-0.524965	0.359	0.504	4.84287e-07	1	Psmc2
3.76073e-11	-0.674519	0.261	0.399	4.87503e-07	1	Gclm
3.76203e-11	0.656339	0.446	0.325	4.87672e-07	1	Dgat1
3.88453e-11	-3.51385	0.011	0.079	5.03551e-07	1	P2ry14
3.94697e-11	-3.80336	0.004	0.066	5.11646e-07	1	Bub1
4.0259e-11	-1.52591	0.11	0.219	5.21878e-07	1	Ube2l6
4.05535e-11	-1.18161	0.16	0.279	5.25696e-07	1	Rras2
4.14835e-11	-2.26577	0.015	0.087	5.37751e-07	1	Tpst2
4.16683e-11	-0.312432	0.919	0.936	5.40146e-07	1	Set
4.21751e-11	0.506195	0.708	0.638	5.46716e-07	1	Mbp
4.23911e-11	-0.763103	0.783	0.848	5.49515e-07	1	Bcl2a1d
4.31082e-11	-3.13426	0.059	0.15	5.58812e-07	1	Top2a
4.38002e-11	-1.71166	0.038	0.125	5.67782e-07	1	Psat1
4.40517e-11	-0.761216	0.165	0.292	5.71042e-07	1	Ciapin1
4.60795e-11	-0.334736	0.73	0.84	5.97328e-07	1	mt-Atp8
4.67301e-11	-0.589273	0.324	0.464	6.05762e-07	1	Bcat2
4.68719e-11	-1.90052	0.044	0.132	6.07601e-07	1	Lig1
4.87857e-11	0.675183	0.481	0.369	6.32409e-07	1	Abca3
4.8905e-11	-0.125624	1	1	6.33956e-07	1	Rps3a1
4.89197e-11	0.791971	0.431	0.315	6.34146e-07	1	Mxi1
5.04574e-11	-0.725336	0.191	0.326	6.54079e-07	1	N4bp1
5.0975e-11	-0.56312	0.37	0.514	6.60789e-07	1	Ech1
5.15485e-11	-1.91029	0.165	0.277	6.68223e-07	1	Socs2
5.16745e-11	-0.886623	0.254	0.387	6.69857e-07	1	Sinhcaf
5.20963e-11	0.458286	0.739	0.657	6.75325e-07	1	Adipor2
5.26822e-11	0.325694	0.893	0.762	6.82919e-07	1	Xlr
5.27489e-11	-0.468274	0.433	0.59	6.83785e-07	1	Polr2e
5.29209e-11	0.78915	0.407	0.288	6.86014e-07	1	Map3k5
5.43538e-11	-0.56543	0.302	0.445	7.04588e-07	1	Sars
5.61557e-11	-1.95864	0.033	0.115	7.27946e-07	1	Slc25a10
5.62823e-11	-0.41153	0.503	0.652	7.29587e-07	1	Ndufaf8
5.71537e-11	-0.617244	0.262	0.4	7.40883e-07	1	Prpf19
5.93326e-11	0.473041	0.713	0.643	7.69128e-07	1	Tnfrsf1a
5.9404e-11	-4.46805	0.004	0.065	7.70054e-07	1	Aff3
5.9757e-11	0.510677	0.776	0.709	7.7463e-07	1	Rab11fip1
5.99129e-11	-0.434695	0.512	0.646	7.76651e-07	1	Psmd13
5.99831e-11	-0.753836	0.798	0.844	7.77561e-07	1	Marcks
6.15332e-11	0.714941	0.455	0.343	7.97655e-07	1	Dennd3
6.15523e-11	-0.595923	0.354	0.495	7.97903e-07	1	Rraga
6.17289e-11	-1.29587	0.288	0.416	8.00191e-07	1	Epsti1
6.19085e-11	-1.29389	0.095	0.2	8.02519e-07	1	Slc30a4
6.20905e-11	-0.752363	0.203	0.332	8.0488e-07	1	Eno1b
6.36104e-11	0.714225	0.551	0.45	8.24582e-07	1	Zbtb11
6.39725e-11	-0.688938	0.233	0.368	8.29276e-07	1	2610001J05Rik
6.57457e-11	-0.612982	0.296	0.431	8.52261e-07	1	Mrps25
6.73254e-11	-0.548701	0.377	0.51	8.7274e-07	1	Adrm1
6.8066e-11	-0.450125	0.443	0.595	8.8234e-07	1	Suclg1
6.8506e-11	-4.48603	0.01	0.075	8.88043e-07	1	Lad1
7.04186e-11	0.452119	0.757	0.699	9.12837e-07	1	Lnpep
7.13207e-11	-1.16716	0.085	0.189	9.2453e-07	1	Rpain
7.43299e-11	1.18839	0.248	0.146	9.63539e-07	1	Gm20696
7.83965e-11	-6.12938	0.001	0.059	1.01625e-06	1	Aqp3
7.87537e-11	-0.704109	0.669	0.756	1.02088e-06	1	Npc2
7.96378e-11	-0.803148	0.326	0.457	1.03235e-06	1	Txndc15
7.96616e-11	0.603119	0.556	0.452	1.03265e-06	1	Sh3kbp1
8.05565e-11	0.696889	0.488	0.378	1.04425e-06	1	Cdyl
8.24778e-11	-0.161019	1	1	1.06916e-06	1	Eif1
8.47906e-11	-0.808706	0.267	0.398	1.09914e-06	1	Mif4gd
8.81333e-11	0.789447	0.277	0.164	1.14247e-06	1	Camk2n1
8.81991e-11	-0.321823	0.779	0.861	1.14332e-06	1	Zfp706
8.84518e-11	-0.382954	0.562	0.708	1.1466e-06	1	Fkbp8
8.89939e-11	0.49305	0.73	0.653	1.15363e-06	1	Evi2a
9.07308e-11	-0.714891	0.202	0.334	1.17614e-06	1	Anapc15
9.33704e-11	0.712778	0.484	0.374	1.21036e-06	1	Rlf
9.33921e-11	-0.578621	0.324	0.459	1.21064e-06	1	Pop7
9.43512e-11	0.815158	0.42	0.306	1.22307e-06	1	Hlcs
9.70551e-11	-0.159372	0.995	0.997	1.25812e-06	1	mt-Co2
9.71178e-11	-0.610783	0.288	0.424	1.25894e-06	1	Pfdn6
9.7837e-11	0.520173	0.627	0.544	1.26826e-06	1	Rsbn1l
1.01013e-10	0.398728	0.816	0.754	1.30943e-06	1	Arid4a
1.01944e-10	0.646355	0.571	0.468	1.3215e-06	1	Irf4
1.02501e-10	0.360336	0.746	0.651	1.32872e-06	1	Arhgap31
1.03297e-10	-0.448854	0.647	0.76	1.33903e-06	1	Rala
1.04804e-10	-0.75427	0.209	0.337	1.35858e-06	1	Ak6
1.05153e-10	-0.968923	0.181	0.3	1.3631e-06	1	Cmc2
1.05498e-10	0.188408	0.993	0.877	1.36757e-06	1	Fcer1g
1.07039e-10	-0.905813	0.34	0.46	1.38755e-06	1	Tmpo
1.08058e-10	0.509416	0.649	0.545	1.40076e-06	1	Dpysl2
1.08275e-10	0.463094	0.657	0.542	1.40357e-06	1	Pmepa1
1.08416e-10	-0.565837	0.344	0.479	1.4054e-06	1	Ormdl2
1.09429e-10	-0.360068	0.798	0.879	1.41853e-06	1	Anapc11
1.12657e-10	-0.608227	0.392	0.518	1.46037e-06	1	Lamtor4
1.12737e-10	-0.643509	0.259	0.395	1.46141e-06	1	Pafah1b3
1.15452e-10	0.59718	0.517	0.4	1.4966e-06	1	B4galt1
1.15913e-10	0.737651	0.479	0.371	1.50258e-06	1	Numb
1.16417e-10	-0.663219	0.292	0.427	1.50911e-06	1	Gtf3c6
1.16771e-10	-2.06958	0.025	0.101	1.5137e-06	1	Plxnb2
1.17294e-10	-0.553944	0.358	0.493	1.52048e-06	1	Kdelr1
1.17426e-10	-3.28283	0.015	0.084	1.52219e-06	1	Tk1
1.19215e-10	-0.594216	0.31	0.447	1.54538e-06	1	Sf3b4
1.1977e-10	-0.525638	0.392	0.524	1.55258e-06	1	Exosc3
1.20838e-10	-0.413567	0.667	0.761	1.56642e-06	1	Fbl
1.21312e-10	-0.689342	0.217	0.349	1.57257e-06	1	Uchl5
1.21665e-10	-0.46332	0.447	0.587	1.57714e-06	1	Idh3b
1.23537e-10	-0.267372	0.914	0.95	1.60141e-06	1	Ndufa1
1.24115e-10	-0.421238	0.523	0.665	1.6089e-06	1	Rex1bd
1.24678e-10	-0.136798	1	1	1.6162e-06	1	Rplp0
1.27334e-10	-0.186411	0.999	0.999	1.65063e-06	1	Rps25
1.33474e-10	-3.59659	0.008	0.071	1.73022e-06	1	Cenpe
1.3397e-10	-0.370252	0.712	0.824	1.73666e-06	1	M6pr
1.3476e-10	-0.128353	1	1	1.74689e-06	1	Rpl15
1.35949e-10	-2.26747	0.263	0.378	1.76231e-06	1	Ppt1
1.36119e-10	0.648335	0.435	0.312	1.76451e-06	1	Spns3
1.38933e-10	-0.438867	0.461	0.601	1.80098e-06	1	Adh5
1.40451e-10	-1.50581	0.084	0.182	1.82067e-06	1	Syce2
1.41236e-10	0.780368	0.414	0.304	1.83085e-06	1	Atg10
1.43969e-10	-3.43844	0.007	0.069	1.86627e-06	1	Ppt2
1.48934e-10	-0.591187	0.347	0.48	1.93063e-06	1	Eef1e1
1.50193e-10	0.31754	0.859	0.762	1.94695e-06	1	Shtn1
1.53141e-10	-0.177758	1	0.999	1.98517e-06	1	Rpl36a
1.53272e-10	-0.30818	0.855	0.904	1.98687e-06	1	Reep5
1.54501e-10	-1.92401	0.038	0.121	2.0028e-06	1	Tacc3
1.57224e-10	0.574735	0.513	0.395	2.03809e-06	1	Kdm6a
1.57912e-10	0.661359	0.473	0.357	2.04701e-06	1	Leng8
1.5802e-10	0.635947	0.571	0.483	2.04842e-06	1	Nfkbid
1.59544e-10	0.467354	0.582	0.473	2.06817e-06	1	Tet2
1.65341e-10	-0.470383	0.343	0.493	2.14332e-06	1	Utp3
1.66581e-10	0.516559	0.667	0.581	2.15939e-06	1	Slc15a3
1.71434e-10	-3.71648	0.014	0.081	2.2223e-06	1	Tgfbi
1.72677e-10	-0.797211	0.162	0.283	2.23841e-06	1	Gfus
1.73023e-10	0.975164	0.328	0.218	2.2429e-06	1	Pkp4
1.73815e-10	0.422202	0.698	0.62	2.25317e-06	1	Ap3b1
1.76174e-10	-1.09782	0.269	0.392	2.28374e-06	1	Aebp2
1.8004e-10	-0.547716	0.384	0.517	2.33386e-06	1	Phb
1.82228e-10	-0.249517	0.988	0.983	2.36223e-06	1	Ndufa6
1.83957e-10	-1.4564	0.044	0.13	2.38464e-06	1	Umps
1.84193e-10	-0.449645	0.438	0.576	2.38769e-06	1	Cetn3
1.85346e-10	-3.82847	0.004	0.063	2.40264e-06	1	P3h2
1.85964e-10	0.370873	0.818	0.757	2.41065e-06	1	Arglu1
1.86034e-10	-0.618429	0.213	0.344	2.41156e-06	1	Hspbp1
1.86281e-10	0.347114	0.811	0.701	2.41476e-06	1	Cybb
1.86877e-10	-1.96702	0.026	0.102	2.42249e-06	1	Vegfb
1.88999e-10	0.467099	0.698	0.629	2.44999e-06	1	Cdkn1b
1.90151e-10	-0.50838	0.392	0.532	2.46492e-06	1	Uchl3
1.90865e-10	-4.89467	0.001	0.057	2.47418e-06	1	Lysmd2
1.91454e-10	-0.473859	0.307	0.45	2.48181e-06	1	Mrto4
1.92159e-10	-0.93357	0.16	0.279	2.49095e-06	1	Lmo4
1.93637e-10	-0.492581	0.39	0.528	2.51012e-06	1	Smim11
2.03517e-10	0.581962	0.583	0.482	2.63819e-06	1	Rfx7
2.04833e-10	-4.89947	0.01	0.072	2.65525e-06	1	Dab2
2.10035e-10	0.150098	1	0.998	2.72269e-06	1	H2-Eb1
2.12521e-10	-0.832591	0.184	0.305	2.75491e-06	1	Ruvbl1
2.12827e-10	-0.551084	0.359	0.491	2.75888e-06	1	Timm17a
2.14673e-10	-0.814246	0.171	0.292	2.78281e-06	1	Mrps18b
2.16154e-10	-0.470541	0.44	0.578	2.802e-06	1	Cdc34
2.20098e-10	0.581763	0.527	0.416	2.85312e-06	1	Tmem273
2.22468e-10	-0.290526	0.764	0.869	2.88385e-06	1	Mpc2
2.27106e-10	0.61368	0.605	0.519	2.94397e-06	1	Herc1
2.28014e-10	-0.166495	1	0.999	2.95575e-06	1	Gpx1
2.29328e-10	-0.414629	0.528	0.658	2.97278e-06	1	Rpn2
2.31691e-10	-1.02915	0.122	0.234	3.00341e-06	1	Irgm1
2.32996e-10	-0.126188	1	1	3.02033e-06	1	Rps27a
2.41309e-10	-0.57939	0.359	0.49	3.12809e-06	1	Sumo3
2.44632e-10	-0.807987	0.211	0.338	3.17116e-06	1	Ncoa4
2.50661e-10	-0.496394	0.38	0.522	3.24932e-06	1	Cuedc2
2.5076e-10	-0.29417	0.746	0.849	3.2506e-06	1	Spcs1
2.51489e-10	0.75323	0.469	0.356	3.26005e-06	1	Kdm4a
2.60508e-10	-1.14082	0.088	0.189	3.37696e-06	1	Fen1
2.7615e-10	0.585765	0.602	0.52	3.57973e-06	1	Phf14
2.80726e-10	-0.802899	0.169	0.289	3.63905e-06	1	Ruvbl2
2.81649e-10	-0.557329	0.291	0.43	3.65102e-06	1	Psme3
2.87199e-10	-0.823896	0.177	0.297	3.72296e-06	1	Mrpl13
2.89315e-10	-3.71897	0.01	0.072	3.75038e-06	1	Gda
2.89411e-10	0.624882	0.513	0.412	3.75164e-06	1	Mysm1
2.89876e-10	0.4195	0.829	0.777	3.75766e-06	1	Smim3
2.94379e-10	-0.441978	0.45	0.595	3.81604e-06	1	Pdap1
2.95942e-10	-4.15771	0.008	0.069	3.8363e-06	1	Rrm2
2.97914e-10	-1.82969	0.144	0.247	3.86186e-06	1	Mki67
2.9934e-10	-1.17615	0.084	0.183	3.88035e-06	1	Rfc4
3.00093e-10	-3.65075	0.004	0.061	3.8901e-06	1	Ifi211
3.00793e-10	-0.516151	0.384	0.518	3.89918e-06	1	Rnf5
3.03498e-10	0.668025	0.509	0.394	3.93425e-06	1	Cep43
3.0803e-10	0.572913	0.553	0.452	3.993e-06	1	Parp4
3.12063e-10	-0.667064	0.306	0.435	4.04527e-06	1	Hpf1
3.14044e-10	-0.675931	0.226	0.356	4.07095e-06	1	Lyar
3.15448e-10	-1.96751	0.043	0.125	4.08916e-06	1	Cish
3.16774e-10	-0.468796	0.384	0.523	4.10635e-06	1	Psmd1
3.21505e-10	-0.570127	0.331	0.462	4.16767e-06	1	Ppid
3.25828e-10	0.518802	0.613	0.527	4.2237e-06	1	Cdk13
3.26001e-10	-1.7973	0.049	0.134	4.22595e-06	1	Rasa3
3.31073e-10	0.720658	0.495	0.386	4.2917e-06	1	3110082I17Rik
3.31709e-10	-0.547033	0.246	0.38	4.29994e-06	1	Atf6b
3.3255e-10	0.552562	0.61	0.516	4.31085e-06	1	Lpcat2
3.34009e-10	-0.463187	0.558	0.659	4.32976e-06	1	Cib1
3.34325e-10	-0.692326	0.211	0.336	4.33385e-06	1	Rnf181
3.38074e-10	0.28897	0.962	0.92	4.38245e-06	1	Spint1
3.43003e-10	-0.756309	0.203	0.325	4.44634e-06	1	Apip
3.44777e-10	-0.708709	0.225	0.351	4.46935e-06	1	Pdzd11
3.46497e-10	0.388594	0.807	0.761	4.49164e-06	1	Prcp
3.53602e-10	-0.855515	0.144	0.259	4.58374e-06	1	Srf
3.58184e-10	-0.60533	0.291	0.424	4.64314e-06	1	Nsmce1
3.60408e-10	-0.426908	0.509	0.647	4.67197e-06	1	Polr2k
3.61086e-10	-0.361426	0.617	0.757	4.68076e-06	1	Rer1
3.61679e-10	0.539512	0.674	0.616	4.68845e-06	1	Ube2j1
3.75349e-10	-1.14026	0.071	0.167	4.86565e-06	1	Pole3
3.76154e-10	0.294783	0.964	0.94	4.87608e-06	1	Ptp4a2
3.77228e-10	0.569035	0.584	0.486	4.89001e-06	1	Rbm6
3.79238e-10	-0.565142	0.257	0.39	4.91606e-06	1	Ino80e
3.83449e-10	-0.650676	0.239	0.368	4.97065e-06	1	Tomm40
3.87061e-10	-0.362462	0.619	0.748	5.01747e-06	1	Ndufs7
3.9581e-10	0.633222	0.572	0.474	5.13089e-06	1	Phactr2
4.02904e-10	-4.02611	0.015	0.081	5.22284e-06	1	Ms4a4c
4.03052e-10	0.441423	0.722	0.665	5.22477e-06	1	Larp4b
4.07568e-10	0.933919	0.388	0.287	5.2833e-06	1	Map2k6
4.0845e-10	-0.514724	0.366	0.502	5.29473e-06	1	2310011J03Rik
4.09018e-10	-0.749479	0.171	0.292	5.3021e-06	1	Rpp25l
4.17461e-10	-0.463877	0.405	0.544	5.41154e-06	1	Polr2i
4.20377e-10	0.413249	0.734	0.661	5.44934e-06	1	Skil
4.222e-10	-0.256526	0.772	0.871	5.47298e-06	1	Sap18
4.33343e-10	-0.971131	0.14	0.25	5.61742e-06	1	Mettl1
4.49113e-10	-0.572373	0.276	0.409	5.82186e-06	1	Tax1bp3
4.50853e-10	0.359868	0.941	0.857	5.84441e-06	1	Jun
4.52628e-10	-3.19567	0.012	0.076	5.86742e-06	1	Adora2a
4.55785e-10	-0.367893	0.619	0.751	5.90834e-06	1	Bag1
4.5658e-10	-0.381453	0.512	0.658	5.91864e-06	1	Zmat2
4.63586e-10	-0.801014	0.154	0.27	6.00947e-06	1	Rbm38
4.69729e-10	-0.118239	1	1	6.0891e-06	1	Rpl13
4.70756e-10	-1.79756	0.064	0.153	6.10241e-06	1	Cenpw
4.85082e-10	-0.697738	0.209	0.332	6.28811e-06	1	Rtca
4.86753e-10	-2.6931	0.029	0.103	6.30978e-06	1	Cxcl9
4.89762e-10	0.363112	0.495	0.38	6.34879e-06	1	Pfkfb3
4.93447e-10	-0.987782	0.097	0.201	6.39656e-06	1	Tor2a
4.97721e-10	0.492521	0.604	0.496	6.45195e-06	1	I830077J02Rik
5.08158e-10	-2.16228	0.027	0.101	6.58725e-06	1	Gins2
5.17779e-10	-0.725469	0.187	0.308	6.71197e-06	1	Pmpcb
5.22064e-10	0.259487	0.927	0.859	6.76751e-06	1	Ifngr1
5.22065e-10	-3.03654	0.011	0.073	6.76753e-06	1	Adgrg6
5.25595e-10	0.238896	0.849	0.739	6.81329e-06	1	Ltc4s
5.26703e-10	-0.361189	0.604	0.74	6.82766e-06	1	Cmpk1
5.31235e-10	-0.549591	0.277	0.415	6.88639e-06	1	Chmp1a
5.35789e-10	-0.623337	0.211	0.337	6.94543e-06	1	Nudcd2
5.4139e-10	0.479234	0.627	0.528	7.01804e-06	1	Phc2
5.4558e-10	-0.309508	0.863	0.921	7.07235e-06	1	Serbp1
5.49737e-10	-0.24524	0.959	0.983	7.12624e-06	1	Srsf3
5.50017e-10	-0.482941	0.388	0.52	7.12987e-06	1	Rad23a
5.621e-10	-0.325482	0.713	0.819	7.2865e-06	1	Emc6
5.6911e-10	-1.00755	0.099	0.202	7.37738e-06	1	Prps1
5.84737e-10	-0.501513	0.376	0.514	7.57994e-06	1	Sugt1
6.07147e-10	0.627607	0.529	0.427	7.87045e-06	1	Asxl2
6.13721e-10	-1.0039	0.11	0.214	7.95566e-06	1	Gm10131
6.15056e-10	-3.03297	0.012	0.075	7.97297e-06	1	Snx22
6.21212e-10	-0.608571	0.295	0.424	8.05277e-06	1	Agpat5
6.27753e-10	0.584805	0.556	0.459	8.13756e-06	1	Crem
6.86565e-10	0.624047	0.547	0.447	8.89994e-06	1	Gpr55
6.96316e-10	-0.589175	0.241	0.375	9.02634e-06	1	Gid8
6.9888e-10	-1.59874	0.071	0.163	9.05957e-06	1	Tns3
7.12138e-10	-0.438443	0.424	0.56	9.23144e-06	1	Npm3
7.24984e-10	-4.76914	0.008	0.067	9.39796e-06	1	Car2
7.34152e-10	-0.561279	0.381	0.508	9.51682e-06	1	Rnps1
7.34412e-10	0.690721	0.502	0.408	9.52018e-06	1	Apc
7.42506e-10	-0.39256	0.948	0.953	9.6251e-06	1	Dnaja1
7.42519e-10	-0.530924	0.255	0.393	9.62527e-06	1	Phax
7.82017e-10	-0.418371	0.508	0.643	1.01373e-05	1	Sod2
7.92359e-10	0.755328	0.429	0.327	1.02713e-05	1	Micu1
8.00073e-10	-2.37449	0.033	0.107	1.03713e-05	1	Ttc39a
8.09172e-10	0.823747	0.365	0.256	1.04893e-05	1	Abcb1a
8.12493e-10	0.522875	0.636	0.565	1.05323e-05	1	Cbfb
8.269e-10	-0.495334	0.353	0.491	1.07191e-05	1	Cbx1
8.56753e-10	-0.463408	0.402	0.534	1.11061e-05	1	Qdpr
8.59585e-10	-0.339217	0.778	0.855	1.11428e-05	1	Romo1
8.65252e-10	-1.32482	0.074	0.166	1.12163e-05	1	Tssc4
8.85586e-10	-0.624631	0.235	0.364	1.14799e-05	1	Mrpl27
8.86645e-10	-0.754479	0.169	0.285	1.14936e-05	1	Kti12
8.94518e-10	-0.372583	0.748	0.816	1.15956e-05	1	Uqcc2
8.947e-10	-3.02341	0.007	0.064	1.1598e-05	1	Mllt3
9.05789e-10	-0.342655	0.591	0.729	1.17417e-05	1	Atp6v1d
9.11669e-10	-0.28668	0.83	0.89	1.1818e-05	1	Ndufb5
9.24391e-10	-0.742205	0.331	0.449	1.19829e-05	1	Mthfd2
9.30573e-10	0.594442	0.579	0.496	1.2063e-05	1	Ddi2
9.3455e-10	-2.94198	0.01	0.069	1.21146e-05	1	Tcf19
9.40613e-10	-0.91533	0.155	0.269	1.21932e-05	1	Rcl1
9.77258e-10	-0.710248	0.215	0.334	1.26682e-05	1	Mmadhc
9.77332e-10	-1.586	0.08	0.172	1.26692e-05	1	Rhoc
9.80831e-10	-0.663803	0.191	0.315	1.27145e-05	1	Gnl1
9.90865e-10	-0.515395	0.424	0.557	1.28446e-05	1	Rbbp4
1.01084e-09	-2.70094	0.034	0.108	1.31035e-05	1	Cenpa
1.0142e-09	0.574142	0.602	0.517	1.31471e-05	1	Taf13
1.03974e-09	-0.722609	0.189	0.308	1.34781e-05	1	Emc8
1.05486e-09	-0.455068	0.395	0.534	1.36742e-05	1	Naxe
1.06577e-09	-0.556891	0.254	0.387	1.38155e-05	1	Bud23
1.07247e-09	-3.13462	0.007	0.064	1.39024e-05	1	Dlgap5
1.07265e-09	-0.431004	0.407	0.555	1.39047e-05	1	Tmed3
1.07503e-09	0.762112	0.374	0.268	1.39356e-05	1	Frs2
1.07977e-09	-0.434124	0.314	0.453	1.3997e-05	1	Med8
1.08124e-09	0.463593	0.719	0.668	1.40162e-05	1	Cdc42se2
1.08734e-09	1.07641	0.254	0.156	1.40952e-05	1	Pgf
1.08809e-09	-1.88728	0.091	0.183	1.41049e-05	1	Cd36
1.09432e-09	-0.497882	0.333	0.465	1.41857e-05	1	Ngdn
1.12368e-09	-0.696715	0.207	0.326	1.45663e-05	1	Tars
1.12889e-09	-0.478484	0.409	0.539	1.46338e-05	1	Erh
1.13472e-09	0.64609	0.591	0.51	1.47093e-05	1	Ddx3y
1.14106e-09	-1.70148	0.08	0.169	1.47916e-05	1	Cdca8
1.15171e-09	-0.700007	0.373	0.498	1.49296e-05	1	Naga
1.15231e-09	-0.994041	0.112	0.215	1.49374e-05	1	Ppil1
1.1565e-09	-0.87295	0.166	0.28	1.49918e-05	1	Txndc5
1.2417e-09	0.656362	0.451	0.348	1.60962e-05	1	Tgfbr1
1.24482e-09	-0.550613	0.28	0.409	1.61366e-05	1	Mfsd5
1.25019e-09	-0.746164	0.488	0.604	1.62063e-05	1	H2az2
1.25547e-09	-0.518363	0.34	0.472	1.62747e-05	1	Vma21
1.29245e-09	-1.86279	0.119	0.218	1.67541e-05	1	Lilr4b
1.30727e-09	-0.257176	0.867	0.925	1.69461e-05	1	Polr1d
1.32917e-09	0.639001	0.388	0.275	1.723e-05	1	Arhgap6
1.3316e-09	-0.435996	0.546	0.681	1.72616e-05	1	Med30
1.33526e-09	-3.57711	0.014	0.075	1.73089e-05	1	Dok2
1.34613e-09	-0.382321	0.438	0.577	1.74499e-05	1	Polr2j
1.36126e-09	-0.37957	0.612	0.734	1.76461e-05	1	Spint2
1.37182e-09	-1.44876	0.037	0.114	1.7783e-05	1	Ttc32
1.37596e-09	-0.772192	0.151	0.265	1.78366e-05	1	Rrp15
1.3815e-09	-2.33423	0.023	0.091	1.79084e-05	1	Racgap1
1.39124e-09	-0.419642	0.431	0.562	1.80346e-05	1	Ift20
1.40452e-09	0.793922	0.409	0.309	1.82068e-05	1	Pacs1
1.43653e-09	-1.06722	0.119	0.223	1.86217e-05	1	Stard7
1.45598e-09	-0.504749	0.273	0.409	1.88739e-05	1	Fbxo6
1.45854e-09	-0.574558	0.274	0.405	1.8907e-05	1	Fmc1
1.46455e-09	-0.853254	0.182	0.294	1.8985e-05	1	Tceal9
1.46894e-09	-0.400528	0.49	0.622	1.90418e-05	1	Nfu1
1.48649e-09	-4.33828	0.003	0.054	1.92694e-05	1	Arhgap42
1.51938e-09	-0.679726	0.23	0.354	1.96957e-05	1	Nrbf2
1.53056e-09	-0.55099	0.262	0.392	1.98406e-05	1	BC004004
1.53577e-09	0.228261	0.992	0.986	1.99082e-05	1	D8Ertd738e
1.53683e-09	-0.669626	0.215	0.338	1.99219e-05	1	Hspb11
1.5512e-09	-0.667856	0.21	0.329	2.01083e-05	1	Polr2d
1.55649e-09	0.351229	0.86	0.832	2.01767e-05	1	Nptn
1.57915e-09	0.22522	0.952	0.924	2.04705e-05	1	Tspan13
1.61567e-09	-0.35675	0.627	0.757	2.09439e-05	1	Ube2f
1.62064e-09	-0.345799	0.617	0.742	2.10084e-05	1	Gtf2h5
1.63536e-09	0.654421	0.458	0.353	2.11992e-05	1	Mlxip
1.64136e-09	-0.272397	0.822	0.884	2.1277e-05	1	Hnrnpa1
1.68882e-09	-0.366082	0.453	0.596	2.18922e-05	1	Ebp
1.73777e-09	-0.30505	0.727	0.835	2.25267e-05	1	Ywhab
1.74379e-09	0.47048	0.679	0.62	2.26047e-05	1	Crebbp
1.76906e-09	-0.362225	0.453	0.59	2.29323e-05	1	Eif1b
1.79793e-09	-0.503614	0.3	0.431	2.33066e-05	1	Polr3k
1.80941e-09	0.577276	0.561	0.466	2.34554e-05	1	Fnip1
1.81725e-09	-0.735275	0.165	0.279	2.3557e-05	1	Tsfm
1.82884e-09	-0.544332	0.306	0.435	2.37073e-05	1	Ndufv1
1.84823e-09	-1.07746	0.239	0.35	2.39586e-05	1	Cks2
1.87567e-09	-1.0407	0.104	0.204	2.43143e-05	1	Nup85
1.88759e-09	-1.27729	0.056	0.141	2.44688e-05	1	Zbtb45
1.9222e-09	0.680471	0.527	0.429	2.49174e-05	1	Rhoh
1.95919e-09	-0.705025	0.243	0.361	2.5397e-05	1	Ttyh3
2.01742e-09	-3.83578	0.004	0.057	2.61518e-05	1	Flt1
2.02284e-09	0.410856	0.727	0.644	2.6222e-05	1	Nktr
2.06534e-09	0.363267	0.7	0.627	2.6773e-05	1	Il10ra
2.11302e-09	-4.86553	0.001	0.051	2.73911e-05	1	Pbk
2.12314e-09	-1.43231	0.041	0.119	2.75223e-05	1	Pkmyt1
2.1263e-09	-2.22225	0.018	0.082	2.75632e-05	1	Gprc5c
2.1387e-09	-0.758801	0.16	0.273	2.77239e-05	1	Phf10
2.16021e-09	-0.333084	0.679	0.794	2.80028e-05	1	Cwc15
2.16707e-09	-2.65799	0.019	0.084	2.80917e-05	1	Thy1
2.16811e-09	-0.503444	0.373	0.503	2.81052e-05	1	Zbtb8os
2.18943e-09	-0.967974	0.111	0.212	2.83816e-05	1	Klhdc4
2.19159e-09	-0.660025	0.203	0.323	2.84096e-05	1	Pyurf
2.23502e-09	-0.712903	0.207	0.325	2.89725e-05	1	Ccdc115
2.24231e-09	-4.65919	0.07	0.152	2.9067e-05	1	Ccr7
2.26211e-09	0.939614	0.361	0.261	2.93238e-05	1	Jmy
2.27217e-09	-1.72114	0.08	0.166	2.94541e-05	1	Mcm7
2.29674e-09	-1.26525	0.055	0.138	2.97726e-05	1	Rad51b
2.32806e-09	-1.78338	0.088	0.177	3.01786e-05	1	Smc2
2.34062e-09	-0.432986	0.435	0.557	3.03415e-05	1	Pcbd2
2.34063e-09	0.69551	0.477	0.375	3.03416e-05	1	Fars2
2.38917e-09	-0.23148	1	1	3.09709e-05	1	Eef1b2
2.39581e-09	0.136334	1	0.999	3.10569e-05	1	H2-Aa
2.40304e-09	-0.376525	0.743	0.835	3.11506e-05	1	P4hb
2.42528e-09	-0.398211	0.693	0.792	3.14389e-05	1	Prr13
2.43081e-09	0.59718	0.516	0.417	3.15105e-05	1	Atp9b
2.50931e-09	0.669301	0.549	0.462	3.25281e-05	1	Nup214
2.52671e-09	0.414238	0.579	0.468	3.27538e-05	1	F11r
2.54183e-09	-0.46844	0.302	0.438	3.29498e-05	1	Spag7
2.55171e-09	-2.09409	0.011	0.07	3.30778e-05	1	Kif20b
2.5872e-09	-0.522157	0.373	0.496	3.35379e-05	1	Pop5
2.6478e-09	-3.95126	0.014	0.073	3.43234e-05	1	Ahnak
2.69191e-09	-1.94528	0.037	0.111	3.48952e-05	1	Capg
2.69767e-09	-0.47037	0.412	0.544	3.49699e-05	1	Eny2
2.80421e-09	-1.46432	0.096	0.188	3.63509e-05	1	Mcm5
2.81826e-09	0.297326	0.953	0.913	3.65331e-05	1	Tgfb1
2.89808e-09	0.636314	0.353	0.244	3.75678e-05	1	Prdm1
2.90973e-09	-0.461683	0.38	0.514	3.77189e-05	1	Mrpl11
2.96345e-09	-0.322438	0.598	0.734	3.84152e-05	1	Skp1
3.02232e-09	0.537317	0.599	0.525	3.91784e-05	1	Tnrc6c
3.08646e-09	0.620411	0.565	0.496	4.00098e-05	1	Oga
3.09846e-09	-3.52383	0.005	0.058	4.01653e-05	1	Kif4
3.11412e-09	0.823249	0.35	0.249	4.03684e-05	1	Slc39a11
3.19709e-09	-0.374996	0.476	0.609	4.14438e-05	1	Lamtor5
3.20663e-09	-0.178234	0.992	0.996	4.15675e-05	1	Ubl5
3.21356e-09	-0.516739	0.44	0.575	4.16574e-05	1	Ywhaq
3.22174e-09	-0.396137	0.471	0.608	4.17634e-05	1	Chmp5
3.2479e-09	-5.2281	0.001	0.05	4.21026e-05	1	Mertk
3.37669e-09	-0.577467	0.265	0.39	4.3772e-05	1	Rela
3.38237e-09	-1.71897	0.033	0.104	4.38456e-05	1	E2f8
3.38776e-09	-0.932049	0.118	0.219	4.39156e-05	1	Med9
3.42174e-09	0.480157	0.653	0.582	4.4356e-05	1	Tox4
3.44618e-09	-0.953244	0.115	0.215	4.46729e-05	1	Mrpl49
3.46686e-09	-0.367941	0.601	0.725	4.49409e-05	1	Tmed9
3.47446e-09	0.549657	0.588	0.501	4.50395e-05	1	Lpin2
3.4784e-09	0.344257	0.896	0.863	4.50905e-05	1	Apbb1ip
3.50907e-09	-0.432089	0.572	0.685	4.54881e-05	1	Hprt
3.5117e-09	-1.1986	0.274	0.38	4.55222e-05	1	Dut
3.60501e-09	-0.500559	0.384	0.508	4.67317e-05	1	Idh2
3.62551e-09	0.634021	0.513	0.419	4.69975e-05	1	Scaf4
3.64209e-09	-0.358187	0.568	0.707	4.72124e-05	1	Dnajc8
3.68013e-09	-0.627786	0.213	0.333	4.77055e-05	1	Ppie
3.72925e-09	0.568874	0.605	0.541	4.83423e-05	1	Alkbh1
3.833e-09	-0.665854	0.32	0.44	4.96872e-05	1	Necap2
3.83436e-09	-1.63415	0.049	0.128	4.97049e-05	1	Ptpn3
3.86831e-09	-0.569243	0.24	0.363	5.01449e-05	1	Gps1
3.88036e-09	-0.337621	0.54	0.688	5.03011e-05	1	Churc1
3.91025e-09	-0.477484	0.331	0.467	5.06885e-05	1	Ptrhd1
3.92261e-09	-0.425782	0.432	0.56	5.08488e-05	1	Nudt14
4.0378e-09	0.249789	0.785	0.681	5.2342e-05	1	Cd274
4.15128e-09	0.565014	0.58	0.495	5.3813e-05	1	Gak
4.25348e-09	0.281121	0.923	0.878	5.51378e-05	1	Mia2
4.3524e-09	-2.8185	0.014	0.072	5.64202e-05	1	Mmp25
4.3673e-09	-0.430433	0.481	0.602	5.66133e-05	1	Mrps36
4.38063e-09	-0.655269	0.18	0.295	5.67861e-05	1	Uba5
4.6975e-09	-0.371188	0.786	0.851	6.08936e-05	1	Supt4a
4.705e-09	-0.405378	0.464	0.584	6.09909e-05	1	Otub1
4.74707e-09	0.585685	0.486	0.378	6.15363e-05	1	Trappc9
4.75355e-09	0.67433	0.435	0.328	6.16203e-05	1	Prkdc
4.75571e-09	-0.868891	0.152	0.258	6.16482e-05	1	Renbp
4.78121e-09	-1.81128	0.033	0.103	6.19788e-05	1	Ncapd2
4.78492e-09	-0.487782	0.407	0.526	6.20269e-05	1	Timm17b
4.85173e-09	-0.556375	0.398	0.521	6.2893e-05	1	Rnaseh2c
4.86012e-09	-1.90871	0.033	0.103	6.30017e-05	1	Bub1b
4.93827e-09	-0.407234	0.538	0.652	6.40148e-05	1	Rnf187
4.96506e-09	-0.668092	0.18	0.293	6.43621e-05	1	Adsl
4.99111e-09	-0.412623	0.361	0.5	6.46997e-05	1	Arl6ip4
5.03012e-09	-0.486492	0.288	0.416	6.52055e-05	1	Sdhaf4
5.05854e-09	-0.300307	0.733	0.842	6.55738e-05	1	Tbrg1
5.12737e-09	0.613735	0.479	0.373	6.64661e-05	1	Sesn2
5.16898e-09	-0.894407	0.207	0.317	6.70055e-05	1	Ezh2
5.20864e-09	-0.291516	1	0.991	6.75196e-05	1	Mdh2
5.2529e-09	-0.768216	0.158	0.266	6.80933e-05	1	Dap
5.33199e-09	-0.552643	0.237	0.36	6.91186e-05	1	Mrpl2
5.37851e-09	0.457952	0.594	0.501	6.97216e-05	1	Rnf111
5.38433e-09	0.673769	0.486	0.392	6.9797e-05	1	Tspan14
5.47079e-09	-0.398254	0.587	0.7	7.09178e-05	1	Mrps15
5.47542e-09	0.629039	0.495	0.398	7.09778e-05	1	Tbc1d23
5.5551e-09	-0.514948	0.311	0.436	7.20108e-05	1	Mrps23
5.60155e-09	-0.137757	1	1	7.26129e-05	1	Rpl35a
5.71153e-09	0.630931	0.558	0.479	7.40386e-05	1	Btaf1
5.73679e-09	-0.460044	0.342	0.475	7.4366e-05	1	1110004F10Rik
5.89168e-09	-0.783464	0.166	0.276	7.63738e-05	1	Ftl1-ps1
5.93715e-09	-1.29786	0.191	0.294	7.69633e-05	1	Stat5a
5.97122e-09	-0.293294	0.723	0.839	7.74049e-05	1	Coro1b
5.98771e-09	-0.44778	0.409	0.539	7.76187e-05	1	Ndufa10
6.03671e-09	-1.9815	0.029	0.096	7.82539e-05	1	Pkp3
6.04041e-09	0.728587	0.405	0.3	7.83018e-05	1	Atp7a
6.08799e-09	0.427255	0.739	0.689	7.89187e-05	1	Hnrnph1
6.18237e-09	-0.44298	0.717	0.797	8.01421e-05	1	Itm2c
6.26221e-09	-1.84273	0.03	0.098	8.1177e-05	1	Asrgl1
6.34478e-09	0.831244	0.35	0.25	8.22474e-05	1	Fbxl20
6.37052e-09	-0.453812	0.347	0.482	8.2581e-05	1	Nr2c2ap
6.42429e-09	-0.494969	0.343	0.468	8.32781e-05	1	Ndufaf3
6.4426e-09	-0.442014	0.364	0.49	8.35154e-05	1	H2-M3
6.77917e-09	-1.47789	0.048	0.125	8.78783e-05	1	Stx11
6.78058e-09	-0.5511	0.3	0.421	8.78967e-05	1	Ufsp2
6.80901e-09	-1.01239	0.195	0.301	8.82651e-05	1	Mllt6
6.81779e-09	-0.757915	0.151	0.258	8.8379e-05	1	Comtd1
6.91714e-09	-1.26022	0.062	0.144	8.96669e-05	1	Prdx4
6.96533e-09	0.345249	0.724	0.661	9.02915e-05	1	Trip12
6.97692e-09	-1.38371	0.037	0.109	9.04418e-05	1	Ube2t
6.98936e-09	0.356114	0.818	0.776	9.0603e-05	1	Snrnp70
6.99454e-09	-0.560281	0.261	0.382	9.06703e-05	1	Parvg
6.99834e-09	-0.465695	0.342	0.467	9.07195e-05	1	E2f4
7.26615e-09	-0.183625	0.989	0.996	9.41911e-05	1	Arpc5
7.28896e-09	-0.72281	0.176	0.286	9.44867e-05	1	Timm22
7.29446e-09	-0.362512	0.52	0.644	9.4558e-05	1	Polr2f
7.32698e-09	-0.626326	0.21	0.326	9.49796e-05	1	Wdr18
7.33459e-09	-0.469663	0.302	0.429	9.50783e-05	1	Dda1
7.42708e-09	-0.629425	0.328	0.446	9.62773e-05	1	Hsph1
7.45495e-09	-0.339849	0.734	0.822	9.66385e-05	1	Mrfap1
7.50355e-09	0.639954	0.484	0.385	9.72685e-05	1	Riok1
7.51326e-09	-1.88395	0.044	0.118	9.73943e-05	1	Dram1
7.54656e-09	-3.03218	0.004	0.053	9.78261e-05	1	Cdc20
7.55129e-09	-0.744682	0.155	0.263	9.78873e-05	1	Rabggtb
7.58502e-09	-0.494851	0.294	0.425	9.83246e-05	1	Dars
7.58582e-09	-0.3369	0.635	0.756	9.83349e-05	1	Tmem134
7.64669e-09	-0.499117	0.344	0.467	9.9124e-05	1	Acat1
7.64688e-09	-1.3913	0.047	0.123	9.91266e-05	1	Haus4
7.66514e-09	-0.48377	0.477	0.597	9.93632e-05	1	Shisa5
7.80571e-09	-0.697563	0.196	0.31	0.000101185	1	Ftsj3
7.82441e-09	-0.138748	1	1	0.000101428	1	Rps6
8.01628e-09	0.269182	0.901	0.864	0.000103915	1	Rnf130
8.07499e-09	-0.620493	0.381	0.499	0.000104676	1	Dynll2
8.13964e-09	0.641838	0.433	0.331	0.000105514	1	Tspan2
8.32448e-09	-2.42607	0.015	0.073	0.00010791	1	Kif15
8.3846e-09	-0.596471	0.221	0.341	0.00010869	1	Mrpl22
8.52965e-09	-0.149871	0.996	0.998	0.00011057	1	Capzb
8.63095e-09	-4.1657	0.003	0.05	0.000111883	1	Esco2
8.67943e-09	-0.668106	0.182	0.295	0.000112511	1	Taf12
8.78971e-09	0.520593	0.557	0.467	0.000113941	1	Hps3
8.96147e-09	-0.323344	0.652	0.771	0.000116168	1	Rab8a
9.02503e-09	-0.311439	0.816	0.878	0.000116992	1	Nol7
9.14573e-09	-2.38832	0.019	0.08	0.000118556	1	Cep55
9.16952e-09	-1.66585	0.041	0.114	0.000118864	1	Helz2
9.22387e-09	-0.260083	0.885	0.925	0.000119569	1	Rtraf
9.32333e-09	-2.03509	0.022	0.084	0.000120858	1	Knstrn
9.32689e-09	-0.749395	0.144	0.249	0.000120904	1	Gpatch11
9.34305e-09	0.522617	0.494	0.381	0.000121114	1	Myof
9.35696e-09	-0.458514	0.427	0.545	0.000121294	1	Ebna1bp2
9.36127e-09	-0.536725	0.309	0.43	0.00012135	1	Tex261
9.3771e-09	0.778528	0.374	0.27	0.000121555	1	Wls
9.44066e-09	-0.94483	0.18	0.281	0.000122379	1	Rab32
9.44237e-09	0.462182	0.58	0.481	0.000122401	1	Tbxas1
9.54136e-09	-1.49182	0.053	0.131	0.000123685	1	Mospd1
9.59503e-09	-0.109463	1	1	0.00012438	1	Rpl19
9.72469e-09	-1.84643	0.093	0.181	0.000126061	1	Clec10a
9.73939e-09	0.614015	0.403	0.294	0.000126252	1	Zfp280d
9.78415e-09	-0.575209	0.259	0.377	0.000126832	1	Gtf2f1
1.00569e-08	-0.638342	0.257	0.37	0.000130367	1	Fundc2
1.00641e-08	-0.351277	0.528	0.658	0.000130461	1	Sec11a
1.02059e-08	-0.847752	0.181	0.287	0.000132299	1	Sdad1
1.02788e-08	-0.499351	0.258	0.381	0.000133244	1	Bad
1.03605e-08	0.579375	0.554	0.47	0.000134303	1	Mdn1
1.03808e-08	-0.325951	0.626	0.755	0.000134566	1	Commd4
1.06013e-08	-5.89467	0	0.044	0.000137425	1	Hmmr
1.08419e-08	0.346935	0.8	0.761	0.000140543	1	Srebf2
1.08602e-08	-0.315079	0.723	0.82	0.000140781	1	Chmp2a
1.0878e-08	-0.538136	0.35	0.466	0.000141011	1	Paics
1.09994e-08	-0.339797	0.691	0.793	0.000142585	1	Akr1b3
1.10981e-08	-3.5038	0.005	0.055	0.000143865	1	Chst7
1.11878e-08	-0.639733	0.233	0.349	0.000145028	1	Pih1d1
1.12029e-08	-1.05288	0.081	0.169	0.000145223	1	Praf2
1.12032e-08	0.477792	0.582	0.479	0.000145227	1	Dna2
1.16135e-08	-2.05817	0.023	0.086	0.000150546	1	Cpox
1.16487e-08	-0.48299	0.35	0.471	0.000151003	1	Aph1a
1.19447e-08	0.972614	0.244	0.155	0.000154839	1	Agmo
1.20038e-08	-0.654883	0.184	0.294	0.000155605	1	Tmem199
1.25996e-08	-0.481216	0.317	0.442	0.000163329	1	Snrnp40
1.26422e-08	0.902235	0.225	0.136	0.000163881	1	Sdk1
1.26672e-08	-2.54627	0.012	0.067	0.000164205	1	Ncaph
1.29176e-08	-3.04223	0.012	0.067	0.000167451	1	Cd200
1.31546e-08	-0.351745	0.598	0.724	0.000170524	1	Map1lc3b
1.33527e-08	-0.312962	0.599	0.729	0.000173091	1	Rexo2
1.34065e-08	-0.689447	0.527	0.608	0.000173789	1	Selenoh
1.37457e-08	0.690011	0.372	0.273	0.000178185	1	Rreb1
1.38117e-08	0.646874	0.421	0.317	0.000179041	1	Rap1gap2
1.40913e-08	-3.01837	0.007	0.057	0.000182665	1	Cenph
1.43148e-08	0.28886	0.641	0.533	0.000185562	1	Arap2
1.44421e-08	-0.686613	0.225	0.338	0.000187213	1	Kcnk6
1.46741e-08	-2.28056	0.014	0.07	0.00019022	1	Slc25a24
1.48606e-08	-0.472582	0.331	0.457	0.000192639	1	Atp6v1c1
1.48827e-08	-1.17215	0.192	0.293	0.000192925	1	Bcl2l11
1.49338e-08	-0.254154	0.864	0.898	0.000193587	1	Lamtor2
1.52092e-08	-0.359751	0.42	0.555	0.000197157	1	0610012G03Rik
1.52115e-08	-0.468408	0.343	0.473	0.000197186	1	Ythdf2
1.52324e-08	-0.767875	0.176	0.28	0.000197457	1	Tspan33
1.57069e-08	-0.847184	0.136	0.235	0.000203609	1	Ppif
1.57488e-08	0.919978	0.324	0.229	0.000204151	1	Homer1
1.57496e-08	-3.08732	0.008	0.059	0.000204162	1	Dse
1.64023e-08	-0.449203	0.313	0.441	0.000212623	1	Commd2
1.66627e-08	-0.689086	0.177	0.283	0.000215998	1	Cox19
1.66925e-08	-1.33925	0.063	0.143	0.000216385	1	Gpr35
1.67438e-08	-2.32536	0.012	0.067	0.00021705	1	Armcx3
1.68918e-08	0.305767	0.841	0.789	0.000218968	1	Rsrp1
1.71641e-08	-0.398788	0.55	0.659	0.000222499	1	Vdac3
1.72026e-08	-0.238536	0.812	0.875	0.000222998	1	Ddost
1.72162e-08	0.450778	0.376	0.264	0.000223174	1	Ccser1
1.73786e-08	-1.35235	0.018	0.077	0.000225279	1	Brip1
1.74096e-08	0.254457	0.978	0.934	0.000225681	1	Cd9
1.742e-08	-0.467759	0.329	0.464	0.000225815	1	Ap3s1
1.74223e-08	-0.316172	0.756	0.841	0.000225846	1	Lsm6
1.75055e-08	-0.454817	0.401	0.519	0.000226924	1	Mtarc2
1.77012e-08	0.475535	0.642	0.575	0.00022946	1	Phf3
1.77435e-08	-3.25082	0.005	0.054	0.000230009	1	Rad51ap1
1.78251e-08	-0.672686	0.185	0.294	0.000231066	1	Sap30l
1.81936e-08	-2.99805	0.003	0.048	0.000235843	1	Neil3
1.82766e-08	1.26543	0.129	0.063	0.00023692	1	Map9
1.84879e-08	-1.01762	0.082	0.169	0.000239659	1	Mrpl44
1.86184e-08	0.607363	0.586	0.515	0.00024135	1	Cep170
1.8721e-08	-0.878583	0.133	0.231	0.00024268	1	Zfpl1
1.88497e-08	-2.52383	0.007	0.057	0.000244349	1	Shcbp1
1.90425e-08	-0.303436	0.705	0.82	0.000246848	1	Mrps24
1.90797e-08	-0.588843	0.225	0.341	0.000247331	1	Dap3
1.91455e-08	-2.9312	0.015	0.071	0.000248183	1	Clspn
1.92923e-08	0.549977	0.598	0.532	0.000250086	1	Rnf216
1.93112e-08	-1.14585	0.088	0.175	0.000250332	1	Snx8
1.94326e-08	-0.672643	0.177	0.283	0.000251905	1	Ppa2
1.95303e-08	0.399551	0.66	0.581	0.000253172	1	Evl
1.97639e-08	-0.508614	0.333	0.456	0.0002562	1	Ndufa9
2.01032e-08	-0.364375	0.458	0.592	0.000260598	1	Lasp1
2.01547e-08	-2.49593	0.01	0.061	0.000261265	1	Cabp4
2.03173e-08	-5.82573	0	0.042	0.000263374	1	Car13
2.03363e-08	-6.57274	0	0.042	0.000263619	1	Cyp26b1
2.04688e-08	-1.15959	0.074	0.158	0.000265336	1	E2f1
2.05133e-08	-0.651499	0.225	0.337	0.000265914	1	Pdrg1
2.06089e-08	0.604854	0.543	0.461	0.000267153	1	Scaf8
2.08152e-08	-0.728945	0.182	0.287	0.000269827	1	Hmbs
2.11615e-08	0.613681	0.527	0.448	0.000274317	1	Fosl2
2.15538e-08	-0.91161	0.13	0.226	0.000279402	1	Gipc1
2.24054e-08	-0.718321	0.185	0.291	0.000290441	1	Coa5
2.24359e-08	-0.563094	0.273	0.391	0.000290837	1	Itgb1bp1
2.25933e-08	-0.769181	0.243	0.35	0.000292877	1	Tpm2
2.35936e-08	-0.440224	0.317	0.446	0.000305844	1	Zmat5
2.36637e-08	-1.23267	0.047	0.12	0.000306752	1	Haus7
2.3818e-08	-0.30744	0.675	0.777	0.000308753	1	Eif3m
2.40841e-08	-0.448983	0.333	0.46	0.000312203	1	Mrpl41
2.40847e-08	-0.313312	0.646	0.763	0.00031221	1	Metap2
2.41714e-08	-0.425487	0.447	0.581	0.000313334	1	Smc1a
2.4762e-08	-1.03069	0.148	0.245	0.00032099	1	Socs1
2.51269e-08	-2.87097	0.008	0.058	0.00032572	1	Brca1
2.51746e-08	-0.285271	0.782	0.871	0.000326338	1	Pgls
2.5232e-08	0.48678	0.477	0.363	0.000327083	1	Map4k2
2.56432e-08	-1.38467	0.051	0.125	0.000332412	1	Kif1a
2.64826e-08	0.406254	0.63	0.526	0.000343293	1	Milr1
2.66286e-08	0.667317	0.469	0.371	0.000345187	1	Med14
2.67444e-08	-1.08299	0.123	0.216	0.000346688	1	Serpinb1a
2.70411e-08	-3.32882	0.005	0.053	0.000350534	1	Mmp23
2.73554e-08	-2.48055	0.015	0.07	0.000354608	1	Cit
2.74329e-08	-0.397962	0.35	0.477	0.000355613	1	Acbd6
2.74392e-08	-0.314188	0.488	0.627	0.000355694	1	Sra1
2.77655e-08	-2.71025	0.021	0.079	0.000359924	1	Laptm4b
2.79178e-08	-1.75802	0.041	0.11	0.000361898	1	Cdca7
2.84529e-08	-0.126803	1	1	0.000368835	1	Rps11
2.89528e-08	-0.447898	0.232	0.348	0.000375315	1	Cnih1
2.91773e-08	0.324617	0.812	0.775	0.000378225	1	Csde1
2.94332e-08	-1.62005	0.025	0.087	0.000381543	1	Mpzl2
3.01272e-08	0.671954	0.406	0.306	0.000390539	1	Mrtfb
3.04122e-08	-0.935552	0.108	0.2	0.000394234	1	Zmynd19
3.0475e-08	-0.521001	0.27	0.386	0.000395048	1	Sf3a2
3.07468e-08	-0.400368	0.524	0.639	0.000398571	1	Phf5a
3.0962e-08	-3.43316	0.037	0.102	0.000401361	1	AA467197
3.10135e-08	-0.459993	0.281	0.407	0.000402027	1	Orai3
3.14057e-08	0.307109	0.822	0.8	0.000407112	1	Sf1
3.2061e-08	-1.03432	0.073	0.155	0.000415606	1	Pycrl
3.24756e-08	-0.151309	0.985	0.984	0.000420981	1	mt-Cytb
3.26136e-08	-0.247687	0.868	0.897	0.000422771	1	Ndufa8
3.26417e-08	-0.880298	0.093	0.182	0.000423135	1	Coa4
3.27097e-08	-0.496103	0.265	0.383	0.000424015	1	Eif2s3x
3.27708e-08	-1.34514	0.038	0.107	0.000424808	1	Chaf1a
3.29174e-08	-0.406965	0.391	0.513	0.000426708	1	Nop16
3.29508e-08	-0.956903	0.106	0.195	0.000427142	1	Rrs1
3.30371e-08	-0.356685	0.521	0.642	0.00042826	1	Gm16286
3.35553e-08	-0.174649	0.997	0.997	0.000434978	1	Pfdn5
3.37468e-08	-0.875968	0.144	0.24	0.00043746	1	Bet1
3.38209e-08	-0.251419	0.855	0.915	0.00043842	1	Micos10
3.46577e-08	-0.423965	0.416	0.543	0.000449268	1	Mrps34
3.48235e-08	-0.591023	0.195	0.305	0.000451417	1	Ptrh2
3.52064e-08	-0.278459	0.709	0.817	0.00045638	1	Bloc1s1
3.53739e-08	-0.489735	0.258	0.379	0.000458552	1	Tufm
3.54353e-08	-0.356474	0.505	0.633	0.000459347	1	Eif4e2
3.56003e-08	-0.248218	0.811	0.874	0.000461487	1	Gpsm3
3.60245e-08	-0.567732	0.343	0.457	0.000466985	1	Mvp
3.62384e-08	-0.343811	0.595	0.715	0.000469759	1	Tomm5
3.6281e-08	1.08443	0.14	0.071	0.000470311	1	Zfp831
3.63033e-08	0.745148	0.232	0.145	0.000470599	1	Dcun1d4
3.66464e-08	-0.627786	0.225	0.333	0.000475048	1	Exosc4
3.66657e-08	-0.147693	1	0.999	0.000475297	1	Rpl4
3.79187e-08	0.57764	0.514	0.424	0.00049154	1	Zfp292
3.83483e-08	-2.09584	0.022	0.081	0.000497109	1	Cenps
3.84113e-08	-0.317533	0.604	0.739	0.000497925	1	Emg1
3.86383e-08	-0.51456	0.235	0.35	0.000500868	1	Gtf3a
3.87049e-08	0.735136	0.409	0.316	0.000501732	1	Atg16l1
3.90043e-08	-4.27565	0.005	0.052	0.000505613	1	Stxbp6
3.91691e-08	-0.314487	0.822	0.871	0.000507749	1	Psmb10
3.96492e-08	0.659916	0.438	0.345	0.000513973	1	Gnptab
3.99836e-08	-2.28878	0.019	0.076	0.000518307	1	Irf7
4.00676e-08	-0.418616	0.316	0.439	0.000519397	1	Immt
4.00907e-08	-0.112587	1	1	0.000519696	1	Rps8
4.01198e-08	0.573085	0.462	0.359	0.000520073	1	Plk3
4.01861e-08	-0.447714	0.37	0.491	0.000520933	1	Mrps17
4.02663e-08	0.678957	0.383	0.285	0.000521972	1	Pnpla7
4.05281e-08	0.535609	0.562	0.483	0.000525366	1	Strbp
4.15405e-08	-0.613387	0.202	0.31	0.00053849	1	0610009B22Rik
4.17916e-08	-0.453254	0.321	0.442	0.000541745	1	Mrps18a
4.29907e-08	-0.41159	0.385	0.505	0.000557289	1	Zranb2
4.3298e-08	0.571406	0.517	0.439	0.000561272	1	Mib1
4.36997e-08	-0.23374	0.872	0.935	0.00056648	1	Eif4g2
4.37585e-08	0.288962	0.809	0.752	0.000567242	1	Spop
4.39577e-08	-0.550613	0.285	0.4	0.000569824	1	Dcps
4.42651e-08	-2.45376	0.012	0.064	0.000573808	1	Csf2rb2
4.43221e-08	0.459129	0.646	0.587	0.000574547	1	Nrd1
4.49716e-08	-0.606265	0.185	0.294	0.000582967	1	Tsen34
4.52066e-08	0.447941	0.619	0.547	0.000586013	1	Stk38
4.54675e-08	-0.510442	0.311	0.429	0.000589395	1	Anxa7
4.57051e-08	0.765655	0.31	0.217	0.000592475	1	Slc22a5
4.57826e-08	-2.64771	0.01	0.059	0.00059348	1	Pdgfa
4.58774e-08	-0.422513	0.399	0.523	0.000594708	1	Ptbp1
4.5928e-08	-0.89642	0.104	0.194	0.000595365	1	Noc4l
4.61692e-08	-0.634888	0.287	0.393	0.000598491	1	Pgp
4.6836e-08	-0.169442	0.971	0.979	0.000607136	1	Eif3h
4.74736e-08	-0.672827	0.248	0.356	0.0006154	1	Rassf4
4.77363e-08	-0.329133	0.421	0.557	0.000618805	1	Cfdp1
4.79081e-08	0.150734	1	0.999	0.000621033	1	Ddx5
4.84166e-08	-0.563819	0.243	0.355	0.000627624	1	Kdelr2
4.897e-08	0.635725	0.398	0.298	0.000634799	1	Cln3
4.91831e-08	-0.488108	0.314	0.432	0.00063756	1	Acp1
4.92505e-08	-0.458116	0.287	0.403	0.000638434	1	Atic
4.95707e-08	-0.29539	0.859	0.899	0.000642585	1	Calr
4.97659e-08	-1.46287	0.04	0.107	0.000645115	1	Prim1
5.01811e-08	-4.66907	0.008	0.056	0.000650497	1	Nudt17
5.06197e-08	-2.84908	0.007	0.054	0.000656184	1	Tmem263
5.1355e-08	-1.45727	0.037	0.103	0.000665715	1	Dtl
5.41036e-08	-2.4646	0.011	0.061	0.000701345	1	Proser2
5.4169e-08	-1.52481	0.036	0.101	0.000702192	1	Maml2
5.4552e-08	0.56881	0.553	0.486	0.000707157	1	Il6st
5.5685e-08	-0.608973	0.225	0.333	0.000721845	1	Mrpl10
5.58849e-08	-0.85919	0.233	0.338	0.000724436	1	Tmtc2
5.61019e-08	1.41009	0.115	0.055	0.000727249	1	Neo1
5.62005e-08	-0.395156	0.42	0.539	0.000728527	1	Fam162a
5.66145e-08	0.200931	0.985	0.886	0.000733894	1	Alox5ap
5.69614e-08	0.671504	0.395	0.301	0.00073839	1	Slc10a7
5.74605e-08	-3.21334	0.015	0.068	0.000744861	1	Emp3
5.75644e-08	-1.01128	0.095	0.182	0.000746208	1	Pde4d
5.76826e-08	-0.553803	0.203	0.313	0.00074774	1	Dhrs4
5.83695e-08	-2.93531	0.008	0.056	0.000756644	1	Gypc
5.90279e-08	-0.689355	0.155	0.256	0.000765178	1	Nifk
5.97063e-08	0.793578	0.366	0.28	0.000773973	1	Chm
5.97106e-08	0.869982	0.284	0.195	0.000774029	1	Edem3
6.01399e-08	0.735573	0.369	0.274	0.000779593	1	Kif13a
6.04299e-08	-1.00069	0.096	0.182	0.000783352	1	Zfp703
6.06008e-08	0.774318	0.337	0.245	0.000785568	1	Dop1a
6.09776e-08	-0.493387	0.221	0.337	0.000790453	1	Map2k3
6.18348e-08	-0.434429	0.436	0.553	0.000801565	1	Trp53
6.38061e-08	-0.268349	0.731	0.828	0.000827119	1	U2af1
6.42789e-08	0.515288	0.606	0.539	0.000833247	1	Ubn2
6.43716e-08	-0.507156	0.263	0.379	0.000834449	1	Gatd3a
6.43822e-08	-0.268699	0.704	0.819	0.000834587	1	Cox14
6.45193e-08	-0.578026	0.329	0.441	0.000836364	1	Nelfe
6.51071e-08	-0.617263	0.243	0.353	0.000843983	1	Tuba1a
6.54721e-08	-1.16835	0.055	0.128	0.000848715	1	Taf6l
6.55175e-08	-0.107637	1	1	0.000849304	1	Rpl11
6.79756e-08	-0.687192	0.177	0.278	0.000881168	1	Trnau1ap
6.83816e-08	-0.413546	0.525	0.629	0.000886431	1	Dnajb11
6.84902e-08	-0.781331	0.143	0.238	0.000887839	1	Gnpnat1
[truncated: 344 more rows]

## Sheet: Cluster 2
p_val	avg_log2FC	pct.1	pct.2	p_val_adj	cluster	gene
1.0731e-255	6.56846	0.665	0.03	1.39106e-251	2	Pclaf
4.54438e-242	5.82595	0.647	0.031	5.89088e-238	2	Birc5
1.7331e-231	5.01556	0.811	0.085	2.24662e-227	2	Stmn1
2.94349e-210	5.83233	0.527	0.018	3.81564e-206	2	Spc24
1.08863e-192	5.6767	0.465	0.013	1.4112e-188	2	Kif11
1.20915e-189	4.2815	0.705	0.076	1.56742e-185	2	Cdca8
1.37863e-186	6.61515	0.407	0.006	1.78712e-182	2	Ccna2
9.64604e-183	5.34507	0.502	0.024	1.25042e-178	2	Cdca3
2.89967e-178	4.81884	0.509	0.026	3.75884e-174	2	Knl1
3.4974e-177	7.21005	0.385	0.006	4.53368e-173	2	Nusap1
2.07337e-171	4.9851	0.516	0.031	2.68771e-167	2	Cdk1
6.96249e-168	6.07764	0.404	0.011	9.02548e-164	2	Prc1
4.04137e-167	5.3781	0.618	0.065	5.23883e-163	2	Top2a
5.82777e-166	4.86842	0.487	0.027	7.55454e-162	2	Ccnb2
6.6586e-162	6.13565	0.393	0.011	8.63155e-158	2	Rrm2
1.55741e-161	4.31286	0.545	0.042	2.01887e-157	2	Uhrf1
6.68849e-159	5.50976	0.407	0.014	8.67029e-155	2	Kif15
1.71645e-158	7.52671	0.324	0.002	2.22503e-154	2	Esco2
6.69052e-158	5.38925	0.4	0.013	8.67292e-154	2	Cit
5.25219e-156	4.95957	0.429	0.019	6.80842e-152	2	Cep55
7.14971e-156	5.50914	0.375	0.01	9.26817e-152	2	Bub1
1.1641e-153	4.31286	0.498	0.034	1.50903e-149	2	Cenpm
3.17066e-153	5.1146	0.396	0.014	4.11013e-149	2	Clspn
6.23684e-149	5.3402	0.385	0.014	8.08482e-145	2	Cenpe
2.83328e-147	5.118	0.396	0.016	3.67278e-143	2	Rad51
7.77703e-146	4.07847	0.647	0.092	1.00814e-141	2	Smc2
1.21402e-145	6.12519	0.327	0.006	1.57373e-141	2	Rad51ap1
1.36771e-144	6.2075	0.305	0.003	1.77297e-140	2	Neil3
1.08537e-141	5.23968	0.415	0.022	1.40697e-137	2	Tk1
1.35512e-139	5.33836	0.545	0.059	1.75664e-135	2	Ube2c
7.19576e-138	3.94756	0.538	0.055	9.32786e-134	2	Lig1
2.12085e-136	3.16166	0.996	0.797	2.74926e-132	2	Hmgb2
6.70117e-136	5.49574	0.327	0.008	8.68672e-132	2	Shcbp1
3.04893e-135	3.63802	0.615	0.085	3.95233e-131	2	Mcm7
2.59503e-132	6.32856	0.298	0.005	3.36394e-128	2	Pbk
8.00635e-132	4.56866	0.422	0.028	1.03786e-127	2	Asf1b
1.40451e-130	5.08147	0.342	0.012	1.82066e-126	2	Dlgap5
1.55818e-130	1.53469	1	0.999	2.01987e-126	2	Ptma
4.72793e-129	3.99864	0.498	0.049	6.12882e-125	2	Tacc3
5.98575e-128	4.53086	0.36	0.016	7.75932e-124	2	Kif20b
1.49153e-126	5.43953	0.32	0.01	1.93347e-122	2	Kif4
6.8908e-126	5.87853	0.298	0.007	8.93254e-122	2	Mns1
7.56998e-126	7.0591	0.255	0.001	9.81297e-122	2	Pimreg
4.60048e-125	4.91851	0.324	0.011	5.96361e-121	2	Stil
4.13384e-124	4.84436	0.353	0.017	5.35869e-120	2	Cdkn3
7.86612e-124	4.4015	0.382	0.022	1.01968e-119	2	Mad2l1
8.74462e-124	5.41985	0.327	0.012	1.13357e-119	2	Cenpf
2.81944e-123	4.74595	0.349	0.016	3.65484e-119	2	Ncaph
6.98668e-123	4.43762	0.415	0.031	9.05684e-119	2	Racgap1
2.03876e-122	3.65857	0.56	0.076	2.64284e-118	2	Cenpw
5.6923e-120	2.97	0.876	0.311	7.37893e-116	2	Cks1b
1.92783e-118	5.95858	0.265	0.004	2.49905e-114	2	Spag5
4.8404e-118	4.99972	0.309	0.011	6.27461e-114	2	Cenph
9.46523e-118	4.51282	0.345	0.017	1.22698e-113	2	Cdc45
1.45113e-117	4.38103	0.451	0.044	1.8811e-113	2	Cenpa
3.15951e-117	4.34	0.447	0.043	4.09568e-113	2	Aurkb
2.59075e-116	6.55096	0.251	0.003	3.35839e-112	2	Ska1
2.60499e-115	5.62312	0.469	0.053	3.37685e-111	2	H1f5
8.81362e-113	4.04096	0.385	0.028	1.14251e-108	2	Knstrn
2.09822e-112	5.32445	0.255	0.004	2.71992e-108	2	Hmmr
4.44674e-112	3.98695	0.364	0.024	5.76431e-108	2	Brip1
9.93109e-112	5.14002	0.291	0.01	1.28737e-107	2	Kifc1
1.57021e-111	4.20453	0.375	0.027	2.03546e-107	2	Cenps
5.42591e-110	5.32759	0.276	0.008	7.0336e-106	2	Ncapg
1.39997e-107	3.40637	0.465	0.053	1.81478e-103	2	Pkmyt1
6.26898e-107	3.36437	0.596	0.11	8.12648e-103	2	Mcm5
1.3471e-106	4.66916	0.298	0.013	1.74624e-102	2	Spc25
2.61929e-106	3.55771	0.68	0.162	3.39539e-102	2	Mki67
9.6374e-106	4.698	0.287	0.011	1.2493e-101	2	Kif22
3.19576e-105	4.9977	0.28	0.01	4.14266e-101	2	Cdca2
2.25456e-104	1.59693	1	0.938	2.92259e-100	2	Hmgb1
6.96222e-104	4.32214	0.356	0.027	9.02512e-100	2	Ndc80
7.57506e-104	5.72653	0.244	0.005	9.81955e-100	2	Fbxo5
5.6914e-103	3.81267	0.418	0.043	7.37777e-99	2	Ncapd2
1.1014e-102	4.54453	0.291	0.013	1.42775e-98	2	Bard1
4.21859e-102	4.63309	0.295	0.014	5.46856e-98	2	Brca1
1.84185e-101	4.87407	0.265	0.009	2.38759e-97	2	Pole
4.59018e-101	4.67292	0.273	0.01	5.95025e-97	2	Kntc1
2.54957e-100	5.19661	0.255	0.008	3.305e-96	2	Mcm10
2.87052e-100	1.41947	1	0.999	3.72106e-96	2	H2az1
2.46583e-99	6.77531	0.215	0.003	3.19646e-95	2	Mxd3
6.65386e-98	5.12184	0.465	0.067	8.6254e-94	2	H2ac24
1.09282e-96	3.27728	0.422	0.048	1.41662e-92	2	Prim1
1.1438e-96	5.57568	0.233	0.006	1.48271e-92	2	Ccnb1
1.25082e-95	5.19035	0.218	0.004	1.62144e-91	2	Iqgap3
1.29104e-95	3.54138	0.407	0.045	1.67357e-91	2	Bub1b
2.17819e-95	6.28792	0.204	0.002	2.82359e-91	2	Nuf2
2.19595e-95	1.38383	1	0.925	2.84661e-91	2	Ran
3.10636e-95	4.67292	0.273	0.013	4.02677e-91	2	Rad54l
3.31542e-94	3.87539	0.364	0.034	4.29778e-90	2	Ect2
1.06723e-93	7.18839	0.193	0.001	1.38345e-89	2	Depdc1a
7.20315e-93	4.56725	0.265	0.012	9.33745e-89	2	Cdc20
2.79105e-92	3.81167	0.349	0.031	3.61803e-88	2	Cenpp
3.03734e-92	5.20046	0.233	0.007	3.9373e-88	2	Sgo1
1.34857e-91	2.0315	0.927	0.544	1.74815e-87	2	Selenoh
5.91142e-91	2.54781	0.847	0.358	7.66298e-87	2	Hmgn2
6.28158e-91	2.92263	0.593	0.13	8.14281e-87	2	Mcm6
7.94601e-91	5.08658	0.233	0.007	1.03004e-86	2	Plk1
3.45166e-90	3.06263	0.469	0.072	4.47439e-86	2	Rad51b
2.13815e-89	3.93172	0.327	0.027	2.77168e-85	2	Cenpk
1.27081e-88	5.13711	0.225	0.007	1.64735e-84	2	Kif20a
5.19809e-88	3.7728	0.367	0.039	6.73829e-84	2	Mis18bp1
7.69287e-88	4.47901	0.262	0.014	9.97227e-84	2	Melk
6.3512e-87	3.57368	0.32	0.026	8.23306e-83	2	Poc1a
1.07513e-86	2.82421	0.662	0.188	1.39369e-82	2	Mcm3
4.8073e-86	3.54166	0.535	0.112	6.23171e-82	2	Tyms
5.27743e-86	6.20594	0.182	0.002	6.84114e-82	2	Kif14
1.00507e-85	2.95807	0.593	0.14	1.30287e-81	2	Rrm1
6.08751e-85	2.83724	0.622	0.165	7.89124e-81	2	Tipin
1.28119e-84	2.7807	0.553	0.113	1.66081e-80	2	Fen1
1.68643e-84	3.48441	0.4	0.052	2.18612e-80	2	Atad5
5.06721e-83	5.42368	0.211	0.007	6.56862e-79	2	Aspm
4.82403e-82	5.22474	0.505	0.104	6.2534e-78	2	H2ac8
1.30464e-81	3.3449	0.498	0.097	1.6912e-77	2	Kif23
1.52279e-81	3.42299	0.382	0.048	1.97399e-77	2	E2f8
3.98135e-81	2.97421	0.527	0.11	5.16102e-77	2	Syce2
4.03524e-81	4.20155	0.284	0.021	5.23089e-77	2	Dhfr
4.21481e-81	3.44358	0.4	0.055	5.46365e-77	2	Ckap2l
1.49744e-80	1.90303	0.916	0.534	1.94113e-76	2	Nucks1
1.54918e-80	2.39775	0.927	0.711	2.00821e-76	2	Tuba1b
1.98608e-80	2.9416	0.735	0.304	2.57456e-76	2	Dut
3.20377e-80	2.66525	0.662	0.205	4.15305e-76	2	Gmnn
6.64292e-79	3.35087	0.367	0.045	8.61121e-75	2	Gins2
7.35549e-79	4.02258	0.255	0.016	9.53492e-75	2	Fignl1
2.88437e-78	5.07796	0.196	0.006	3.73901e-74	2	Anln
5.35521e-78	2.8834	0.56	0.137	6.94196e-74	2	Dnmt1
5.67938e-78	4.21583	0.287	0.024	7.36218e-74	2	Cdca5
5.79458e-78	2.76433	0.673	0.214	7.51151e-74	2	Atad2
2.33146e-77	5.17458	0.185	0.004	3.02227e-73	2	Foxm1
3.54881e-77	5.2815	0.182	0.004	4.60033e-73	2	Rad54b
4.165e-77	3.20112	0.349	0.041	5.39909e-73	2	Hells
2.31949e-76	5.47414	0.189	0.005	3.00676e-72	2	H2ac22
4.29721e-76	4.46849	0.225	0.011	5.57048e-72	2	Mybl2
6.73013e-76	4.34204	0.211	0.009	8.72427e-72	2	Ticrr
2.13056e-75	4.73718	0.196	0.007	2.76185e-71	2	Polq
2.24005e-75	2.77557	0.484	0.093	2.90377e-71	2	Dnajc9
3.01847e-75	3.40938	0.364	0.048	3.91284e-71	2	Ncapg2
4.67765e-75	7.14657	0.153	0.001	6.06364e-71	2	Lrr1
6.17939e-75	2.76745	0.473	0.089	8.01035e-71	2	Rfc5
8.02826e-75	3.11922	0.382	0.054	1.0407e-70	2	Ube2t
9.19011e-75	3.16248	0.396	0.06	1.19131e-70	2	Mcm2
1.01602e-74	3.06645	0.429	0.072	1.31707e-70	2	Incenp
9.11454e-74	3.2555	0.367	0.05	1.18152e-69	2	Dtl
9.95078e-74	4.50205	0.229	0.013	1.28992e-69	2	Ccne1
1.31752e-73	2.63392	0.527	0.116	1.7079e-69	2	Ccdc34
1.34469e-73	4.87234	0.233	0.014	1.74312e-69	2	H2bc11
1.76073e-73	2.35206	0.607	0.162	2.28244e-69	2	Cbx5
2.19621e-73	2.22629	0.88	0.534	2.84695e-69	2	H2az2
2.96795e-73	1.40069	0.975	0.841	3.84736e-69	2	Anp32b
1.85845e-72	4.87853	0.182	0.005	2.40911e-68	2	Sgo2a
1.87418e-72	3.61462	0.28	0.025	2.4295e-68	2	Tcf19
3.87353e-72	4.623	0.207	0.01	5.02125e-68	2	Chtf18
5.72043e-72	3.32829	0.342	0.043	7.4154e-68	2	Cdt1
6.67706e-72	2.31946	0.92	0.738	8.65547e-68	2	Tubb5
7.44826e-72	3.81294	0.262	0.021	9.65518e-68	2	Gins1
1.5002e-71	4.17458	0.218	0.012	1.94471e-67	2	Cdc6
6.30435e-71	3.15573	0.72	0.289	8.17233e-67	2	H2ax
5.22688e-70	3.23598	0.375	0.056	6.77561e-66	2	Cdca7
2.20987e-69	2.30899	0.68	0.234	2.86466e-65	2	Nasp
4.54407e-69	3.30384	0.335	0.043	5.89048e-65	2	Aurka
1.60848e-68	2.97483	0.367	0.054	2.08508e-64	2	Chaf1a
2.62095e-68	3.9216	0.236	0.017	3.39753e-64	2	Psmc3ip
6.99509e-68	3.32214	0.316	0.038	9.06774e-64	2	Arhgef39
1.57786e-67	2.66482	0.444	0.086	2.04538e-63	2	Hirip3
2.13067e-67	5.71118	0.142	0.001	2.76198e-63	2	Kif18b
3.12469e-67	4.8457	0.182	0.007	4.05054e-63	2	Ckap2
6.5164e-67	2.24512	0.647	0.218	8.4472e-63	2	Topbp1
6.84988e-67	2.87944	0.491	0.113	8.8795e-63	2	Tpx2
1.13522e-66	4.45562	0.225	0.016	1.47158e-62	2	H2ac4
2.05616e-66	4.12139	0.207	0.012	2.6654e-62	2	Cenpn
2.16976e-66	0.644478	1	1	2.81266e-62	2	Ppia
1.14652e-65	5.67381	0.149	0.003	1.48623e-61	2	Kif2c
1.29993e-65	2.31471	0.775	0.384	1.6851e-61	2	Tmpo
3.77892e-65	5.20206	0.164	0.005	4.89862e-61	2	Exo1
1.91469e-64	5.18463	0.156	0.004	2.48202e-60	2	Eme1
6.63565e-64	4.6155	0.207	0.013	8.6018e-60	2	H3c3
8.24961e-63	1.72591	0.913	0.665	1.0694e-58	2	Dek
9.41472e-63	4.16602	0.178	0.008	1.22043e-58	2	Dscc1
1.88248e-62	5.15864	0.164	0.006	2.44025e-58	2	Ccne2
1.97767e-62	3.2429	0.371	0.063	2.56366e-58	2	H1f3
2.47327e-62	3.42684	0.247	0.023	3.2061e-58	2	Cip2a
2.3264e-61	2.94708	0.378	0.068	3.01571e-57	2	Haus4
2.3685e-61	2.40769	0.487	0.115	3.07029e-57	2	Rfc4
5.47275e-61	2.68418	0.404	0.077	7.09433e-57	2	Cenpq
4.17255e-60	5.9977	0.135	0.002	5.40887e-56	2	Ankle1
4.81679e-60	6.41666	0.127	0.001	6.24401e-56	2	Depdc1b
5.48555e-60	3.29176	0.269	0.03	7.11092e-56	2	Rad18
1.33768e-59	1.43525	0.913	0.623	1.73404e-55	2	Hmgn1
1.63107e-59	2.23598	0.578	0.176	2.11435e-55	2	Rangap1
1.71642e-59	2.01271	0.716	0.313	2.225e-55	2	Usp1
5.64097e-59	2.51888	0.513	0.14	7.31239e-55	2	Orc6
1.21525e-58	1.11513	0.982	0.908	1.57533e-54	2	Hnrnpab
1.47066e-58	5.44377	0.138	0.003	1.90642e-54	2	E2f7
3.99033e-58	2.19899	0.575	0.175	5.17267e-54	2	Cep128
7.63376e-58	1.58612	0.822	0.457	9.89564e-54	2	Lsm5
1.4634e-57	4.82464	0.156	0.006	1.89701e-53	2	Cenpi
2.72854e-57	1.60641	0.902	0.697	3.537e-53	2	Ranbp1
3.0535e-57	2.17167	0.644	0.243	3.95825e-53	2	Ezh2
4.44344e-57	5.18012	0.167	0.008	5.76004e-53	2	H1f1
2.06003e-56	2.61659	0.422	0.094	2.67042e-52	2	Mms22l
2.09257e-56	5.72207	0.127	0.002	2.7126e-52	2	Ttk
2.37854e-56	1.19524	0.96	0.773	3.0833e-52	2	Banf1
1.0576e-55	3.01728	0.295	0.042	1.37097e-51	2	Slc43a3
1.77926e-55	2.40478	0.665	0.277	2.30646e-51	2	Cks2
7.38164e-55	2.91471	0.324	0.053	9.56883e-51	2	Wdhd1
9.46718e-55	5.64407	0.127	0.003	1.22723e-50	2	Fanci
9.63924e-55	5.57368	0.127	0.003	1.24953e-50	2	Nek2
2.04961e-54	1.43684	0.902	0.582	2.65692e-50	2	Anp32e
2.40068e-54	2.51854	0.411	0.089	3.112e-50	2	Rpa2
5.54456e-54	2.04021	0.724	0.348	7.18741e-50	2	Smc4
1.11925e-53	3.78347	0.2	0.017	1.45088e-49	2	Ung
1.23868e-53	0.804261	0.996	0.981	1.6057e-49	2	Hnrnpa3
2.11196e-53	3.30882	0.305	0.049	2.73774e-49	2	H2ac20
4.22763e-53	2.43647	0.375	0.074	5.48028e-49	2	Rmi2
1.2177e-52	3.53643	0.204	0.018	1.5785e-48	2	Brca2
3.88655e-52	1.74902	0.702	0.315	5.03813e-48	2	Exosc8
8.3088e-52	1.70889	0.738	0.346	1.07707e-47	2	Lsm2
9.83508e-52	1.98351	0.713	0.33	1.27492e-47	2	Diaph3
1.07292e-51	3.09305	0.236	0.027	1.39083e-47	2	Efcab11
1.62819e-51	1.76128	0.858	0.635	2.11062e-47	2	Ube2s
2.24309e-51	0.72074	1	0.987	2.90772e-47	2	Hint1
2.28278e-51	3.67723	0.2	0.018	2.95917e-47	2	Zwilch
5.86392e-51	3.04503	0.265	0.037	7.6014e-47	2	Zgrf1
9.78137e-51	2.91226	0.295	0.047	1.26796e-46	2	Chaf1b
1.35287e-50	2.87853	0.291	0.046	1.75372e-46	2	Haus5
6.39159e-50	2.15728	0.447	0.116	8.28542e-46	2	Prim2
8.50405e-50	5.02258	0.124	0.003	1.10238e-45	2	Oip5
1.52216e-49	3.00252	0.273	0.041	1.97318e-45	2	Bora
7.81098e-49	3.04556	0.269	0.041	1.01254e-44	2	Wdr76
8.27537e-49	5.118	0.127	0.004	1.07274e-44	2	Prr11
8.28076e-49	2.65547	0.345	0.07	1.07344e-44	2	Nt5dc2
2.89253e-48	2.59967	0.32	0.059	3.74959e-44	2	Haus1
1.0167e-47	0.787357	0.996	0.967	1.31795e-43	2	Snrpe
1.20737e-47	2.69411	0.295	0.051	1.56511e-43	2	Ccnf
1.41573e-47	2.41525	0.407	0.101	1.83521e-43	2	E2f1
1.54111e-47	2.1205	0.636	0.275	1.99774e-43	2	Pola1
3.52424e-47	3.31849	0.211	0.024	4.56848e-43	2	Zranb3
1.25515e-46	3.38591	0.211	0.024	1.62706e-42	2	Trip13
4.61579e-46	2.53401	0.324	0.064	5.98345e-42	2	Plk4
4.71971e-46	3.56358	0.182	0.017	6.11816e-42	2	Chek1
5.66232e-46	2.23513	0.465	0.137	7.34006e-42	2	Ncapd3
5.83125e-46	4.2815	0.135	0.007	7.55905e-42	2	Traip
6.73737e-46	1.22308	0.931	0.779	8.73366e-42	2	Alyref
7.84085e-46	1.31079	0.891	0.66	1.01641e-41	2	Pa2g4
8.36259e-46	3.94807	0.156	0.011	1.08404e-41	2	Dsn1
1.75477e-45	5.49968	0.105	0.002	2.27471e-41	2	Hrob
2.74003e-45	2.01924	0.524	0.175	3.5519e-41	2	Nrm
2.77225e-45	1.90122	0.753	0.466	3.59366e-41	2	Pcna
3.90115e-44	2.61853	0.324	0.068	5.05705e-40	2	Rfc3
3.95138e-44	3.92904	0.156	0.012	5.12218e-40	2	Cenpu
3.96496e-44	2.46455	0.298	0.055	5.13977e-40	2	Ulbp1
4.04061e-44	1.65091	0.68	0.318	5.23784e-40	2	Dtymk
4.45567e-44	3.27728	0.189	0.02	5.77588e-40	2	4930579G24Rik
1.19056e-43	-0.438446	0.996	1	1.54332e-39	2	Cd74
1.46122e-43	2.62032	0.589	0.253	1.89418e-39	2	H1f4
2.69525e-43	2.13029	0.396	0.101	3.49386e-39	2	Haus6
3.0868e-43	4.24673	0.131	0.007	4.00142e-39	2	Gen1
6.72749e-43	3.0591	0.222	0.03	8.72085e-39	2	Dnph1
7.53038e-43	-0.586788	0.996	0.998	9.76163e-39	2	Cd52
7.67178e-43	1.12667	0.913	0.774	9.94493e-39	2	Snrpd1
1.20888e-42	1.68665	0.567	0.204	1.56708e-38	2	Ppih
1.79619e-42	2.60559	0.28	0.051	2.3284e-38	2	Orc1
2.86809e-42	2.56011	0.316	0.067	3.7179e-38	2	Dbf4
4.04893e-42	1.06796	0.927	0.735	5.24862e-38	2	Rbbp7
4.33752e-42	3.80756	0.142	0.01	5.62273e-38	2	Troap
1.16757e-41	2.67686	0.258	0.044	1.51351e-37	2	Espl1
1.17127e-41	4.38103	0.127	0.007	1.51832e-37	2	Mtfr2
1.85571e-41	3.08256	0.189	0.021	2.40556e-37	2	Mcm8
2.17601e-41	2.87566	0.196	0.024	2.82076e-37	2	Fancd2
4.50407e-41	1.32423	0.778	0.468	5.83863e-37	2	Hdgf
4.87077e-41	2.34183	0.32	0.069	6.31398e-37	2	Blm
5.66473e-41	0.863201	0.898	0.582	7.34319e-37	2	Tagln2
8.30504e-41	1.43229	0.742	0.395	1.07658e-36	2	Lsm3
8.54771e-41	0.578482	1	0.993	1.10804e-36	2	Snrpg
9.12196e-41	1.43617	0.778	0.451	1.18248e-36	2	Rnaseh2c
1.4251e-40	0.823986	0.982	0.925	1.84736e-36	2	Set
1.42849e-40	4.78157	0.102	0.003	1.85175e-36	2	Cdc25c
1.5362e-40	1.78744	0.636	0.312	1.99137e-36	2	Rfc2
1.90669e-40	0.757155	0.996	0.961	2.47164e-36	2	Nap1l1
3.12762e-40	1.59754	0.735	0.445	4.05434e-36	2	Cdk4
3.46805e-40	1.63981	0.749	0.454	4.49563e-36	2	Dctpp1
3.83528e-40	2.82778	0.215	0.03	4.97167e-36	2	Ndc1
8.19113e-40	1.01687	0.964	0.843	1.06182e-35	2	Anapc11
1.20638e-39	2.85997	0.524	0.212	1.56383e-35	2	H4c4
1.39312e-39	2.40849	0.367	0.096	1.8059e-35	2	Zfp367
5.23405e-39	2.27384	0.367	0.098	6.78489e-35	2	Tubg1
5.87537e-39	0.524103	1	0.998	7.61624e-35	2	Gapdh
6.36575e-39	0.544568	1	0.998	8.25192e-35	2	Ybx1
7.4871e-39	5.0133	0.098	0.003	9.70553e-35	2	H2ac15
1.30902e-38	1.62312	0.611	0.27	1.69688e-34	2	Rad21
1.45254e-38	1.93759	0.44	0.136	1.88293e-34	2	Rfwd3
3.06437e-38	2.27444	0.335	0.082	3.97235e-34	2	Aaas
1.04463e-37	1.49503	0.687	0.364	1.35415e-33	2	Rpa3
1.10588e-37	2.19403	0.364	0.098	1.43355e-33	2	Rbl1
1.30251e-37	2.40555	0.276	0.056	1.68844e-33	2	Suv39h1
1.64804e-37	4.0591	0.131	0.01	2.13635e-33	2	Slfn9
1.97426e-37	1.5892	0.607	0.266	2.55923e-33	2	Fam111a
4.69997e-37	4.64407	0.095	0.003	6.09257e-33	2	H2ac13
6.90512e-37	0.516592	1	0.993	8.95111e-33	2	Hnrnpa2b1
7.78084e-37	3.31064	0.16	0.017	1.00863e-32	2	Cdc7
3.45444e-36	1.64999	0.611	0.287	4.478e-32	2	Sae1
3.87344e-36	2.78534	0.211	0.033	5.02114e-32	2	Phf19
4.3096e-36	1.90794	0.451	0.154	5.58654e-32	2	Ppil1
5.50913e-36	0.780193	0.975	0.896	7.14148e-32	2	Serbp1
9.46384e-36	-0.348596	0.996	1	1.2268e-31	2	H2-Aa
1.13669e-35	3.49206	0.095	0.003	1.47349e-31	2	Aunip
1.24656e-35	1.36086	0.709	0.387	1.61592e-31	2	Psip1
1.52225e-35	0.760223	0.967	0.9	1.9733e-31	2	Snrpb
2.69694e-35	4.42475	0.127	0.01	3.49604e-31	2	H2bc18
5.46733e-35	2.33782	0.233	0.042	7.0873e-31	2	Pole2
5.77486e-35	4.86646	0.087	0.003	7.48595e-31	2	H2bc15
1.23072e-34	1.3268	0.756	0.488	1.59538e-30	2	Cbx3
1.61093e-34	0.648426	0.982	0.948	2.08825e-30	2	Hnrnpf
1.9409e-34	4.77531	0.08	0.002	2.51599e-30	2	Parpbp
3.47632e-34	1.0644	0.836	0.598	4.50636e-30	2	Mrpl18
3.66272e-34	0.64439	1	0.965	4.74798e-30	2	Slc25a5
5.0672e-34	1.98624	0.669	0.39	6.56861e-30	2	Tubb4b
5.3676e-34	1.73009	0.491	0.185	6.95802e-30	2	Rnaseh2b
5.68487e-34	1.57731	0.553	0.228	7.36929e-30	2	Tceal9
1.28707e-33	2.51631	0.233	0.044	1.66843e-29	2	Mtbp
1.37882e-33	3.59676	0.135	0.013	1.78737e-29	2	Fancm
2.21352e-33	1.74363	0.644	0.373	2.86938e-29	2	Slbp
3.50814e-33	0.818095	0.945	0.843	4.5476e-29	2	Srsf2
6.18768e-33	2.78347	0.182	0.027	8.02109e-29	2	Wee1
1.14231e-32	-0.334866	0.996	0.999	1.48078e-28	2	H2-Eb1
1.16807e-32	2.6019	0.185	0.028	1.51417e-28	2	Kif24
1.96957e-32	2.17816	0.302	0.076	2.55315e-28	2	Psat1
2.0007e-32	1.54483	0.538	0.234	2.59351e-28	2	Cmc2
4.31713e-32	3.30703	0.131	0.013	5.59629e-28	2	Kifc5b
4.33416e-32	2.25368	0.295	0.074	5.61837e-28	2	Gemin6
4.46249e-32	2.32214	0.255	0.055	5.78472e-28	2	Lin9
4.73511e-32	2.49082	0.095	0.005	6.13812e-28	2	Mybl1
5.07712e-32	0.873988	0.985	0.908	6.58147e-28	2	Hsp90aa1
5.25142e-32	2.5765	0.207	0.037	6.80741e-28	2	Fanca
5.97791e-32	1.40229	0.665	0.366	7.74916e-28	2	Hpf1
1.07319e-31	0.744685	0.956	0.839	1.39117e-27	2	Sf3b5
4.00965e-31	1.36448	0.651	0.343	5.19771e-27	2	Smc3
1.21548e-30	1.76142	0.302	0.078	1.57562e-26	2	Pold1
1.74736e-30	1.55448	0.44	0.158	2.26511e-26	2	Pola2
1.78859e-30	1.43552	0.647	0.358	2.31854e-26	2	Ssrp1
2.23501e-30	0.676573	0.956	0.856	2.89725e-26	2	Hnrnpa1
4.39649e-30	1.59967	0.444	0.161	5.69917e-26	2	Fads2
5.30437e-30	3.64407	0.109	0.009	6.87605e-26	2	BC055324
5.98033e-30	0.601781	1	0.973	7.75231e-26	2	Srsf3
6.25786e-30	3.47414	0.109	0.009	8.11207e-26	2	Ska3
1.09463e-29	3.00466	0.156	0.022	1.41897e-25	2	Rnf227
1.83758e-29	1.6903	0.473	0.191	2.38205e-25	2	Hjurp
2.4227e-29	1.81495	0.364	0.117	3.14055e-25	2	Hmgn5
2.46556e-29	2.54849	0.204	0.039	3.19611e-25	2	Arhgap19
2.63928e-29	1.09449	0.735	0.449	3.4213e-25	2	Haus8
2.93672e-29	2.53973	0.189	0.033	3.80687e-25	2	Nsl1
3.43547e-29	1.07396	0.825	0.613	4.4534e-25	2	Nudc
6.85288e-29	1.70097	0.436	0.167	8.88339e-25	2	Arhgap11a
1.349e-28	1.48103	0.611	0.318	1.74871e-24	2	Nsd2
1.47458e-28	3.2815	0.12	0.012	1.9115e-24	2	Shmt1
2.11386e-28	1.92786	0.324	0.096	2.7402e-24	2	Kif18a
2.12061e-28	0.700637	0.967	0.879	2.74894e-24	2	Lsm4
2.71901e-28	1.29812	0.629	0.323	3.52465e-24	2	Anapc5
2.90593e-28	0.807099	0.953	0.874	3.76696e-24	2	Ncl
4.55287e-28	-0.327621	1	1	5.90189e-24	2	Rps27
4.93094e-28	1.61467	0.52	0.24	6.39198e-24	2	Rif1
5.34031e-28	-0.845691	0.993	1	6.92265e-24	2	Cst3
7.17853e-28	2.1564	0.236	0.054	9.30553e-24	2	Ahcy
7.21859e-28	2.22656	0.233	0.053	9.35746e-24	2	Nup43
9.03635e-28	1.81593	0.364	0.123	1.17138e-23	2	Pold2
1.26238e-27	1.81275	0.367	0.123	1.63642e-23	2	Slf1
1.26697e-27	-0.58283	0.993	1	1.64238e-23	2	Srgn
1.44199e-27	2.69345	0.167	0.027	1.86925e-23	2	9430015G10Rik
1.83825e-27	1.67559	0.385	0.135	2.38293e-23	2	Mis18a
1.84957e-27	2.03109	0.291	0.082	2.3976e-23	2	Trim59
1.91541e-27	1.27987	0.662	0.383	2.48295e-23	2	Lsm8
3.49897e-27	1.19776	0.764	0.516	4.53571e-23	2	Smc1a
4.2102e-27	5.22903	0.062	0.001	5.45768e-23	2	Gtse1
5.21631e-27	1.29179	0.669	0.405	6.7619e-23	2	Paics
5.81724e-27	1.41324	0.622	0.352	7.54088e-23	2	Mcm4
7.03506e-27	2.00906	0.258	0.066	9.11955e-23	2	Cgas
1.16116e-26	0.932297	0.876	0.688	1.50521e-22	2	Raly
1.24258e-26	2.85265	0.153	0.024	1.61075e-22	2	Spdl1
1.26924e-26	4.12323	0.08	0.004	1.64531e-22	2	Pask
1.40825e-26	1.09361	0.767	0.527	1.82551e-22	2	Nutf2
2.09587e-26	2.0591	0.276	0.077	2.71687e-22	2	Tmem107
2.43384e-26	1.51162	0.487	0.213	3.15499e-22	2	Tfdp1
2.62153e-26	3.55387	0.102	0.009	3.3983e-22	2	Psrc1
4.24083e-26	1.11225	0.742	0.51	5.49739e-22	2	Impdh2
4.29583e-26	1.47414	0.415	0.156	5.56868e-22	2	Alg8
4.74117e-26	1.58735	0.349	0.115	6.14597e-22	2	Pole3
6.68077e-26	1.40792	0.644	0.425	8.66028e-22	2	Siva1
8.64671e-26	1.88046	0.313	0.098	1.12087e-21	2	Prdx4
9.78521e-26	1.16414	0.695	0.432	1.26846e-21	2	Suz12
1.04872e-25	1.34451	0.535	0.257	1.35945e-21	2	Casp8ap2
1.14367e-25	0.499296	1	0.988	1.48254e-21	2	Rbm3
1.4189e-25	3.38103	0.102	0.01	1.83931e-21	2	Mastl
1.67292e-25	-0.263376	1	1	2.1686e-21	2	Rps9
2.75221e-25	0.634018	0.971	0.918	3.56769e-21	2	Nop10
2.8395e-25	0.832095	0.869	0.719	3.68084e-21	2	Nhp2
2.90494e-25	0.559622	0.982	0.923	3.76568e-21	2	Snrpf
2.94477e-25	1.29357	0.516	0.233	3.81731e-21	2	Mrpl13
3.51965e-25	0.736426	0.895	0.789	4.56252e-21	2	U2af1
6.93551e-25	1.05716	0.727	0.438	8.9905e-21	2	Lbr
7.43329e-25	1.03532	0.709	0.447	9.63578e-21	2	Ddx39a
8.32383e-25	1.0318	0.684	0.398	1.07902e-20	2	Vars
1.01588e-24	1.61101	0.393	0.15	1.31688e-20	2	Nup85
1.19233e-24	2.42439	0.204	0.046	1.54561e-20	2	Ska2
1.43867e-24	0.953341	0.873	0.715	1.86495e-20	2	Hspd1
1.63534e-24	0.488441	1	0.998	2.11989e-20	2	Npm1
2.40494e-24	0.687713	0.927	0.868	3.11753e-20	2	Snu13
2.41333e-24	0.939907	0.782	0.526	3.1284e-20	2	Dnajc2
2.86411e-24	1.10279	0.68	0.416	3.71275e-20	2	Snrpa1
2.90316e-24	1.12797	0.604	0.319	3.76336e-20	2	Ncaph2
4.14933e-24	3.10217	0.113	0.014	5.37877e-20	2	Tonsl
4.16541e-24	0.773608	0.898	0.767	5.39962e-20	2	Hnrnpd
4.30095e-24	-0.559628	0.96	0.993	5.57532e-20	2	Ctss
9.07342e-24	1.5699	0.331	0.112	1.17619e-19	2	Nup107
9.41783e-24	1.54053	0.378	0.143	1.22083e-19	2	Xrcc6
1.18212e-23	1.19476	0.644	0.384	1.53239e-19	2	Smc6
1.92361e-23	1.74734	0.291	0.091	2.49358e-19	2	Cdin1
2.01483e-23	0.592573	0.978	0.94	2.61183e-19	2	Pkm
2.18855e-23	1.53744	0.371	0.139	2.83702e-19	2	Nup155
2.95284e-23	-0.771419	0.873	0.958	3.82777e-19	2	Btg1
2.9841e-23	-1.02314	0.851	0.926	3.86828e-19	2	Jak2
3.04486e-23	2.69653	0.138	0.022	3.94705e-19	2	Mnd1
3.08569e-23	0.700849	0.971	0.921	3.99997e-19	2	Mif
3.22587e-23	2.63589	0.138	0.022	4.18169e-19	2	H2ac6
3.26103e-23	0.841228	0.822	0.593	4.22727e-19	2	Nudt21
3.27838e-23	0.546199	0.985	0.918	4.24977e-19	2	Hnrnpa0
3.49066e-23	-0.24063	1	1	4.52495e-19	2	Fau
4.37256e-23	0.546992	0.975	0.931	5.66815e-19	2	Srsf7
4.76425e-23	1.24723	0.502	0.235	6.17589e-19	2	Snrnp25
4.93065e-23	1.0936	0.625	0.351	6.3916e-19	2	Tpi1
5.14918e-23	1.73718	0.273	0.082	6.67489e-19	2	Haus3
5.8875e-23	1.25714	0.545	0.285	7.63196e-19	2	Rpa1
6.86628e-23	1.14493	0.629	0.357	8.90076e-19	2	Nsmce1
6.93885e-23	1.15603	0.567	0.289	8.99484e-19	2	Lyar
7.41677e-23	4.42167	0.062	0.003	9.61436e-19	2	H2ac10
8.0271e-23	1.70813	0.331	0.119	1.04055e-18	2	Pradc1
8.10418e-23	0.879496	0.84	0.619	1.05054e-18	2	Med30
8.90717e-23	0.622503	0.942	0.855	1.15464e-18	2	Hnrnpu
2.19765e-22	2.47414	0.138	0.023	2.84882e-18	2	H4c8
3.13515e-22	1.30397	0.527	0.268	4.06409e-18	2	Brd9
3.25424e-22	1.0775	0.618	0.34	4.21848e-18	2	Cntln
3.622e-22	0.630516	0.975	0.93	4.6952e-18	2	Sumo2
7.52782e-22	1.01946	0.695	0.445	9.75831e-18	2	Rnps1
8.21623e-22	3.99199	0.069	0.004	1.06507e-17	2	Pif1
1.50976e-21	5.75954	0.044	0	1.9571e-17	2	Fam221a
1.86641e-21	1.86069	0.247	0.073	2.41942e-17	2	Nup133
2.03194e-21	1.75425	0.265	0.082	2.634e-17	2	Paxip1
2.05024e-21	1.24071	0.575	0.316	2.65772e-17	2	Rfc1
2.59325e-21	-0.265117	1	1	3.36162e-17	2	Rps11
2.80597e-21	3.39614	0.084	0.008	3.63738e-17	2	Ccdc18
3.10745e-21	1.67243	0.331	0.122	4.02819e-17	2	Sass6
3.33318e-21	2.05545	0.356	0.147	4.3208e-17	2	Kpna2
3.45199e-21	1.77684	0.313	0.113	4.47482e-17	2	H4c9
3.59246e-21	1.9867	0.207	0.054	4.65691e-17	2	Ttf2
4.09545e-21	1.56254	0.356	0.142	5.30893e-17	2	Tex30
5.84978e-21	1.66114	0.269	0.085	7.58307e-17	2	Etaa1
6.0341e-21	0.881412	0.789	0.575	7.82201e-17	2	Cenpx
9.05268e-21	0.855317	0.775	0.551	1.1735e-16	2	Nop58
9.26383e-21	3.00466	0.091	0.01	1.20087e-16	2	Wdr62
1.00887e-20	1.08645	0.593	0.342	1.3078e-16	2	Nsmce4a
1.01603e-20	-1.21071	0.607	0.806	1.31708e-16	2	Nr4a3
1.06269e-20	0.894182	0.724	0.476	1.37756e-16	2	Erh
1.07507e-20	1.78857	0.258	0.081	1.39361e-16	2	Metrn
1.15882e-20	1.46856	0.298	0.101	1.50218e-16	2	Rbmx2
1.46122e-20	1.24414	0.389	0.159	1.89418e-16	2	Timeless
1.65084e-20	0.488658	0.985	0.95	2.13998e-16	2	Mrpl33
1.65489e-20	0.778996	0.793	0.537	2.14524e-16	2	Fkbp2
1.80195e-20	0.605245	0.949	0.884	2.33587e-16	2	ENSMUSG00000095742
1.81451e-20	2.07772	0.215	0.059	2.35215e-16	2	Rttn
1.94674e-20	1.39561	0.396	0.167	2.52356e-16	2	Msh2
1.99578e-20	0.645568	0.942	0.801	2.58714e-16	2	Lsm6
2.0181e-20	1.28307	0.425	0.188	2.61606e-16	2	Cryl1
2.33548e-20	2.10491	0.167	0.037	3.02748e-16	2	Ercc6l
2.89765e-20	0.430842	1	0.99	3.75622e-16	2	Atpif1
3.67364e-20	1.12467	0.622	0.386	4.76214e-16	2	Ybx3
3.75332e-20	0.773534	0.796	0.58	4.86542e-16	2	Tsn
3.92728e-20	1.49947	0.48	0.247	5.09093e-16	2	Ckap5
5.03003e-20	1.60789	0.338	0.132	6.52043e-16	2	E2f2
5.46956e-20	1.0931	0.64	0.424	7.09019e-16	2	Hat1
5.94603e-20	0.579432	0.949	0.864	7.70784e-16	2	Ptges3
9.32928e-20	0.425955	0.989	0.952	1.20936e-15	2	Rps27l
1.08295e-19	0.526713	0.989	0.91	1.40383e-15	2	Vim
1.12732e-19	0.379778	1	0.997	1.46134e-15	2	Rps17
1.13646e-19	1.62971	0.255	0.081	1.4732e-15	2	Haus7
1.35793e-19	2.34691	0.138	0.027	1.76028e-15	2	Syne2
1.45172e-19	0.952604	0.665	0.411	1.88186e-15	2	Trim28
1.45805e-19	0.998803	0.698	0.489	1.89007e-15	2	Fkbp3
1.49404e-19	1.89453	0.193	0.05	1.93672e-15	2	Thy1
1.59524e-19	-1.25638	0.538	0.735	2.06792e-15	2	Ccnd2
1.62654e-19	1.28621	0.371	0.151	2.10848e-15	2	Rpp30
1.81734e-19	1.12529	0.687	0.499	2.35582e-15	2	Rbbp4
1.90227e-19	-0.624697	0.971	0.99	2.46592e-15	2	Cytip
2.08335e-19	0.844635	0.72	0.469	2.70065e-15	2	Cdc123
2.64624e-19	1.35866	0.425	0.198	3.43032e-15	2	Timm8a1
2.70587e-19	0.959952	0.698	0.462	3.50762e-15	2	Fkbp4
2.84345e-19	1.32027	0.411	0.183	3.68597e-15	2	Tmem97
2.90803e-19	1.57283	0.335	0.134	3.76968e-15	2	Akip1
3.10363e-19	1.2894	0.458	0.225	4.02324e-15	2	Ipo5
3.16259e-19	1.0409	0.593	0.347	4.09967e-15	2	Tmem109
3.36224e-19	3.18463	0.08	0.008	4.35847e-15	2	Nefh
3.54215e-19	0.801198	0.753	0.495	4.59169e-15	2	Pcbd2
3.71412e-19	0.856152	0.771	0.639	4.81461e-15	2	Hprt
3.95818e-19	0.864917	0.716	0.488	5.13099e-15	2	Baz1b
4.34387e-19	1.46193	0.436	0.215	5.63096e-15	2	Pold3
4.35057e-19	1.2264	0.418	0.186	5.63965e-15	2	Bckdk
4.69365e-19	0.940195	0.662	0.427	6.08438e-15	2	Cbx1
4.8234e-19	1.13084	0.516	0.27	6.25257e-15	2	Anapc15
5.09014e-19	1.54785	0.269	0.091	6.59835e-15	2	Mis12
5.47558e-19	1.97988	0.196	0.053	7.098e-15	2	Cdkn2c
5.49094e-19	1.11102	0.538	0.294	7.11791e-15	2	Tpm2
6.31836e-19	0.42848	1	0.982	8.19049e-15	2	Ldha
6.38185e-19	0.33639	1	0.985	8.27279e-15	2	Prdx1
7.38532e-19	1.2815	0.385	0.167	9.57359e-15	2	Nfyb
8.78859e-19	0.632024	0.92	0.834	1.13926e-14	2	Snrpd3
9.34669e-19	1.5566	0.316	0.122	1.21161e-14	2	Rnf168
9.73072e-19	2.70155	0.105	0.016	1.26139e-14	2	H3c11
9.86814e-19	1.52407	0.295	0.107	1.27921e-14	2	Msh6
1.10664e-18	2.118	0.204	0.058	1.43454e-14	2	Csrp2
1.22053e-18	1.11199	0.567	0.317	1.58217e-14	2	Nop56
1.55082e-18	0.940922	0.702	0.48	2.01033e-14	2	Supt16
1.67141e-18	0.354183	0.996	0.997	2.16665e-14	2	Atp5g2
1.73872e-18	1.20269	0.48	0.249	2.2539e-14	2	Ptrh2
1.81854e-18	-0.669311	1	1	2.35737e-14	2	Ftl1
1.86766e-18	0.898405	0.604	0.339	2.42105e-14	2	Rad50
2.557e-18	1.54955	0.225	0.069	3.31463e-14	2	Ddb2
2.65257e-18	0.355259	1	0.999	3.43852e-14	2	Cox5b
3.17524e-18	2.08885	0.156	0.036	4.11606e-14	2	Ccp110
3.25552e-18	0.772222	0.771	0.564	4.22013e-14	2	Vdac1
3.68402e-18	1.10217	0.618	0.401	4.77559e-14	2	Bex3
3.79473e-18	0.837546	0.771	0.596	4.91911e-14	2	Pole4
3.91974e-18	1.09244	0.516	0.276	5.08116e-14	2	Nudcd2
4.10958e-18	1.2586	0.484	0.256	5.32724e-14	2	Nmral1
4.34582e-18	0.749899	0.749	0.497	5.63349e-14	2	Fh1
5.35443e-18	1.56682	0.251	0.084	6.94095e-14	2	Nudt1
5.47627e-18	0.470394	0.985	0.948	7.09888e-14	2	Cycs
5.6151e-18	1.14561	0.502	0.267	7.27886e-14	2	Eif1ad
5.78225e-18	1.09717	0.422	0.194	7.49553e-14	2	Srbd1
6.38933e-18	1.11597	0.52	0.287	8.28248e-14	2	Uchl5
7.30004e-18	0.642586	0.88	0.762	9.46304e-14	2	Ssb
7.61997e-18	-1.89748	0.309	0.565	9.87777e-14	2	Tmcc3
8.1045e-18	-0.216445	0.996	0.998	1.05059e-13	2	H2-Ab1
8.13892e-18	1.06264	0.535	0.291	1.05505e-13	2	Ubl4a
9.0354e-18	1.31647	0.378	0.168	1.17126e-13	2	Med9
9.78227e-18	-1.05904	0.764	0.875	1.26808e-13	2	Csf2rb
1.2093e-17	2.25175	0.131	0.027	1.56761e-13	2	Nemp1
1.26285e-17	2.42167	0.135	0.028	1.63704e-13	2	Cchcr1
1.43512e-17	1.6503	0.251	0.086	1.86035e-13	2	Gins3
1.44888e-17	0.753066	0.942	0.881	1.87818e-13	2	Jpt1
1.46405e-17	2.47414	0.12	0.023	1.89784e-13	2	Gm10282
1.53635e-17	0.71172	0.851	0.674	1.99158e-13	2	Cct7
1.67669e-17	0.5223	0.975	0.95	2.1735e-13	2	Prelid1
1.77525e-17	0.781875	0.695	0.432	2.30126e-13	2	Arl6ip4
1.93981e-17	3.0591	0.08	0.01	2.51457e-13	2	Tedc1
2.08572e-17	2.94363	0.08	0.01	2.70372e-13	2	Cep72
2.49124e-17	0.906123	0.644	0.396	3.2294e-13	2	Xpo1
2.66278e-17	0.434455	0.989	0.955	3.45176e-13	2	Dbi
2.79075e-17	0.675827	0.825	0.614	3.61765e-13	2	Ndufa5
2.84992e-17	1.40765	0.313	0.124	3.69435e-13	2	Cep295
3.06099e-17	2.50389	0.12	0.023	3.96796e-13	2	Atp10a
3.96767e-17	0.632577	0.895	0.723	5.14329e-13	2	Ddx39b
4.10585e-17	-0.989526	0.585	0.753	5.32242e-13	2	Slamf7
4.15953e-17	1.30908	0.36	0.158	5.392e-13	2	Cinp
4.85268e-17	3.60659	0.062	0.005	6.29053e-13	2	Tube1
4.85751e-17	0.949256	0.582	0.342	6.29679e-13	2	Fmc1
5.32326e-17	3.40014	0.065	0.006	6.90054e-13	2	Fam83d
5.49739e-17	0.806438	0.673	0.44	7.12626e-13	2	Hspa14
5.79979e-17	0.763392	0.8	0.649	7.51826e-13	2	Ppp1cc
5.84922e-17	1.82206	0.189	0.054	7.58235e-13	2	Nup37
7.16334e-17	0.611645	0.858	0.658	9.28583e-13	2	Vrk1
7.45878e-17	1.9851	0.2	0.061	9.66882e-13	2	Gas2l3
7.56602e-17	0.57634	0.898	0.786	9.80783e-13	2	Snrpd2
8.94381e-17	0.786525	0.709	0.489	1.15939e-12	2	Ptpa
9.31969e-17	0.70482	0.796	0.618	1.20811e-12	2	Mrpl23
1.06843e-16	0.990539	0.713	0.533	1.38501e-12	2	Bub3
1.09557e-16	0.384586	1	0.983	1.42018e-12	2	Eif4a1
1.11245e-16	0.39988	0.996	0.994	1.44207e-12	2	Atp5g3
1.18157e-16	0.797237	0.738	0.527	1.53167e-12	2	Prmt1
1.2023e-16	0.651291	0.833	0.662	1.55854e-12	2	Sptssa
1.24715e-16	1.46287	0.276	0.104	1.61668e-12	2	Coq7
1.34768e-16	0.767591	0.778	0.578	1.747e-12	2	Mtch1
1.36354e-16	1.40749	0.353	0.156	1.76756e-12	2	Mbnl3
1.39419e-16	1.46486	0.356	0.164	1.80729e-12	2	H3c6
1.45237e-16	0.725432	0.778	0.571	1.88271e-12	2	Nono
1.4979e-16	1.01351	0.542	0.313	1.94173e-12	2	Ilf2
1.52161e-16	1.01495	0.505	0.277	1.97246e-12	2	Cdkn2aipnl
1.53128e-16	0.900989	0.931	0.863	1.985e-12	2	Arl6ip1
1.57778e-16	1.11827	0.56	0.346	2.04528e-12	2	Slc29a1
1.61186e-16	1.1342	0.404	0.188	2.08946e-12	2	Terf1
1.63628e-16	0.997431	0.476	0.245	2.12111e-12	2	Ubap2
1.89721e-16	1.24689	0.382	0.178	2.45936e-12	2	Gins4
2.21348e-16	1.26469	0.411	0.202	2.86933e-12	2	Arl6ip6
2.28225e-16	0.718269	0.782	0.624	2.95848e-12	2	Txnl1
2.45794e-16	0.343803	1	0.993	3.18623e-12	2	Ndufa4
2.47493e-16	1.2996	0.345	0.152	3.20825e-12	2	Cep192
2.47763e-16	0.270042	1	1	3.21176e-12	2	Tmsb10
2.87852e-16	-0.35049	0.993	0.997	3.73142e-12	2	Pfdn5
2.98771e-16	0.875282	0.644	0.418	3.87297e-12	2	Kpnb1
2.98838e-16	0.889179	0.615	0.379	3.87384e-12	2	Dpy30
3.0281e-16	0.769269	0.764	0.607	3.92533e-12	2	Serinc3
3.04219e-16	-0.305962	0.993	0.968	3.94359e-12	2	Tyrobp
3.25137e-16	0.748987	0.764	0.554	4.21476e-12	2	Ppm1g
3.2698e-16	3.17458	0.076	0.01	4.23865e-12	2	Neurl1b
3.30609e-16	4.0591	0.047	0.003	4.28569e-12	2	Cdc25b
3.42623e-16	0.810997	0.716	0.511	4.44143e-12	2	Stip1
3.66337e-16	0.496816	0.927	0.851	4.74883e-12	2	Mdh1
4.62893e-16	-0.21961	1	1	6.00048e-12	2	Rpl10
5.14e-16	1.82464	0.204	0.065	6.66298e-12	2	Dgcr8
5.57286e-16	1.54791	0.28	0.11	7.2241e-12	2	E2f3
5.85815e-16	1.57223	0.225	0.076	7.59392e-12	2	Slc25a10
6.96746e-16	1.03252	0.542	0.329	9.03192e-12	2	Eri1
7.18353e-16	1.03638	0.498	0.28	9.31201e-12	2	Timm50
7.37705e-16	0.611335	0.876	0.767	9.56287e-12	2	Sf3b2
7.55766e-16	4.0591	0.051	0.003	9.797e-12	2	H2bc14
8.11919e-16	1.49026	0.269	0.103	1.05249e-11	2	Dis3
8.37877e-16	2.68059	0.095	0.016	1.08614e-11	2	Ccsap
8.65407e-16	0.770203	0.771	0.586	1.12183e-11	2	Phf5a
8.66781e-16	2.50451	0.105	0.02	1.12361e-11	2	Rtel1
9.86631e-16	0.426134	0.967	0.927	1.27897e-11	2	Tkt
1.08654e-15	1.43042	0.327	0.146	1.40848e-11	2	Smc5
1.12766e-15	1.36594	0.302	0.123	1.46179e-11	2	Adk
1.13788e-15	0.938809	0.582	0.349	1.47503e-11	2	Lage3
1.18256e-15	0.831345	0.698	0.484	1.53295e-11	2	Mrpl51
1.21163e-15	0.898074	0.585	0.352	1.57064e-11	2	Idh3a
1.21269e-15	0.96112	0.542	0.322	1.57201e-11	2	Sf3a3
1.35869e-15	1.3681	0.324	0.14	1.76127e-11	2	Zcwpw1
1.42398e-15	0.949479	0.56	0.337	1.84591e-11	2	Prpf19
1.65896e-15	0.71118	0.756	0.54	2.15051e-11	2	Mrpl12
1.69309e-15	1.57199	0.207	0.067	2.19475e-11	2	Pms1
1.77547e-15	0.758041	0.756	0.551	2.30154e-11	2	Thoc7
1.91498e-15	1.06278	0.585	0.388	2.48239e-11	2	Nelfe
1.96672e-15	0.842373	0.665	0.439	2.54945e-11	2	Srpk1
2.01372e-15	1.55055	0.255	0.096	2.61039e-11	2	Cdca7l
2.07019e-15	1.45887	0.262	0.101	2.68359e-11	2	Mast2
2.19736e-15	-0.664306	0.793	0.891	2.84844e-11	2	Dpp4
2.20854e-15	0.671388	0.822	0.686	2.86294e-11	2	Cacybp
2.29905e-15	0.747991	0.491	0.263	2.98026e-11	2	Mndal
2.58424e-15	1.63853	0.204	0.066	3.34995e-11	2	Rflnb
2.8094e-15	-1.45585	0.255	0.478	3.64182e-11	2	Cd72
3.11701e-15	1.19691	0.36	0.166	4.04058e-11	2	Mrpl49
3.71477e-15	-0.194672	1	1	4.81545e-11	2	Rpl30
3.72197e-15	2.15396	0.153	0.041	4.8248e-11	2	H4c3
4.0598e-15	0.772152	0.673	0.452	5.26272e-11	2	Nme1
4.12863e-15	-0.785915	0.753	0.886	5.35194e-11	2	Sqstm1
4.50365e-15	3.13711	0.065	0.007	5.83808e-11	2	Fancb
4.55643e-15	1.24911	0.389	0.19	5.9065e-11	2	Odf2
4.60947e-15	0.858854	0.615	0.395	5.97526e-11	2	Rcc2
4.95919e-15	0.861871	0.629	0.411	6.4286e-11	2	Nolc1
4.9935e-15	1.30778	0.338	0.154	6.47307e-11	2	Zmynd19
5.31144e-15	1.25332	0.378	0.184	6.88521e-11	2	Ift27
5.57739e-15	0.704023	0.785	0.609	7.22997e-11	2	Vdac3
5.60527e-15	1.28432	0.353	0.165	7.26611e-11	2	Nup205
5.74504e-15	0.352627	0.945	0.84	7.44729e-11	2	Txn1
5.77615e-15	1.10118	0.531	0.321	7.48763e-11	2	Srm
5.91104e-15	0.66273	0.76	0.549	7.66248e-11	2	Ndufa12
6.2173e-15	-0.551978	0.873	0.958	8.05949e-11	2	Aldoa
7.87089e-15	0.763205	0.665	0.448	1.0203e-10	2	Zranb2
8.6981e-15	1.1145	0.407	0.203	1.12753e-10	2	Ctdspl2
1.0297e-14	3.0591	0.069	0.009	1.3348e-10	2	Haspin
1.1105e-14	0.226894	1	1	1.43954e-10	2	Cfl1
1.23884e-14	1.4302	0.28	0.115	1.60591e-10	2	Cdk2
1.27413e-14	0.968974	0.469	0.251	1.65166e-10	2	Emc8
1.29684e-14	1.91024	0.138	0.035	1.6811e-10	2	Wdr90
1.41053e-14	-0.812347	0.589	0.744	1.82847e-10	2	Pold4
1.75818e-14	0.568857	0.869	0.755	2.27913e-10	2	Ciao2a
1.86507e-14	2.44439	0.102	0.02	2.41768e-10	2	Enkd1
1.97451e-14	0.899625	0.567	0.355	2.55956e-10	2	Actl6a
1.99768e-14	1.02857	0.458	0.247	2.58959e-10	2	Pds5b
2.02588e-14	0.31039	1	0.995	2.62614e-10	2	Cox5a
2.12472e-14	1.08974	0.345	0.157	2.75428e-10	2	Raph1
2.13999e-14	1.9216	0.156	0.044	2.77407e-10	2	Cenpo
2.21761e-14	-1.16592	0.404	0.584	2.87468e-10	2	Ypel3
2.37334e-14	0.716584	0.705	0.493	3.07656e-10	2	Strap
2.64433e-14	1.43461	0.258	0.103	3.42784e-10	2	Cdca4
2.66136e-14	0.765258	0.673	0.459	3.44992e-10	2	Pnn
2.71217e-14	2.14764	0.127	0.031	3.51579e-10	2	Polh
2.72345e-14	2.29043	0.087	0.015	3.53041e-10	2	Ddx11
2.83639e-14	-0.41696	0.985	0.991	3.67681e-10	2	H2-T23
2.95182e-14	1.68785	0.156	0.044	3.82645e-10	2	Pfas
3.21488e-14	0.968138	0.542	0.341	4.16744e-10	2	Pgp
3.66151e-14	0.702998	0.684	0.449	4.74642e-10	2	Sap30
3.90991e-14	-0.611547	0.873	0.916	5.06841e-10	2	Pnrc1
4.19017e-14	1.16329	0.335	0.153	5.43172e-10	2	Nup62
4.91964e-14	1.20009	0.385	0.194	6.37733e-10	2	Smco4
5.18827e-14	0.957845	0.538	0.322	6.72556e-10	2	Tfrc
5.24126e-14	0.784481	0.647	0.443	6.79425e-10	2	Naa50
5.29691e-14	1.40401	0.273	0.113	6.86639e-10	2	Aarsd1
6.06997e-14	1.22403	0.389	0.203	7.8685e-10	2	Pcnt
6.12049e-14	0.484169	0.942	0.846	7.934e-10	2	Atp5o.1
6.58735e-14	1.14837	0.36	0.176	8.53918e-10	2	Rnaseh2a
7.38438e-14	-0.183752	1	1	9.57237e-10	2	Rpl9
7.57355e-14	0.517618	0.924	0.836	9.81759e-10	2	Hnrnpl
7.81433e-14	0.725265	0.724	0.533	1.01297e-09	2	Pdap1
8.47276e-14	1.25827	0.291	0.125	1.09832e-09	2	Alad
9.82687e-14	0.947595	0.476	0.268	1.27386e-09	2	Apip
9.85994e-14	0.590551	0.844	0.705	1.27814e-09	2	Pdcd5
9.97564e-14	0.354165	0.996	0.985	1.29314e-09	2	Atp5j
1.01275e-13	-1.1487	0.422	0.616	1.31282e-09	2	Cxcl16
1.03398e-13	0.349361	0.996	0.981	1.34034e-09	2	Cox7a2
1.07104e-13	1.52389	0.196	0.067	1.38839e-09	2	Tfdp2
1.08836e-13	0.560545	0.84	0.688	1.41084e-09	2	Anp32a
1.11184e-13	1.14302	0.385	0.197	1.44128e-09	2	Dkc1
1.13306e-13	0.740496	0.705	0.498	1.46879e-09	2	Tardbp
1.14825e-13	0.750251	0.615	0.39	1.48847e-09	2	Sms
1.28768e-13	0.431701	0.971	0.951	1.66922e-09	2	Calm2
1.29152e-13	1.63026	0.164	0.049	1.6742e-09	2	Pdss1
1.37733e-13	0.61017	0.789	0.645	1.78543e-09	2	Eif4a3
1.38108e-13	1.24319	0.291	0.126	1.79029e-09	2	Mre11a
1.40517e-13	0.505622	0.873	0.702	1.82152e-09	2	Mlec
1.51088e-13	0.603891	0.811	0.622	1.95855e-09	2	Mrpl42
1.58772e-13	2.18916	0.102	0.021	2.05816e-09	2	Mrnip
1.6268e-13	1.71333	0.16	0.048	2.10882e-09	2	Lmnb2
1.63217e-13	0.375811	0.978	0.952	2.11579e-09	2	Uqcr10
1.82859e-13	2.9071	0.076	0.012	2.3704e-09	2	Bcl7a
1.84807e-13	0.635399	0.771	0.608	2.39565e-09	2	Eif2s1
1.97369e-13	1.356	0.324	0.154	2.5585e-09	2	Reep4
1.9737e-13	0.975039	0.375	0.182	2.55851e-09	2	Ccdc25
1.99279e-13	0.948567	0.364	0.176	2.58326e-09	2	Sclt1
2.00904e-13	0.764783	0.658	0.452	2.60432e-09	2	Ssna1
2.0307e-13	0.801577	0.658	0.48	2.6324e-09	2	Ctcf
2.03278e-13	0.719654	0.673	0.471	2.6351e-09	2	Uchl3
2.51116e-13	0.996459	0.444	0.247	3.25521e-09	2	Zwint
2.52488e-13	0.579617	0.855	0.709	3.273e-09	2	Tcp1
2.62771e-13	1.44113	0.233	0.09	3.4063e-09	2	Umps
2.77179e-13	1.16602	0.331	0.154	3.59307e-09	2	Prps1
2.89685e-13	0.569053	0.84	0.685	3.75518e-09	2	Srsf10
3.25249e-13	0.670061	0.742	0.534	4.2162e-09	2	Dhx9
3.29873e-13	0.651079	0.738	0.541	4.27615e-09	2	Mrpl4
3.35249e-13	0.616674	0.869	0.762	4.34583e-09	2	Smchd1
3.35891e-13	0.746513	0.585	0.362	4.35416e-09	2	Pfdn6
3.40166e-13	1.0544	0.404	0.214	4.40957e-09	2	Naa40
3.40962e-13	1.39507	0.204	0.072	4.41988e-09	2	Alms1
3.44629e-13	1.156	0.335	0.159	4.46742e-09	2	Rasgrp2
3.47238e-13	-0.410159	0.996	0.999	4.50125e-09	2	Junb
3.48393e-13	0.570246	0.804	0.641	4.51622e-09	2	Pgk1
3.62402e-13	0.804492	0.6	0.404	4.69782e-09	2	Ppid
3.63015e-13	-1.02074	0.607	0.771	4.70577e-09	2	Etv3
3.63528e-13	0.600963	0.836	0.71	4.71242e-09	2	Smarca5
3.73325e-13	0.774623	0.615	0.418	4.83941e-09	2	Rdx
3.99897e-13	0.36742	0.993	0.957	5.18387e-09	2	Tmem14c
4.00512e-13	1.07833	0.407	0.218	5.19184e-09	2	Rdm1
4.07578e-13	1.07261	0.389	0.202	5.28344e-09	2	Rps6ka5
4.13438e-13	1.55821	0.182	0.061	5.3594e-09	2	D030056L22Rik
4.44808e-13	0.540702	0.887	0.734	5.76605e-09	2	Mpp6
5.05066e-13	1.05088	0.451	0.266	6.54717e-09	2	A430005L14Rik
5.14329e-13	0.766431	0.611	0.417	6.66724e-09	2	Mrpl28
5.35079e-13	0.326618	1	0.966	6.93623e-09	2	Ly6e
5.49967e-13	0.782873	0.593	0.381	7.12923e-09	2	Fasn
5.62571e-13	0.517905	0.862	0.756	7.2926e-09	2	Sarnp
6.19628e-13	0.57703	0.836	0.661	8.03224e-09	2	Lsm7
6.21031e-13	0.413536	0.971	0.932	8.05043e-09	2	Atp5b
6.39909e-13	-1.28747	0.342	0.544	8.29514e-09	2	Cd209c
6.47948e-13	0.86479	0.505	0.299	8.39935e-09	2	Parp2
6.75951e-13	1.12758	0.393	0.21	8.76236e-09	2	Gart
6.91169e-13	-0.822273	0.665	0.815	8.95963e-09	2	St8sia4
6.91321e-13	0.806645	0.596	0.397	8.96159e-09	2	Elof1
6.98792e-13	2.50451	0.095	0.02	9.05844e-09	2	Skp2
7.34606e-13	-0.410482	1	1	9.52269e-09	2	Fth1
7.42932e-13	0.410756	0.938	0.893	9.63063e-09	2	Tle5
7.60397e-13	0.871077	0.484	0.279	9.85703e-09	2	Eftud2
7.75475e-13	0.974346	0.447	0.249	1.00525e-08	2	Nudt5
7.77902e-13	0.491054	0.902	0.784	1.00839e-08	2	Uqcc2
7.82793e-13	1.63687	0.167	0.054	1.01473e-08	2	Tada2a
8.11477e-13	1.4015	0.233	0.092	1.05192e-08	2	Rhno1
8.15968e-13	1.37178	0.218	0.082	1.05774e-08	2	Chek2
8.25066e-13	-0.800153	0.647	0.781	1.06953e-08	2	Samhd1
9.56694e-13	0.502426	0.88	0.73	1.24016e-08	2	Ewsr1
9.75905e-13	-0.673931	0.673	0.829	1.26507e-08	2	Stat3
1.07362e-12	1.15779	0.338	0.166	1.39173e-08	2	Cdc25a
1.1369e-12	-0.64061	0.862	0.948	1.47377e-08	2	Plek
1.22796e-12	0.820655	0.538	0.337	1.5918e-08	2	Actn4
1.2388e-12	0.719706	0.695	0.5	1.60586e-08	2	Cep83
1.41059e-12	0.734531	0.64	0.44	1.82855e-08	2	Rsrc1
1.41988e-12	-0.301748	0.996	0.999	1.84058e-08	2	Ifi30
1.46673e-12	0.702842	0.727	0.537	1.90132e-08	2	Ahsa1
1.49808e-12	-0.320118	0.993	0.999	1.94196e-08	2	Uqcrh
1.55027e-12	-0.346651	1	1	2.00962e-08	2	H2-D1
1.62151e-12	0.326395	0.989	0.979	2.10196e-08	2	Ywhah
1.71853e-12	1.31029	0.265	0.115	2.22772e-08	2	Mthfd1l
1.73706e-12	0.856666	0.571	0.378	2.25176e-08	2	Acp1
1.85302e-12	1.26525	0.276	0.122	2.40207e-08	2	Nup93
1.8762e-12	0.902665	0.495	0.302	2.43212e-08	2	Smarcc1
1.88535e-12	-1.26797	0.269	0.482	2.44397e-08	2	Adam8
1.94978e-12	0.725248	0.625	0.421	2.5275e-08	2	Pcmt1
1.95089e-12	0.320007	1	0.987	2.52894e-08	2	Rpl22l1
2.15051e-12	0.731473	0.556	0.346	2.7877e-08	2	Nubp2
2.17733e-12	0.315439	1	0.991	2.82248e-08	2	Clic1
2.22274e-12	0.658387	0.731	0.546	2.88133e-08	2	Eif3l
2.22903e-12	0.722199	0.593	0.384	2.88949e-08	2	Snrnp40
2.33964e-12	1.61012	0.193	0.07	3.03288e-08	2	Ifrd2
2.50862e-12	1.91367	0.116	0.03	3.25192e-08	2	2610318N02Rik
2.65515e-12	0.799717	0.549	0.355	3.44188e-08	2	Mcmbp
2.73307e-12	1.32214	0.236	0.096	3.54288e-08	2	Stn1
2.96715e-12	-0.435458	0.96	0.988	3.84632e-08	2	Gabarap
3.14172e-12	-0.454189	0.913	0.951	4.07261e-08	2	Atp6v0b
3.16565e-12	0.520162	0.891	0.81	4.10364e-08	2	Ppp1r14a
3.17003e-12	0.334463	0.985	0.969	4.10931e-08	2	Atp5pb
3.34402e-12	1.84151	0.138	0.041	4.33486e-08	2	Gnb1l
3.39627e-12	-0.507213	0.935	0.955	4.40259e-08	2	Csf2ra
3.41526e-12	1.35057	0.255	0.109	4.42721e-08	2	Tmem106c
3.48328e-12	1.10154	0.367	0.192	4.51537e-08	2	Cep57
3.49999e-12	-0.195627	1	1	4.53704e-08	2	Rps21
3.88865e-12	1.26087	0.342	0.178	5.04085e-08	2	Samd1
3.97708e-12	1.14294	0.287	0.129	5.15549e-08	2	Myef2
4.13586e-12	-0.440936	0.982	0.968	5.36131e-08	2	Plbd1
4.65642e-12	0.991359	0.371	0.192	6.03612e-08	2	Memo1
4.8098e-12	0.880506	0.385	0.2	6.23494e-08	2	Cep57l1
4.95493e-12	-0.797886	0.545	0.706	6.42307e-08	2	Arhgap45
5.43402e-12	0.762535	0.607	0.411	7.04412e-08	2	Nubp1
5.44185e-12	1.46774	0.225	0.092	7.05427e-08	2	Tdp2
5.46454e-12	1.06395	0.36	0.187	7.08368e-08	2	Sfmbt1
5.52975e-12	1.19741	0.345	0.178	7.16821e-08	2	Pwwp3a
5.58298e-12	2.57368	0.069	0.011	7.23721e-08	2	Zfand4
5.69888e-12	-0.207576	1	1	7.38746e-08	2	Tpt1
5.9917e-12	-0.660358	0.745	0.86	7.76704e-08	2	Lpp
6.95942e-12	0.647379	0.68	0.502	9.0215e-08	2	Npm3
6.97975e-12	0.807697	0.527	0.329	9.04785e-08	2	Me2
7.24256e-12	-0.256824	1	1	9.38853e-08	2	Eif1
7.37396e-12	1.65801	0.135	0.039	9.55887e-08	2	H2bc6
7.63026e-12	-0.995286	0.513	0.656	9.89111e-08	2	Slc25a20
7.7492e-12	0.437147	0.935	0.852	1.00453e-07	2	Nol7
8.42701e-12	1.54087	0.185	0.068	1.09239e-07	2	Vegfb
8.64771e-12	0.399068	0.945	0.89	1.121e-07	2	Calm3
8.70234e-12	0.588591	0.807	0.646	1.12808e-07	2	Psmc3
8.70612e-12	1.44476	0.233	0.098	1.12857e-07	2	Nfatc2ip
8.71013e-12	0.805707	0.509	0.308	1.12909e-07	2	Khsrp
8.72195e-12	0.60332	0.72	0.529	1.13063e-07	2	Kmt5a
1.00958e-11	0.870284	0.473	0.281	1.30872e-07	2	Gar1
1.01463e-11	1.46653	0.193	0.072	1.31527e-07	2	Aste1
1.09485e-11	-0.524506	0.978	0.969	1.41926e-07	2	Btg2
1.22064e-11	1.13465	0.305	0.148	1.58232e-07	2	Saal1
1.24815e-11	0.43161	0.938	0.901	1.61797e-07	2	Arpp19
1.27665e-11	0.64817	0.684	0.522	1.65492e-07	2	Cdc34
1.29828e-11	0.68022	0.662	0.467	1.68296e-07	2	Ptbp1
1.32248e-11	-0.373757	0.993	0.991	1.71433e-07	2	Mcl1
1.33395e-11	0.550978	0.829	0.698	1.72919e-07	2	Snrpc
1.39155e-11	0.860653	0.524	0.341	1.80386e-07	2	Nxt1
1.43807e-11	1.18463	0.305	0.147	1.86417e-07	2	Cnot9
1.45122e-11	1.51923	0.196	0.075	1.88122e-07	2	G2e3
1.74875e-11	0.93868	0.48	0.304	2.26691e-07	2	Pla2g4a
1.81104e-11	0.494319	0.833	0.674	2.34765e-07	2	Lta4h
1.8534e-11	3.71118	0.036	0.003	2.40256e-07	2	Slc9a5
1.89885e-11	0.64786	0.687	0.509	2.46148e-07	2	Pds5a
2.09527e-11	0.64432	0.698	0.525	2.7161e-07	2	Ddx46
2.26092e-11	0.392179	0.949	0.914	2.93083e-07	2	Ndufb8
2.27301e-11	0.783293	0.491	0.296	2.94651e-07	2	Gtf3a
2.30025e-11	0.820165	0.458	0.264	2.98182e-07	2	Fam76b
2.33613e-11	0.731767	0.564	0.373	3.02832e-07	2	Mrps25
2.46902e-11	3.58962	0.04	0.003	3.20059e-07	2	Slfn3
2.47083e-11	1.16098	0.331	0.171	3.20294e-07	2	Ipo9
2.53038e-11	0.708334	0.553	0.353	3.28014e-07	2	Polr2m
2.56521e-11	0.830035	0.425	0.239	3.32528e-07	2	Cln8
2.63097e-11	0.654912	0.596	0.385	3.41053e-07	2	Nans
2.66304e-11	0.5252	0.775	0.596	3.4521e-07	2	U2surp
2.67641e-11	0.502255	0.851	0.729	3.46943e-07	2	Lamtor1
2.69839e-11	0.695535	0.644	0.49	3.49792e-07	2	Maz
2.76947e-11	-1.05724	0.291	0.484	3.59006e-07	2	Dlgap4
3.01688e-11	1.00553	0.407	0.237	3.91078e-07	2	Thoc3
3.04646e-11	0.836249	0.549	0.354	3.94912e-07	2	Uba2
3.15769e-11	1.26856	0.233	0.099	4.09332e-07	2	Platr25
3.31456e-11	1.09522	0.295	0.14	4.29666e-07	2	Znhit3
3.47687e-11	0.755791	0.575	0.388	4.50707e-07	2	Sf3b4
3.5197e-11	0.823823	0.52	0.333	4.56258e-07	2	Sf3a2
3.60046e-11	0.908918	0.389	0.211	4.66728e-07	2	Mid1
3.76743e-11	1.38533	0.204	0.081	4.88372e-07	2	Pcyox1l
4.14453e-11	1.42797	0.145	0.047	5.37256e-07	2	Zfp808
4.41094e-11	0.69522	0.64	0.459	5.7179e-07	2	Sf3b3
4.67769e-11	-0.513855	0.935	0.907	6.06369e-07	2	Fcer1g
4.68733e-11	0.691877	0.575	0.383	6.07618e-07	2	Immt
4.70047e-11	1.42402	0.204	0.082	6.09321e-07	2	Nup35
4.88558e-11	1.3456	0.24	0.106	6.33318e-07	2	Magi3
4.94716e-11	-0.722645	0.68	0.785	6.413e-07	2	Itm2c
4.98301e-11	0.490291	0.858	0.723	6.45948e-07	2	Chchd1
4.98441e-11	1.23128	0.255	0.115	6.4613e-07	2	Cstf2
5.13584e-11	0.326854	0.989	0.971	6.65759e-07	2	Atp5g1
5.25986e-11	0.471243	0.88	0.743	6.81836e-07	2	Iqgap2
5.31172e-11	0.920298	0.389	0.217	6.88558e-07	2	Tbc1d31
5.41868e-11	0.415462	0.931	0.819	7.02423e-07	2	Eno1
5.4723e-11	0.622491	0.687	0.518	7.09374e-07	2	Cetn3
5.52955e-11	1.00346	0.295	0.141	7.16795e-07	2	Hmces
5.8354e-11	0.355915	0.942	0.884	7.56443e-07	2	Ndufb7
5.904e-11	2.79607	0.062	0.01	7.65336e-07	2	H2bc3
6.15644e-11	-0.279101	1	1	7.98059e-07	2	Atox1
6.21487e-11	0.53327	0.785	0.634	8.05634e-07	2	Nup210
6.59392e-11	0.568838	0.753	0.598	8.5477e-07	2	Rgs19
6.71622e-11	0.965647	0.582	0.42	8.70624e-07	2	Hp1bp3
6.88628e-11	1.5566	0.16	0.056	8.92668e-07	2	Radx
7.13701e-11	0.872968	0.375	0.199	9.25171e-07	2	Oard1
7.14289e-11	0.753758	0.607	0.43	9.25933e-07	2	Stub1
7.34437e-11	0.704984	0.549	0.346	9.5205e-07	2	Dcps
7.60969e-11	0.337687	0.993	0.951	9.86444e-07	2	Ppp1ca
7.85613e-11	0.433809	0.88	0.748	1.01839e-06	2	Prpf40a
7.85936e-11	1.6353	0.138	0.044	1.01881e-06	2	Mgme1
7.87224e-11	0.582184	0.764	0.617	1.02048e-06	2	Ppp1r14b
7.97428e-11	1.05084	0.28	0.132	1.03371e-06	2	Shmt2
8.14926e-11	-0.213454	1	1	1.05639e-06	2	Rpl24
8.20245e-11	0.388072	0.938	0.887	1.06328e-06	2	Psmb2
8.55508e-11	0.424596	0.898	0.798	1.10899e-06	2	Cct5
8.55513e-11	1.23264	0.24	0.106	1.109e-06	2	Sephs1
9.31289e-11	0.66998	0.673	0.498	1.20723e-06	2	Hdac1
9.55813e-11	0.575755	0.753	0.592	1.23902e-06	2	Polr2f
9.55891e-11	1.19438	0.255	0.116	1.23912e-06	2	Pycrl
9.78478e-11	0.685207	0.636	0.469	1.2684e-06	2	Exosc3
1.096e-10	0.745349	0.495	0.306	1.42074e-06	2	Pfdn4
1.10077e-10	-0.149974	1	1	1.42693e-06	2	Rpl34
1.17716e-10	1.1406	0.338	0.184	1.52595e-06	2	Ndufaf2
1.20782e-10	2.19661	0.076	0.016	1.5657e-06	2	Sox12
1.23362e-10	1.18463	0.225	0.096	1.59914e-06	2	Polr3h
1.2579e-10	0.754	0.596	0.433	1.63062e-06	2	Utp3
1.26086e-10	0.899905	0.4	0.226	1.63445e-06	2	Lmo4
1.26694e-10	0.903254	0.429	0.252	1.64234e-06	2	Ifi203
1.33503e-10	1.92525	0.109	0.03	1.7306e-06	2	Adgrl1
1.3577e-10	1.14657	0.305	0.155	1.75999e-06	2	Asf1a
1.38253e-10	1.61432	0.164	0.059	1.79217e-06	2	Odf2l
1.399e-10	1.20263	0.215	0.089	1.81352e-06	2	Smpdl3b
1.43062e-10	0.40361	0.953	0.877	1.85451e-06	2	Nme2
1.45842e-10	0.604813	0.767	0.626	1.89055e-06	2	Tecr
1.47262e-10	0.877163	0.48	0.294	1.90896e-06	2	Numa1
1.49877e-10	0.701703	0.575	0.39	1.94286e-06	2	Mrto4
1.49921e-10	0.738203	0.589	0.426	1.94342e-06	2	Parp1
1.63021e-10	0.368043	0.975	0.91	2.11324e-06	2	Eif4g2
1.65993e-10	1.56878	0.138	0.045	2.15177e-06	2	Mdm1
1.70068e-10	0.555872	0.716	0.548	2.2046e-06	2	Magoh
1.70942e-10	1.02184	0.276	0.13	2.21592e-06	2	Gstcd
1.71096e-10	1.11818	0.251	0.114	2.21792e-06	2	Dbr1
1.79181e-10	0.537373	0.753	0.565	2.32272e-06	2	Slc9a3r1
1.85747e-10	1.78609	0.138	0.046	2.40783e-06	2	Cibar1
1.91688e-10	-0.500477	0.938	0.962	2.48485e-06	2	Litaf
1.94917e-10	0.568026	0.749	0.586	2.52671e-06	2	Scaf11
2.02608e-10	0.693736	0.698	0.556	2.62641e-06	2	Fdps
2.21799e-10	0.286296	0.993	0.983	2.87518e-06	2	Rac1
2.21888e-10	-0.900506	0.836	0.87	2.87633e-06	2	Syngr2
2.32665e-10	0.415381	0.924	0.86	3.01604e-06	2	Pgam1
2.41946e-10	1.6093	0.135	0.044	3.13634e-06	2	A630089N07Rik
2.43457e-10	0.547204	0.698	0.501	3.15594e-06	2	Vps36
2.56627e-10	0.714643	0.545	0.366	3.32666e-06	2	Rbmxl1
2.77278e-10	0.360299	0.967	0.887	3.59436e-06	2	Park7
2.79538e-10	1.3553	0.204	0.085	3.62365e-06	2	Zw10
2.80395e-10	0.813933	0.498	0.318	3.63476e-06	2	Fundc2
2.82475e-10	0.479057	0.844	0.733	3.66172e-06	2	Exosc5
2.82872e-10	0.86514	0.476	0.311	3.66686e-06	2	Cse1l
3.18118e-10	0.95117	0.436	0.268	4.12377e-06	2	Larp7
3.20644e-10	-0.488441	0.982	0.981	4.15651e-06	2	Camk1d
3.52531e-10	0.730818	0.622	0.455	4.56985e-06	2	Idh2
3.75062e-10	-0.438684	0.967	0.992	4.86193e-06	2	Dock10
3.82101e-10	0.732181	0.469	0.274	4.95317e-06	2	Zdhhc19
4.03319e-10	0.6761	0.655	0.472	5.22822e-06	2	Srrt
4.04243e-10	1.15113	0.265	0.128	5.24021e-06	2	Tubgcp2
4.22777e-10	0.675073	0.607	0.44	5.48046e-06	2	Tcerg1
5.25642e-10	0.580725	0.778	0.643	6.81389e-06	2	Mtch2
5.30095e-10	1.31764	0.189	0.076	6.87162e-06	2	Lrrc8b
5.43476e-10	0.530824	0.731	0.568	7.04508e-06	2	Cbfb
5.4394e-10	0.266811	1	0.97	7.05109e-06	2	Hsp90b1
5.51664e-10	0.745637	0.473	0.296	7.15121e-06	2	Cnih1
5.73298e-10	1.08534	0.309	0.163	7.43166e-06	2	Cdk5rap2
5.79309e-10	-0.263352	0.996	0.981	7.50959e-06	2	H2-DMa
5.82807e-10	0.385317	0.905	0.819	7.55492e-06	2	Psmb6
5.99026e-10	-0.613145	0.916	0.939	7.76518e-06	2	Wnk1
6.12909e-10	0.662817	0.585	0.393	7.94514e-06	2	Srsf1
6.34103e-10	1.779	0.138	0.048	8.21987e-06	2	H3c7
6.43917e-10	0.319879	1	0.994	8.3471e-06	2	1810037I17Rik
6.54031e-10	-0.161226	1	1	8.4782e-06	2	Rpl18a
6.59936e-10	2.47414	0.065	0.013	8.55475e-06	2	Mutyh
6.66193e-10	0.737175	0.509	0.333	8.63585e-06	2	Ino80e
7.01649e-10	1.01918	0.302	0.154	9.09548e-06	2	Rrs1
7.44295e-10	1.00757	0.305	0.156	9.6483e-06	2	Cenpc1
7.51591e-10	0.819891	0.48	0.31	9.74287e-06	2	Rcc1
7.73246e-10	0.253711	1	0.997	1.00236e-05	2	Tpm3
7.75127e-10	0.351585	0.909	0.808	1.0048e-05	2	Krtcap2
8.08022e-10	1.41969	0.171	0.066	1.04744e-05	2	D6Wsu163e
9.6689e-10	0.839514	0.473	0.304	1.25338e-05	2	Rprd1b
1.02766e-09	0.322438	0.967	0.91	1.33216e-05	2	Tmem256
1.04614e-09	1.64079	0.145	0.052	1.35611e-05	2	Calml4
1.05686e-09	0.615712	0.644	0.463	1.37001e-05	2	Eed
1.06253e-09	0.36403	0.964	0.938	1.37736e-05	2	Tra2b
1.09695e-09	-0.522121	0.902	0.942	1.42197e-05	2	Tbc1d9
1.11242e-09	1.11468	0.258	0.126	1.44202e-05	2	Tssc4
1.17456e-09	0.696792	0.462	0.282	1.52259e-05	2	Get4
1.17603e-09	0.749248	0.465	0.287	1.52449e-05	2	Carnmt1
1.18471e-09	0.486945	0.756	0.602	1.53574e-05	2	Idi1
1.18548e-09	-1.67531	0.324	0.495	1.53674e-05	2	Gadd45b
1.18739e-09	1.80385	0.102	0.029	1.53922e-05	2	Itgb3bp
1.20285e-09	0.564117	0.753	0.612	1.55925e-05	2	Cyc1
1.21388e-09	-0.170857	1	1	1.57356e-05	2	Eef1a1
1.26927e-09	0.735755	0.513	0.332	1.64535e-05	2	Srsf4
1.33989e-09	0.827217	0.356	0.196	1.7369e-05	2	Pprc1
1.39242e-09	0.887955	0.375	0.215	1.80499e-05	2	Naa10
1.41614e-09	1.12805	0.233	0.107	1.83574e-05	2	Impa2
1.45291e-09	0.457109	0.785	0.617	1.88341e-05	2	Eif6
1.48778e-09	0.734008	0.487	0.312	1.92861e-05	2	Carhsp1
1.57332e-09	2.41525	0.055	0.009	2.0395e-05	2	Xrcc2
1.63334e-09	-1.02995	0.593	0.692	2.11731e-05	2	Bcl2a1b
1.67311e-09	0.945893	0.316	0.167	2.16885e-05	2	Klhdc4
1.70982e-09	0.836711	0.385	0.226	2.21643e-05	2	Psmg2
1.74953e-09	0.815521	0.407	0.24	2.26792e-05	2	Ccnh
1.78744e-09	0.521294	0.742	0.569	2.31706e-05	2	Prelid3b
1.80129e-09	0.523949	0.815	0.718	2.33502e-05	2	C1qbp
1.80579e-09	0.710114	0.469	0.298	2.34085e-05	2	Pih1d1
1.84015e-09	0.240486	1	0.993	2.38538e-05	2	Atp5j2
1.84923e-09	-0.847911	0.749	0.817	2.39716e-05	2	Ifitm2
1.8678e-09	1.43895	0.164	0.063	2.42122e-05	2	Palb2
1.88373e-09	-0.642212	0.851	0.932	2.44187e-05	2	Malt1
1.88735e-09	-0.378352	0.993	0.992	2.44657e-05	2	Cyba
1.90587e-09	0.376668	0.945	0.903	2.47057e-05	2	Trmt112
1.93692e-09	1.4205	0.153	0.057	2.51083e-05	2	Pusl1
1.99214e-09	-0.174785	1	1	2.58242e-05	2	Rpl36
2.09604e-09	0.675811	0.651	0.504	2.71709e-05	2	Trp53
2.15624e-09	0.451745	0.829	0.718	2.79514e-05	2	Metap2
2.18798e-09	1.82464	0.105	0.031	2.83628e-05	2	Paqr4
2.21761e-09	0.547378	0.756	0.616	2.87469e-05	2	Osgep
2.35979e-09	-0.166448	1	1	3.059e-05	2	Rpl37
2.36306e-09	1.04516	0.295	0.154	3.06323e-05	2	Ints7
2.41282e-09	0.836711	0.338	0.182	3.12774e-05	2	Tbl3
2.4213e-09	0.818095	0.433	0.264	3.13873e-05	2	1190007I07Rik
2.51249e-09	1.23468	0.171	0.068	3.25695e-05	2	Exosc2
2.53445e-09	1.66317	0.124	0.041	3.2854e-05	2	Gm20604
2.55431e-09	1.26002	0.225	0.105	3.31115e-05	2	Prps2
2.594e-09	0.373433	0.927	0.872	3.3626e-05	2	Mtpn
2.6778e-09	0.899558	0.364	0.208	3.47124e-05	2	Exosc9
2.68157e-09	0.820409	0.382	0.219	3.47612e-05	2	Rbm38
2.89383e-09	0.539834	0.698	0.536	3.75127e-05	2	Psmc4
2.94757e-09	0.725547	0.476	0.312	3.82093e-05	2	Naa20
2.97512e-09	1.31862	0.135	0.047	3.85665e-05	2	Suv39h2
3.00875e-09	0.945447	0.342	0.19	3.90024e-05	2	Col23a1
3.08762e-09	0.451241	0.818	0.697	4.00248e-05	2	Psmd14
3.13511e-09	0.393647	0.924	0.853	4.06405e-05	2	Tpr
3.15736e-09	2.40014	0.062	0.012	4.09288e-05	2	Ccdc14
3.4011e-09	0.410734	0.851	0.733	4.40884e-05	2	Ndufv2
3.45583e-09	1.37105	0.167	0.067	4.47979e-05	2	Fancg
3.49612e-09	3.38103	0.033	0.003	4.53201e-05	2	H3c8
3.53691e-09	1.33757	0.16	0.062	4.5849e-05	2	2700049A03Rik
3.57349e-09	0.613988	0.604	0.435	4.63232e-05	2	Sumo3
3.6155e-09	0.316831	0.96	0.915	4.68678e-05	2	Ywhae
3.63212e-09	0.50124	0.749	0.633	4.70831e-05	2	Dnajc19
3.65059e-09	0.367564	0.913	0.832	4.73226e-05	2	Ndufc1
3.7173e-09	2.18463	0.058	0.011	4.81874e-05	2	Pxmp2
3.82897e-09	0.403471	0.982	0.974	4.96349e-05	2	Hspe1
3.89545e-09	1.8769	0.087	0.023	5.04967e-05	2	Dctd
3.93816e-09	-0.305561	0.996	1	5.10503e-05	2	H2-K1
3.96514e-09	1.12602	0.356	0.209	5.14001e-05	2	Cdkn2d
4.00902e-09	0.937917	0.305	0.161	5.19689e-05	2	Mars1
4.05612e-09	0.94082	0.247	0.119	5.25795e-05	2	Ehd4
4.11387e-09	0.791098	0.458	0.295	5.3328e-05	2	Nop9
4.20744e-09	0.784371	0.462	0.296	5.4541e-05	2	Prpf31
4.33435e-09	2.23598	0.069	0.015	5.61862e-05	2	Slco4a1
4.34609e-09	0.196336	1	0.999	5.63384e-05	2	Rpl4
4.40337e-09	0.686101	0.527	0.358	5.70809e-05	2	Ddx27
4.46852e-09	0.636766	0.647	0.49	5.79254e-05	2	Eny2
4.61337e-09	0.492506	0.785	0.643	5.98032e-05	2	Zcrb1
4.88979e-09	2.17013	0.08	0.02	6.33863e-05	2	Tedc2
4.98948e-09	0.396008	0.873	0.769	6.46787e-05	2	Ube2i
5.031e-09	1.65575	0.109	0.034	6.52168e-05	2	Tfap4
5.22814e-09	2.29357	0.065	0.014	6.77723e-05	2	Recql4
5.41069e-09	0.363451	0.905	0.851	7.01388e-05	2	Ddost
5.50497e-09	2.00466	0.084	0.022	7.13609e-05	2	Eri2
5.7107e-09	0.765604	0.385	0.224	7.40279e-05	2	Psmd5
5.74032e-09	0.626488	0.655	0.492	7.44118e-05	2	Eif3b
5.85047e-09	0.462944	0.775	0.654	7.58396e-05	2	Cct6a
5.87123e-09	-1.01223	0.295	0.462	7.61087e-05	2	Clec2d
6.03897e-09	0.941106	0.367	0.218	7.82832e-05	2	Tspoap1
6.04102e-09	1.24319	0.171	0.069	7.83098e-05	2	Tamm41
6.07538e-09	0.930237	0.295	0.155	7.87551e-05	2	Rrp1b
6.34783e-09	0.776031	0.415	0.253	8.22869e-05	2	Magohb
6.55007e-09	0.318687	0.975	0.945	8.49086e-05	2	Pcbp1
6.64285e-09	0.915651	0.324	0.179	8.61112e-05	2	Nup54
6.85883e-09	0.75908	0.425	0.264	8.89111e-05	2	Dhrs4
7.02007e-09	0.719364	0.429	0.269	9.10012e-05	2	Kpna3
7.1449e-09	1.13588	0.236	0.114	9.26193e-05	2	Haus2
7.15372e-09	0.587369	0.633	0.465	9.27337e-05	2	Mbd3
7.292e-09	0.632987	0.531	0.362	9.45262e-05	2	Nsmce2
7.32299e-09	0.75665	0.458	0.291	9.49279e-05	2	Crybg3
7.49737e-09	0.306321	0.949	0.904	9.71884e-05	2	Cct2
7.53154e-09	0.489699	0.767	0.621	9.76313e-05	2	Rbm8a
7.53158e-09	1.22798	0.244	0.121	9.76319e-05	2	Ubr7
7.58719e-09	0.531675	0.691	0.532	9.83528e-05	2	Sdhd
7.62195e-09	-0.327037	0.985	0.993	9.88034e-05	2	Ubc
7.64027e-09	0.356727	0.858	0.688	9.90408e-05	2	Gtf2h5
7.67586e-09	1.11009	0.233	0.111	9.95021e-05	2	Dpagt1
7.69735e-09	0.896551	0.32	0.173	9.97807e-05	2	Utp20
7.72879e-09	1.01672	0.309	0.169	0.000100188	2	Nde1
7.78272e-09	0.866811	0.375	0.223	0.000100887	2	Ints11
7.8029e-09	0.949874	0.269	0.136	0.000101149	2	Ttll5
8.55599e-09	0.603535	0.542	0.36	0.000110911	2	Mrpl58
8.70189e-09	0.344125	0.927	0.839	0.000112803	2	Anxa6
8.733e-09	1.16678	0.225	0.108	0.000113206	2	Cdc23
8.75587e-09	0.529484	0.629	0.466	0.000113502	2	Psmd1
8.86149e-09	-0.796976	0.778	0.836	0.000114872	2	Bcl2a1d
9.1737e-09	0.603744	0.596	0.428	0.000118919	2	Erg28
9.28479e-09	0.870597	0.342	0.193	0.000120359	2	Fkbp5
9.33205e-09	0.989333	0.316	0.176	0.000120971	2	Fxn
9.389e-09	0.240604	0.993	0.986	0.00012171	2	Rps15
9.49164e-09	0.95601	0.32	0.178	0.00012304	2	E130309D02Rik
9.65822e-09	0.568778	0.516	0.341	0.0001252	2	Gclm
9.6994e-09	1.62912	0.116	0.039	0.000125733	2	6720489N17Rik
9.82645e-09	-5.75521	0.015	0.133	0.00012738	2	Il4i1
1.02368e-08	0.924938	0.342	0.196	0.0001327	2	Jpt2
1.04414e-08	0.318687	0.949	0.878	0.000135352	2	Swi5
1.0529e-08	0.273239	0.993	0.977	0.000136487	2	Cnbp
1.06535e-08	-0.494423	0.749	0.851	0.000138101	2	Ier5
1.14767e-08	0.265928	0.996	1	0.000148773	2	Hspa8
1.16969e-08	0.716467	0.462	0.298	0.000151627	2	Sash3
1.18325e-08	0.587916	0.527	0.352	0.000153385	2	Kif2a
1.19281e-08	0.867879	0.36	0.211	0.000154624	2	Tmem41b
1.19584e-08	0.866458	0.327	0.184	0.000155017	2	Arhgap10
1.19809e-08	-1.11349	0.175	0.341	0.000155309	2	Mxd4
1.21309e-08	0.751436	0.378	0.222	0.000157253	2	Sigmar1
1.22125e-08	0.214014	1	1	0.000158311	2	Hsp90ab1
1.22246e-08	-0.970644	0.262	0.429	0.000158468	2	Grina
1.22737e-08	0.384747	0.862	0.753	0.000159104	2	Akr1b3
1.24918e-08	0.46195	0.804	0.696	0.000161932	2	Eif4h
1.25818e-08	0.661364	0.52	0.352	0.000163098	2	Atic
1.26767e-08	1.29482	0.196	0.089	0.000164328	2	Ctps
1.30044e-08	-0.271003	0.996	0.998	0.000168576	2	Sub1
1.32676e-08	0.747517	0.491	0.329	0.000171988	2	Gmps
1.35537e-08	1.05064	0.255	0.129	0.000175697	2	Jade1
1.39406e-08	0.883785	0.258	0.129	0.000180712	2	Grap2
1.43827e-08	0.998562	0.233	0.112	0.000186442	2	Apex2
1.53278e-08	2.71807	0.047	0.008	0.000198694	2	Rab23
1.535e-08	1.01019	0.262	0.134	0.000198982	2	Pbx3
1.56643e-08	-0.672668	0.764	0.839	0.000203056	2	Mrtfa
1.58732e-08	0.409509	0.836	0.738	0.000205765	2	Ube2n
1.61563e-08	1.75425	0.109	0.036	0.000209434	2	Pck2
1.62762e-08	0.528343	0.691	0.539	0.000210989	2	Syncrip
1.6318e-08	1.1242	0.211	0.098	0.00021153	2	Acat2
1.63389e-08	1.04203	0.211	0.097	0.000211801	2	Cep70
1.70265e-08	0.908656	0.335	0.191	0.000220715	2	Mthfd1
1.75545e-08	-1.20563	0.549	0.66	0.000227559	2	Tbc1d8
1.76442e-08	0.732529	0.473	0.315	0.000228722	2	Trim27
1.86777e-08	0.420547	0.815	0.669	0.000242119	2	Rwdd1
1.8924e-08	0.671318	0.473	0.31	0.000245311	2	Mrpl27
1.92517e-08	0.656632	0.535	0.373	0.000249559	2	Cdk2ap1
1.95849e-08	1.05417	0.229	0.111	0.00025388	2	Rbbp5
1.96441e-08	-1.00757	0.276	0.443	0.000254646	2	Trib1
2.00022e-08	1.15221	0.211	0.099	0.000259289	2	Chd1l
2.02979e-08	0.410331	0.833	0.686	0.000263122	2	Cmpk1
2.02982e-08	0.741656	0.389	0.235	0.000263126	2	Ppp1r7
2.07843e-08	0.575288	0.607	0.44	0.000269427	2	Gatad1
2.15068e-08	0.798804	0.345	0.198	0.000278792	2	Ppp5c
2.24659e-08	-1.25727	0.389	0.534	0.000291226	2	Zfp36l1
2.25381e-08	0.729796	0.444	0.281	0.000292161	2	Ppie
2.2664e-08	-0.664673	0.931	0.956	0.000293794	2	Rel
2.27068e-08	1.03804	0.207	0.096	0.000294348	2	Mcu
2.33665e-08	0.769597	0.411	0.255	0.000302899	2	Hcfc1
2.35483e-08	0.820231	0.316	0.175	0.000305256	2	Serpinb1a
2.36301e-08	1.52024	0.142	0.055	0.000306317	2	Ankrd28
2.36638e-08	0.413259	0.833	0.726	0.000306754	2	Cct4
2.40537e-08	0.384918	0.876	0.787	0.000311808	2	Tnni2
2.44675e-08	0.884329	0.309	0.172	0.000317172	2	Dynlt1f
2.48854e-08	0.510346	0.633	0.476	0.00032259	2	Eif3d
2.50187e-08	1.28804	0.149	0.059	0.000324317	2	Gas2
2.61755e-08	0.718625	0.455	0.299	0.000339314	2	Mogs
2.63405e-08	0.55151	0.658	0.51	0.000341452	2	Etfa
2.65954e-08	0.844091	0.407	0.259	0.000344756	2	Msl3
2.69103e-08	1.37105	0.149	0.059	0.000348838	2	Ccdc77
2.69383e-08	0.842203	0.302	0.165	0.000349201	2	Mtap
2.7803e-08	0.41169	0.884	0.801	0.000360411	2	Ndufab1
2.87876e-08	-0.303484	0.993	0.995	0.000373174	2	Ptprc
2.93712e-08	0.82609	0.284	0.15	0.000380739	2	Patz1
2.96352e-08	-0.582714	0.593	0.706	0.000384162	2	Mkrn1
3.0095e-08	0.372913	0.88	0.778	0.000390122	2	Psma1
3.09652e-08	2.00021	0.076	0.02	0.000401402	2	Cep76
3.10475e-08	0.614027	0.531	0.366	0.000402469	2	Lamtor3
3.13163e-08	0.478758	0.709	0.538	0.000405953	2	Ntan1
3.15476e-08	1.00094	0.244	0.123	0.000408952	2	Hmgxb4
3.17116e-08	0.753919	0.433	0.276	0.000411077	2	Cops3
3.27873e-08	0.66786	0.578	0.431	0.000425022	2	Pin1
3.33028e-08	0.594558	0.567	0.411	0.000431704	2	Faf1
3.33156e-08	-0.65478	0.684	0.782	0.00043187	2	Mctp1
3.33461e-08	0.729602	0.418	0.26	0.000432266	2	Ftsj3
3.3563e-08	0.492184	0.818	0.708	0.000435078	2	Hnrnpdl
3.35981e-08	1.0591	0.218	0.105	0.000435533	2	Zbtb45
3.40205e-08	0.712546	0.436	0.279	0.000441008	2	Prpf38a
3.52035e-08	1.00678	0.265	0.14	0.000456343	2	Ccdc82
3.53309e-08	1.04057	0.2	0.092	0.000457995	2	Dcaf15
3.62055e-08	-0.404413	0.935	0.986	0.000469333	2	Pde4b
3.63913e-08	0.342088	0.924	0.884	0.00047174	2	Ndufa8
3.64138e-08	1.76142	0.084	0.024	0.000472032	2	Maged1
3.64787e-08	0.946151	0.342	0.206	0.000472874	2	Smyd2
3.66329e-08	0.675854	0.44	0.277	0.000474873	2	Ilf3
3.82949e-08	0.769339	0.371	0.223	0.000496417	2	Rbm43
3.87221e-08	0.647624	0.531	0.368	0.000501955	2	Mrps26
3.99721e-08	0.540343	0.68	0.512	0.000518159	2	Bcas2
4.13747e-08	0.607819	0.527	0.364	0.00053634	2	Dhcr24
4.1739e-08	0.705896	0.418	0.264	0.000541062	2	Mtrex
4.22572e-08	0.7648	0.36	0.212	0.00054778	2	Dera
4.23002e-08	0.466623	0.684	0.533	0.000548337	2	Ube2a
4.23443e-08	0.874135	0.316	0.18	0.000548909	2	Ripor1
4.25175e-08	1.14975	0.229	0.115	0.000551154	2	Rmi1
4.36383e-08	1.19285	0.164	0.069	0.000565683	2	Fam118a
4.37575e-08	1.17502	0.215	0.104	0.000567229	2	Xrcc1
4.43151e-08	1.16602	0.185	0.083	0.000574457	2	Rbm48
4.74359e-08	0.893441	0.331	0.192	0.000614912	2	Ppif
4.79676e-08	0.965368	0.302	0.171	0.000621803	2	Sac3d1
4.96289e-08	-0.76489	0.651	0.741	0.000643339	2	Npc2
4.99796e-08	1.09061	0.233	0.117	0.000647885	2	Cenpl
5.03367e-08	0.472966	0.731	0.608	0.000652514	2	Rpn2
5.04014e-08	0.925837	0.284	0.154	0.000653354	2	Noc4l
5.0531e-08	0.638339	0.549	0.385	0.000655034	2	Matr3
5.0928e-08	1.1146	0.178	0.078	0.000660179	2	Hook1
5.14334e-08	0.561357	0.647	0.502	0.000666731	2	Hnrnpul1
5.24133e-08	0.943626	0.262	0.137	0.000679433	2	Atrip
5.33422e-08	1.44767	0.12	0.043	0.000691475	2	Gcfc2
5.34557e-08	0.636328	0.629	0.488	0.000692947	2	Plp2
5.36616e-08	0.894717	0.276	0.148	0.000695616	2	Wdr77
5.42486e-08	0.731092	0.415	0.262	0.000703224	2	Exosc1
5.52971e-08	0.873237	0.316	0.181	0.000716816	2	Aimp2
5.61598e-08	0.687009	0.382	0.229	0.000728	2	Timm9
5.63567e-08	0.559739	0.644	0.493	0.000730552	2	Mrpl21
5.64144e-08	0.52599	0.633	0.49	0.0007313	2	Fam162a
5.64695e-08	0.693783	0.4	0.244	0.000732013	2	Adsl
5.82203e-08	0.586064	0.596	0.45	0.000754709	2	Zbtb8os
5.98063e-08	1.32509	0.149	0.061	0.000775269	2	Ccdc15
6.13394e-08	0.454937	0.698	0.563	0.000795143	2	Ezr
6.22169e-08	0.66114	0.473	0.315	0.000806517	2	Tomm40
6.34706e-08	0.541041	0.673	0.534	0.000822769	2	Mrps12
6.36401e-08	0.391023	0.869	0.779	0.000824967	2	Cct8
6.49303e-08	0.693454	0.411	0.259	0.000841691	2	Septin11
6.61029e-08	1.13945	0.189	0.087	0.000856891	2	Shq1
6.69964e-08	0.980392	0.302	0.173	0.000868475	2	Golt1b
6.7932e-08	0.777817	0.335	0.194	0.000880603	2	Thoc6
6.97164e-08	0.649141	0.498	0.339	0.000903734	2	Mrpl55
7.01637e-08	0.753396	0.422	0.278	0.000909532	2	Blmh
7.15102e-08	0.423265	0.745	0.589	0.000926986	2	Lgals1
7.19713e-08	0.292572	0.938	0.939	0.000932964	2	Eef1g
7.23915e-08	0.647087	0.538	0.392	0.000938411	2	Sfxn1
7.45996e-08	0.753133	0.447	0.299	0.000967034	2	Slc6a13
7.5032e-08	0.963946	0.244	0.125	0.00097264	2	Casp7
7.65764e-08	0.294573	0.975	0.926	0.00099266	2	Hnrnpk
7.69998e-08	1.28587	0.171	0.075	0.000998149	2	Pdik1l
7.86644e-08	0.781119	0.273	0.144	0.00101973	2	Gabpa
7.96115e-08	0.886788	0.36	0.219	0.001032	2	Orc2
7.99446e-08	0.576855	0.716	0.592	0.00103632	2	Ubald2
7.99504e-08	0.755323	0.375	0.228	0.0010364	2	Pom121
8.0874e-08	0.664747	0.513	0.359	0.00104837	2	Clns1a
8.14994e-08	1.33531	0.116	0.041	0.00105648	2	Cenpt
8.25142e-08	1.10565	0.2	0.095	0.00106963	2	Cpd
8.54615e-08	0.988714	0.247	0.129	0.00110784	2	Them6
8.91227e-08	-0.606457	0.669	0.771	0.0011553	2	Gna13
8.94916e-08	0.635401	0.567	0.41	0.00116008	2	Usp14
9.12429e-08	0.590532	0.633	0.493	0.00118278	2	Dna2
9.68928e-08	0.444549	0.76	0.603	0.00125602	2	Rnf187
9.73103e-08	0.803989	0.385	0.24	0.00126143	2	Ciapin1
9.7329e-08	0.994591	0.255	0.135	0.00126168	2	Cln6
9.99029e-08	2.17775	0.058	0.013	0.00129504	2	H2bc8
1.01481e-07	0.554285	0.607	0.441	0.00131549	2	Nap1l4
1.02097e-07	0.279903	0.953	0.911	0.00132349	2	Psmb5
1.0232e-07	0.250397	0.985	0.955	0.00132637	2	Abracl
1.04503e-07	0.689514	0.524	0.372	0.00135467	2	Lcorl
1.05032e-07	0.472239	0.691	0.563	0.00136153	2	Eif3j1
1.05942e-07	0.515077	0.615	0.464	0.00137333	2	Hspa9
1.06728e-07	0.716871	0.385	0.236	0.00138351	2	Cfap20
1.06799e-07	0.554522	0.462	0.296	0.00138443	2	Eepd1
1.07348e-07	0.425719	0.815	0.725	0.00139155	2	Fbl
1.0813e-07	1.10575	0.178	0.08	0.00140169	2	Gemin5
1.1163e-07	0.641564	0.364	0.214	0.00144705	2	Ncln
1.13755e-07	1.23378	0.178	0.081	0.0014746	2	Gcdh
1.14391e-07	0.516274	0.618	0.442	0.00148285	2	Got2
1.17136e-07	0.220642	0.993	0.99	0.00151844	2	Elob
1.20814e-07	0.798934	0.324	0.188	0.00156612	2	Rpia
1.21696e-07	0.382772	0.684	0.519	0.00157755	2	Ywhaq
1.22891e-07	0.545114	0.651	0.501	0.00159303	2	Pbrm1
1.24085e-07	-0.393672	0.88	0.925	0.00160851	2	Man2b1
1.24264e-07	0.541554	0.578	0.415	0.00161084	2	Acat1
1.27774e-07	-0.378252	0.953	0.974	0.00165634	2	Uvrag
1.29259e-07	0.546937	0.665	0.508	0.00167558	2	Psmd2
1.31167e-07	0.675775	0.491	0.336	0.00170032	2	Mplkip
1.32758e-07	0.470851	0.611	0.449	0.00172094	2	Dynll2
1.33112e-07	0.597373	0.48	0.327	0.00172553	2	Gtf2f1
1.3856e-07	0.342987	0.891	0.832	0.00179616	2	Sf3b6
1.39392e-07	-0.371488	0.982	0.994	0.00180694	2	Zfp36
1.44518e-07	0.914445	0.218	0.107	0.00187339	2	Msantd2
1.50147e-07	0.35924	0.913	0.797	0.00194635	2	P4hb
1.53185e-07	0.47256	0.665	0.513	0.00198574	2	Wbp11
1.53944e-07	0.80429	0.32	0.187	0.00199557	2	Ipo11
1.56199e-07	0.789014	0.284	0.154	0.0020248	2	Prpf4
1.59322e-07	-0.613536	0.705	0.778	0.00206529	2	Ltc4s
1.6567e-07	-0.701198	0.622	0.729	0.00214758	2	Fam117b
1.67631e-07	0.780183	0.393	0.248	0.002173	2	Tsen34
1.74546e-07	1.55431	0.116	0.043	0.00226264	2	Rccd1
1.77398e-07	0.647538	0.451	0.295	0.00229961	2	Sf3a1
1.78204e-07	-0.53273	0.651	0.761	0.00231006	2	Selenow
1.78521e-07	1.12749	0.182	0.084	0.00231417	2	Eif2d
1.81132e-07	0.552751	0.615	0.464	0.00234801	2	Rnf5
1.86674e-07	0.216438	0.993	0.979	0.00241986	2	Ndufb1
1.89481e-07	0.349986	0.88	0.766	0.00245624	2	G3bp1
1.89946e-07	0.642018	0.465	0.315	0.00246227	2	Sfswap
1.94623e-07	0.899625	0.247	0.131	0.0025229	2	Nup160
1.95666e-07	0.762364	0.316	0.182	0.00253642	2	Atad3a
2.00915e-07	0.896956	0.331	0.203	0.00260446	2	Tinf2
2.03688e-07	0.290104	0.938	0.881	0.0026404	2	Eef1d
2.079e-07	0.78481	0.349	0.213	0.002695	2	Usp39
2.10872e-07	0.655457	0.425	0.275	0.00273354	2	Ccdc69
2.27304e-07	0.85747	0.24	0.124	0.00294654	2	Tmx2
2.31972e-07	-0.446068	0.931	0.959	0.00300705	2	Picalm
2.32203e-07	0.727509	0.356	0.216	0.00301005	2	Thumpd1
2.36193e-07	-1.48709	0.08	0.21	0.00306177	2	Camk2n1
2.39406e-07	-0.62243	0.84	0.909	0.00310342	2	Etv6
2.39497e-07	0.243058	0.996	0.968	0.00310459	2	Capza2
2.39942e-07	0.398744	0.833	0.726	0.00311037	2	Tcea1
2.40597e-07	0.430337	0.72	0.595	0.00311886	2	Psmd13
2.42334e-07	-0.114486	1	1	0.00314137	2	Rpl18
2.42582e-07	0.521062	0.575	0.418	0.00314459	2	Prr5
2.44577e-07	1.31187	0.142	0.059	0.00317045	2	N4bp3
2.46607e-07	1.04869	0.218	0.111	0.00319677	2	Tdp1
2.48562e-07	0.976954	0.215	0.107	0.00322211	2	Ankrd54
2.49112e-07	0.488164	0.756	0.622	0.00322924	2	Cct3
2.53755e-07	0.444128	0.767	0.654	0.00328943	2	Chn2
2.55672e-07	2.02348	0.065	0.017	0.00331427	2	Rnf26
2.59436e-07	-0.549347	0.68	0.78	0.00336307	2	Got1
2.6283e-07	0.865989	0.287	0.161	0.00340706	2	Tubgcp3
2.63389e-07	0.60332	0.433	0.279	0.00341431	2	Eno1b
2.64442e-07	0.836142	0.422	0.294	0.00342796	2	Brd8
2.81581e-07	0.652907	0.378	0.232	0.00365014	2	Gabpb1
2.89707e-07	0.39839	0.738	0.616	0.00375547	2	Dhx15
2.9113e-07	0.489877	0.705	0.551	0.00377392	2	Mrps36
2.92871e-07	-0.576852	0.589	0.685	0.00379648	2	Evi2a
2.94977e-07	0.532223	0.64	0.507	0.00382378	2	Luc7l3
2.97367e-07	0.659887	0.433	0.285	0.00385477	2	Ak6
3.00035e-07	-0.626683	0.76	0.794	0.00388936	2	Gpr183
3.05886e-07	-0.296073	0.982	0.998	0.0039652	2	mt-Co1
3.07971e-07	0.756871	0.356	0.222	0.00399222	2	Myg1
3.08958e-07	0.681032	0.371	0.23	0.00400503	2	Reps1
3.09261e-07	0.516033	0.473	0.322	0.00400894	2	Bzw2
3.10657e-07	1.00466	0.218	0.111	0.00402705	2	Mbd4
3.11402e-07	0.472015	0.695	0.543	0.00403671	2	Cyb5b
3.12264e-07	1.7279	0.095	0.032	0.00404787	2	Tspan4
3.19181e-07	1.27483	0.178	0.084	0.00413754	2	Poc1b
3.22891e-07	-0.953407	0.32	0.46	0.00418564	2	Bcl6
3.23566e-07	0.636314	0.549	0.408	0.00419439	2	Arl2bp
3.29458e-07	0.577498	0.6	0.469	0.00427076	2	Commd1
3.3108e-07	-0.253168	0.982	0.992	0.00429179	2	Eif3f
3.33505e-07	1.63687	0.087	0.028	0.00432322	2	Ube2cbp
3.42105e-07	0.393189	0.804	0.696	0.00443471	2	Glrx
3.437e-07	0.656255	0.433	0.284	0.00445538	2	Ppp2r2d
3.44796e-07	2.43107	0.036	0.006	0.00446959	2	Hmgb3
3.47656e-07	0.542389	0.629	0.496	0.00450666	2	Rsl1d1
3.48311e-07	0.469965	0.571	0.41	0.00451516	2	Utp18
3.60604e-07	0.303037	0.873	0.815	0.00467451	2	Pcbp2
3.6085e-07	1.10641	0.196	0.097	0.0046777	2	U2af1l4
3.67233e-07	1.21111	0.138	0.057	0.00476044	2	Pglyrp2
3.69201e-07	-0.325048	0.975	0.966	0.00478595	2	Unc93b1
3.71062e-07	1.00848	0.178	0.083	0.00481008	2	Msh3
3.72859e-07	-0.519616	0.869	0.912	0.00483337	2	Itga4
3.74278e-07	0.476995	0.622	0.465	0.00485176	2	Cuedc2
3.76018e-07	2.02348	0.062	0.016	0.00487432	2	Snx7
3.81467e-07	1.00064	0.313	0.191	0.00494495	2	Spidr
3.92598e-07	1.24587	0.12	0.046	0.00508924	2	Dus4l
4.02466e-07	2.47414	0.04	0.007	0.00521717	2	Mlf1
4.03114e-07	0.459353	0.644	0.484	0.00522556	2	Bak1
4.04148e-07	0.748686	0.411	0.276	0.00523897	2	Mettl9
4.04242e-07	1.22153	0.171	0.079	0.00524019	2	E2f6
4.06972e-07	0.580563	0.556	0.417	0.00527558	2	E2f4
4.11578e-07	0.66549	0.335	0.199	0.00533528	2	Ccdc58
4.1591e-07	0.858191	0.276	0.155	0.00539144	2	Galk1
4.20316e-07	0.44496	0.771	0.657	0.00544856	2	Phb2
4.23981e-07	1.05373	0.207	0.104	0.00549606	2	Obi1
4.26611e-07	0.425722	0.727	0.571	0.00553015	2	Chd4
4.39152e-07	1.32002	0.182	0.089	0.00569272	2	Atm
4.41041e-07	0.618994	0.444	0.297	0.00571721	2	Yars
4.49603e-07	1.76365	0.073	0.021	0.00582821	2	Ddias
4.53603e-07	0.806535	0.305	0.179	0.00588005	2	Map1s
4.56194e-07	0.919552	0.276	0.159	0.00591364	2	Dynlt1a
4.57812e-07	0.242142	0.996	0.986	0.00593461	2	Eif5a
4.58559e-07	-0.799604	0.487	0.605	0.0059443	2	Mpeg1
4.58852e-07	0.508906	0.538	0.401	0.0059481	2	Mthfd2
4.59942e-07	-1.47459	0.255	0.395	0.00596223	2	Epsti1
4.61723e-07	0.52386	0.571	0.428	0.00598531	2	Tmco1
4.65182e-07	0.140467	1	1	0.00603015	2	H3f3a
4.6878e-07	0.691533	0.455	0.315	0.0060768	2	Exosc7
4.70709e-07	-0.922649	0.487	0.62	0.0061018	2	Il1b
4.80502e-07	-0.435377	0.862	0.929	0.00622874	2	Wipf1
4.86342e-07	-0.494339	0.716	0.805	0.00630445	2	Hfe
4.88009e-07	0.611291	0.418	0.269	0.00632606	2	Pigf
4.91687e-07	0.751675	0.302	0.175	0.00637374	2	Tsr1
4.92345e-07	0.753295	0.389	0.256	0.00638226	2	Trmt6
5.04412e-07	0.614189	0.524	0.373	0.00653869	2	Apex1
5.08864e-07	0.349975	0.88	0.788	0.00659641	2	Ap2s1
5.11187e-07	0.756804	0.396	0.262	0.00662651	2	Mphosph10
5.14116e-07	-0.540282	0.633	0.73	0.00666448	2	Ube2f
5.28188e-07	0.402824	0.771	0.656	0.0068469	2	Ddx21
5.31227e-07	1.64407	0.084	0.027	0.0068863	2	Dph2
5.44836e-07	1.16833	0.16	0.072	0.00706271	2	Smpd4
5.47488e-07	0.552436	0.505	0.356	0.00709709	2	Pbdc1
5.51109e-07	0.64073	0.444	0.301	0.00714402	2	1500011B03Rik
5.77427e-07	0.485687	0.549	0.395	0.00748519	2	Acaca
5.84021e-07	-0.36776	0.884	0.918	0.00757067	2	Cox7a2l
5.96902e-07	-0.383847	1	0.996	0.00773764	2	Sec61b
6.20928e-07	-1.10972	0.207	0.348	0.00804909	2	Msi2
6.26684e-07	0.404031	0.655	0.503	0.00812371	2	Nedd4
6.30694e-07	0.571208	0.44	0.289	0.00817568	2	Pithd1
6.33303e-07	1.04788	0.2	0.101	0.0082095	2	Toe1
6.42198e-07	1.04556	0.178	0.085	0.00832482	2	Cnpy4
6.49276e-07	0.282527	0.665	0.495	0.00841657	2	Creld2
6.53292e-07	1.00277	0.28	0.166	0.00846863	2	Cep85
6.542e-07	1.90383	0.069	0.02	0.0084804	2	Rexo5
6.55364e-07	0.596979	0.593	0.456	0.00849548	2	Tmem238
6.56475e-07	-0.346469	0.996	0.986	0.00850989	2	Psap
6.62736e-07	0.724837	0.425	0.295	0.00859105	2	Vbp1
6.73912e-07	0.929223	0.218	0.113	0.00873592	2	Trim56
6.74447e-07	0.398884	0.84	0.737	0.00874286	2	Septin7
6.75626e-07	0.219136	1	0.995	0.00875814	2	Rpl31
6.81539e-07	0.880766	0.229	0.12	0.00883479	2	4930503L19Rik
6.81735e-07	0.808259	0.32	0.194	0.00883733	2	Mad2l2
6.81742e-07	0.376272	0.836	0.758	0.00883742	2	Timm23
6.91854e-07	-0.476744	0.847	0.89	0.0089685	2	Syk
6.97988e-07	-0.41875	0.782	0.842	0.00904802	2	Cd300c2
7.03128e-07	0.346281	0.887	0.804	0.00911465	2	Fus
7.06368e-07	0.524304	0.615	0.482	0.00915664	2	Qdpr
7.14561e-07	0.46306	0.622	0.449	0.00926286	2	Coro2a
7.17535e-07	0.665622	0.371	0.232	0.0093014	2	Tsfm
7.17835e-07	1.68059	0.084	0.027	0.00930529	2	Pced1b
7.2274e-07	0.829725	0.302	0.179	0.00936888	2	Rbm10
7.41235e-07	0.520423	0.571	0.421	0.00960863	2	1110004F10Rik
7.47962e-07	-0.511354	0.836	0.906	0.00969583	2	Foxn3
7.51867e-07	1.07856	0.182	0.088	0.00974645	2	Tmem209
7.56424e-07	1.15221	0.131	0.054	0.00980552	2	Ms4a4b
7.62213e-07	-3.43144	0.113	0.234	0.00988057	2	Ccl17
7.69847e-07	0.434169	0.756	0.658	0.00997952	2	Mrps15
7.70075e-07	0.443891	0.785	0.715	0.00998248	2	Pebp1

## Sheet: Cluster 3
p_val	avg_log2FC	pct.1	pct.2	p_val_adj	cluster	gene
4.04366e-230	5.50907	0.695	0.041	5.2418e-226	3	Ccl24
3.33874e-190	7.31938	0.468	0.013	4.32801e-186	3	Dab2
3.11541e-168	8.10891	0.356	0.004	4.0385e-164	3	Mrc1
4.69569e-155	4.78328	0.579	0.05	6.08703e-151	3	Sdc4
7.38742e-146	5.65747	0.429	0.021	9.57631e-142	3	Cyp7b1
1.89621e-138	6.12314	0.326	0.007	2.45806e-134	3	Mertk
1.00225e-136	5.23129	0.416	0.022	1.29922e-132	3	Dok2
3.46404e-132	5.69944	0.33	0.009	4.49043e-128	3	Gfra2
8.45536e-124	3.73002	0.536	0.057	1.09607e-119	3	Tmem176a
2.23509e-116	2.46334	0.768	0.163	2.89735e-112	3	S100a6
2.71e-115	3.26756	0.614	0.09	3.51297e-111	3	Ier3
4.58104e-114	2.57634	0.639	0.1	5.93841e-110	3	Fabp5
2.95133e-112	5.1143	0.464	0.046	3.82581e-108	3	AA467197
2.46831e-111	3.03406	0.815	0.23	3.19967e-107	3	Olfm1
4.40944e-111	3.53779	0.549	0.073	5.71596e-107	3	Tmem176b
1.38804e-106	5.62208	0.318	0.015	1.79932e-102	3	Aqp3
2.53962e-106	3.69204	0.408	0.033	3.2921e-102	3	S100a4
5.81308e-105	5.80734	0.382	0.03	7.53549e-101	3	Ms4a4c
7.70013e-101	6.45956	0.236	0.005	9.98167e-97	3	Gimap1
2.07834e-97	6.12191	0.249	0.007	2.69415e-93	3	Spon1
4.20235e-95	4.66113	0.343	0.025	5.44751e-91	3	Gda
2.4311e-94	5.7605	0.288	0.015	3.15143e-90	3	Cd209e
3.78647e-92	3.32154	0.815	0.306	4.9084e-88	3	Wfdc17
1.49198e-91	3.29636	0.76	0.236	1.93405e-87	3	Gatm
6.93309e-88	4.76919	0.227	0.007	8.98736e-84	3	Cst7
8.34294e-87	2.83534	0.644	0.144	1.0815e-82	3	Lilr4b
4.79618e-86	3.41711	0.464	0.065	6.21729e-82	3	Cish
2.20565e-85	5.22252	0.335	0.029	2.85919e-81	3	Ahnak
8.02244e-84	4.01176	0.459	0.068	1.03995e-79	3	Cldnd1
7.72328e-82	3.03755	0.764	0.275	1.00117e-77	3	Ms4a6d
2.97284e-81	2.86399	0.597	0.128	3.85369e-77	3	Slc30a4
1.1281e-80	4.27269	0.318	0.027	1.46236e-76	3	Rab3il1
3.92302e-78	2.79589	0.687	0.187	5.08542e-74	3	Serpina3g
8.48705e-76	3.86641	0.348	0.038	1.10018e-71	3	Hbegf
4.06336e-74	1.90433	0.944	0.583	5.26733e-70	3	Ak2
1.63628e-73	4.48702	0.283	0.023	2.12111e-69	3	Tcea3
5.85339e-72	1.90721	0.991	0.852	7.58775e-68	3	Tspo
4.75795e-70	1.23055	0.996	0.947	6.16774e-66	3	Dnaja1
1.70773e-68	6.3244	0.159	0.003	2.21373e-64	3	B3gnt7
1.53658e-67	4.69364	0.215	0.012	1.99187e-63	3	Treml2
7.16016e-66	5.72812	0.167	0.005	9.28171e-62	3	Ccr2
6.57822e-65	5.13176	0.18	0.007	8.52735e-61	3	Mcub
9.79656e-64	2.56851	0.464	0.089	1.26993e-59	3	Il21r
9.81253e-64	4.41404	0.206	0.012	1.272e-59	3	Cd38
1.28349e-63	-2.96993	0.365	0.823	1.66379e-59	3	St18
5.07914e-63	-1.56078	0.863	0.98	6.58408e-59	3	Btg2
1.28162e-62	1.23315	1	0.961	1.66137e-58	3	Mrpl52
5.09286e-62	1.42309	1	0.994	6.60188e-58	3	Crip1
1.75262e-61	3.97173	0.27	0.027	2.27193e-57	3	Ccr5
2.20551e-61	3.41751	0.313	0.039	2.859e-57	3	Gprc5c
9.52153e-61	-1.90202	0.536	0.879	1.23428e-56	3	Pilra
4.19498e-60	1.86659	0.987	0.855	5.43795e-56	3	Syngr2
9.18836e-60	3.21404	0.644	0.226	1.19109e-55	3	Ifitm1
2.43407e-58	1.65718	0.957	0.636	3.15529e-54	3	Fyn
3.56367e-56	-1.74315	0.7	0.943	4.61959e-52	3	Fosb
1.07564e-55	2.31641	0.429	0.084	1.39435e-51	3	Gpr171
6.42698e-55	-0.874646	0.957	0.998	8.33129e-51	3	Lsp1
1.95633e-54	3.60092	0.245	0.025	2.53599e-50	3	Dse
1.9764e-54	1.70242	0.94	0.642	2.562e-50	3	Arl8b
2.28732e-54	1.35886	0.97	0.753	2.96505e-50	3	Ptpn1
3.62025e-54	3.9735	0.236	0.023	4.69293e-50	3	Rai14
7.20695e-54	2.15065	0.639	0.226	9.34236e-50	3	Flot1
1.31655e-53	4.44305	0.232	0.023	1.70665e-49	3	Flt1
4.63791e-53	2.75546	0.605	0.206	6.01212e-49	3	Ramp3
3.38759e-52	3.58437	0.266	0.033	4.39133e-48	3	Tarm1
4.22626e-52	7.47415	0.107	0.001	5.47851e-48	3	Gm5861
7.14578e-52	-1.66796	0.618	0.933	9.26308e-48	3	Rtn1
8.75788e-52	4.30529	0.24	0.026	1.13528e-47	3	Ms4a4a
1.07675e-51	0.792691	1	0.999	1.39579e-47	3	Sem1
1.2624e-51	2.14132	0.738	0.339	1.63645e-47	3	Hip1
2.56088e-51	-1.55178	0.627	0.933	3.31967e-47	3	Prkcb
2.97325e-51	5.2464	0.146	0.006	3.85423e-47	3	Clec4a3
6.20804e-51	3.57801	0.322	0.052	8.04748e-47	3	Il1rn
2.6563e-50	1.57233	0.893	0.594	3.44336e-46	3	Kmo
3.01985e-50	8.6098	0.094	0	3.91464e-46	3	Gm8906
4.49628e-50	5.95667	0.112	0.002	5.82852e-46	3	Gimap5
6.9442e-50	2.69435	0.412	0.091	9.00177e-46	3	Gpr35
7.44241e-50	4.73944	0.146	0.006	9.6476e-46	3	Car5b
2.88876e-49	0.797158	1	1	3.74469e-45	3	Hspa8
3.22369e-49	1.93781	0.712	0.308	4.17887e-45	3	Pdcd1lg2
7.70792e-49	3.11508	0.416	0.098	9.99177e-45	3	Hspa1b
1.12625e-48	4.3244	0.163	0.01	1.45996e-44	3	Igfbp6
1.19793e-48	3.75806	0.219	0.022	1.55288e-44	3	Cnn3
1.33035e-48	-1.84636	0.472	0.825	1.72453e-44	3	Pilrb2
1.35861e-48	2.85944	0.373	0.075	1.76117e-44	3	Vdr
2.99571e-48	1.58754	0.979	0.793	3.88335e-44	3	Ifitm2
7.02679e-48	-1.79507	0.433	0.836	9.10882e-44	3	Xlr
1.03202e-47	6.13176	0.103	0.001	1.33781e-43	3	Gm8890
1.27408e-47	1.54831	0.888	0.539	1.65159e-43	3	Pfkp
4.69528e-47	2.22043	0.601	0.216	6.08649e-43	3	Bcl3
7.50352e-47	-1.24102	0.794	0.961	9.72681e-43	3	Cd9
1.7548e-46	-1.48573	0.777	0.969	2.27474e-42	3	Rgs1
3.11448e-46	1.32082	0.931	0.649	4.0373e-42	3	Slfn2
8.34158e-46	8.18238	0.086	0	1.08132e-41	3	Gm8897
1.27191e-45	0.858943	0.996	0.982	1.64878e-41	3	Smdt1
2.19646e-45	6.80122	0.133	0.006	2.84727e-41	3	Cd209d
6.84081e-45	-0.505214	1	0.999	8.86774e-41	3	H2-Eb1
1.00208e-44	-1.98235	0.373	0.777	1.299e-40	3	Zfhx3
1.28156e-44	2.31243	0.841	0.525	1.66129e-40	3	Prkcd
1.32843e-44	1.88173	0.412	0.097	1.72205e-40	3	Glipr2
2.08931e-44	1.16767	0.991	0.947	2.70837e-40	3	Cox17
2.14012e-44	-1.68365	0.549	0.896	2.77424e-40	3	Lyz2
2.34348e-44	-2.36166	0.442	0.799	3.03786e-40	3	Ccrl2
1.70915e-43	0.766642	1	0.996	2.21557e-39	3	Sec61b
2.20806e-43	0.852478	1	0.99	2.86231e-39	3	Sec61g
2.55243e-43	2.28001	0.597	0.223	3.30872e-39	3	Gsr
3.0459e-43	6.3244	0.09	0.001	3.9484e-39	3	Lmo1
9.18564e-43	-1.1705	0.747	0.956	1.19073e-38	3	Gngt2
1.40004e-42	-1.65341	0.528	0.826	1.81487e-38	3	Ivns1abp
1.40473e-42	-1.28721	0.781	0.953	1.82095e-38	3	Tbc1d9
1.44061e-42	-1.23885	0.858	0.969	1.86747e-38	3	Elmo1
2.1039e-42	2.38031	0.442	0.121	2.72728e-38	3	Snx8
4.54503e-42	0.798779	1	0.97	5.89172e-38	3	Atp5g1
5.04021e-42	-1.8743	0.567	0.861	6.53362e-38	3	Nedd9
5.17419e-42	-1.46616	0.79	0.934	6.70731e-38	3	Il1r2
5.30344e-42	3.01667	0.318	0.063	6.87485e-38	3	Sptbn1
1.87683e-41	1.19047	0.931	0.677	2.43294e-37	3	Xbp1
2.44797e-41	0.922713	1	0.947	3.1733e-37	3	Cycs
2.9361e-41	1.43652	0.923	0.655	3.80607e-37	3	Vrk1
4.39089e-41	1.76726	0.738	0.362	5.69191e-37	3	Rnf19b
5.29035e-41	-1.49896	0.618	0.889	6.85788e-37	3	Dennd1b
9.18978e-41	-0.98908	0.996	0.999	1.19127e-36	3	Cst3
1.84577e-40	-1.97731	0.494	0.829	2.39267e-36	3	Antxr2
2.20207e-40	2.88902	0.275	0.048	2.85454e-36	3	Cpox
2.95708e-40	-0.409158	1	1	3.83326e-36	3	Rpl18a
2.9833e-40	-1.59947	0.601	0.862	3.86726e-36	3	Slco3a1
3.15321e-40	2.13531	0.635	0.272	4.08751e-36	3	Casp6
5.67221e-40	1.16573	0.983	0.796	7.35288e-36	3	Cd53
1.04379e-39	-0.784125	1	1	1.35306e-35	3	Fth1
1.18165e-39	6.76735	0.094	0.002	1.53177e-35	3	Timp1
1.88971e-39	-0.740988	0.983	0.969	2.44963e-35	3	Tyrobp
3.23821e-39	1.68182	0.824	0.468	4.19769e-35	3	Cdkn1a
3.75399e-39	12.1188	0.073	0	4.8663e-35	3	Arg1
5.09334e-39	5.66609	0.137	0.009	6.6025e-35	3	Mmp14
6.09646e-39	-1.58198	0.502	0.814	7.90285e-35	3	Fyb
8.06291e-39	-1.59874	0.558	0.852	1.0452e-34	3	Gfod1
1.62847e-38	-0.878966	0.961	0.981	2.11098e-34	3	Gsn
1.72961e-38	3.49111	0.429	0.129	2.24209e-34	3	Clec10a
3.52699e-38	0.656402	0.996	0.983	4.57203e-34	3	Chchd2
3.85122e-38	2.40686	0.348	0.08	4.99233e-34	3	Kif1a
6.88127e-38	3.03752	0.249	0.041	8.9202e-34	3	Irf7
7.52902e-38	1.71166	0.665	0.292	9.75987e-34	3	Tnip3
7.71572e-38	-0.64093	0.991	0.998	1.00019e-33	3	Cd52
8.23081e-38	-1.45009	0.609	0.868	1.06696e-33	3	Qpct
8.40041e-38	-1.42212	0.717	0.908	1.08894e-33	3	Neurl3
1.03323e-37	-1.5321	0.481	0.828	1.33937e-33	3	Tnni2
1.04364e-37	1.17525	0.957	0.868	1.35288e-33	3	Batf3
1.67408e-37	-0.437218	1	1	2.17011e-33	3	H2-Aa
1.7413e-37	5.23694	0.116	0.006	2.25724e-33	3	Osm
1.82943e-37	0.806603	0.996	0.958	2.3715e-33	3	Uqcr11
4.28407e-37	1.23938	0.991	0.971	5.55344e-33	3	Ifitm3
4.82741e-37	-1.08259	0.803	0.96	6.25777e-33	3	Rgs10
4.91528e-37	4.28788	0.12	0.007	6.37168e-33	3	Itgb3
1.31343e-36	-0.4146	1	1	1.7026e-32	3	Rplp0
2.30528e-36	-2.5157	0.172	0.607	2.98834e-32	3	Hepacam2
1.15084e-35	-2.16745	0.339	0.705	1.49184e-31	3	Rtl8c
1.32786e-35	-1.34024	0.631	0.865	1.72131e-31	3	Fgl2
1.32831e-35	-1.19971	0.764	0.938	1.72189e-31	3	Rgs2
1.47151e-35	0.588032	0.996	0.994	1.90752e-31	3	Atp5j2
1.95926e-35	1.65405	0.794	0.508	2.53979e-31	3	Odc1
2.10198e-35	0.84464	0.987	0.909	2.72479e-31	3	Tmem256
2.21633e-35	0.75071	0.996	0.979	2.87303e-31	3	Ndufb1
2.73019e-35	-1.48528	0.571	0.843	3.53915e-31	3	Tm6sf1
3.52493e-35	-1.67814	0.562	0.835	4.56937e-31	3	Adgrl3
5.29772e-35	-1.34587	0.695	0.904	6.86744e-31	3	Dapk1
7.25923e-35	0.844724	0.996	0.957	9.41014e-31	3	Cops9
7.73635e-35	0.678144	0.996	0.976	1.00286e-30	3	Uqcrq
9.44943e-35	0.646918	1	1	1.22493e-30	3	Atox1
9.45313e-35	0.958977	0.944	0.748	1.22541e-30	3	Ndufb6
1.01033e-34	7.41187	0.064	0	1.3097e-30	3	Speer1
1.11717e-34	2.9811	0.206	0.03	1.44819e-30	3	Tnp2
1.58531e-34	0.593622	1	0.995	2.05503e-30	3	Atp5h
1.75809e-34	6.90937	0.073	0.001	2.27902e-30	3	F10
1.85373e-34	5.98737	0.073	0.001	2.40299e-30	3	Gm8879
1.95393e-34	0.859753	0.983	0.91	2.53288e-30	3	Hsp90aa1
2.1768e-34	2.58024	0.318	0.076	2.82178e-30	3	Matk
3.49098e-34	-2.69392	0.185	0.593	4.52536e-30	3	Bbs9
7.27565e-34	-1.10685	0.79	0.96	9.43142e-30	3	Dusp1
1.15666e-33	2.21075	0.318	0.074	1.49938e-29	3	Stk39
1.21676e-33	-1.58642	0.592	0.838	1.57728e-29	3	Nr4a1
1.93405e-33	0.441842	1	1	2.50711e-29	3	Cox8a
2.18968e-33	1.871	0.425	0.13	2.83848e-29	3	Pde4d
3.22398e-33	-3.48517	0.086	0.503	4.17924e-29	3	Hpgd
4.72766e-33	2.55068	0.275	0.057	6.12846e-29	3	Pkp3
6.43599e-33	3.0666	0.227	0.04	8.34298e-29	3	Trim16
8.442e-33	-1.05959	0.837	0.949	1.09434e-28	3	Mycbp2
8.54231e-33	1.69535	0.609	0.284	1.10734e-28	3	Gramd4
9.91019e-33	-1.0238	0.532	0.922	1.28466e-28	3	Apol7c
1.00752e-32	2.70177	0.227	0.039	1.30605e-28	3	Pla2g12a
1.14824e-32	2.8125	0.253	0.05	1.48846e-28	3	Lpar1
1.5148e-32	2.17576	0.373	0.105	1.96364e-28	3	Gpr146
1.5447e-32	-0.927194	0.841	0.949	2.00239e-28	3	Otulinl
1.97713e-32	-1.39036	0.82	0.931	2.56295e-28	3	Atf3
2.13085e-32	-2.77463	0.116	0.533	2.76222e-28	3	Apol10b
3.55328e-32	2.69279	0.227	0.04	4.60612e-28	3	Plxna1
4.32746e-32	-1.13878	0.618	0.884	5.60968e-28	3	Epcam
6.71343e-32	0.703283	0.991	0.949	8.70262e-28	3	Cox7b
6.85958e-32	0.754135	0.991	0.937	8.89208e-28	3	Psma7
7.00689e-32	0.796395	0.991	0.913	9.08303e-28	3	Ywhae
7.46031e-32	-1.69885	0.356	0.702	9.6708e-28	3	Clec4a2
9.65589e-32	-0.73341	0.957	0.976	1.25169e-27	3	Ptpn18
9.66289e-32	7.37885	0.082	0.003	1.2526e-27	3	Fn1
1.69016e-31	-1.59785	0.395	0.735	2.19095e-27	3	Dock5
1.97196e-31	-2.14305	0.296	0.653	2.55625e-27	3	Gpr141
3.65956e-31	2.17511	0.21	0.035	4.74389e-27	3	Nrp2
4.24353e-31	1.81404	0.506	0.192	5.50089e-27	3	Ccl17
4.69498e-31	0.750125	0.996	0.952	6.08611e-27	3	Rps27l
6.86444e-31	1.203	0.828	0.541	8.89838e-27	3	Lrrk1
8.32235e-31	-0.888137	0.755	0.959	1.07883e-26	3	Rogdi
8.96214e-31	-0.326116	1	1	1.16176e-26	3	Rpl19
1.09009e-30	5.85492	0.073	0.002	1.41308e-26	3	Sell
1.21873e-30	0.618386	1	0.967	1.57984e-26	3	Uqcrb
1.58924e-30	2.11978	0.3	0.073	2.06013e-26	3	Lilrb4a
1.6104e-30	-1.5795	0.373	0.713	2.08756e-26	3	Sash1
2.60589e-30	0.77495	1	0.993	3.37802e-26	3	Mdh2
5.83058e-30	-1.75402	0.416	0.729	7.55819e-26	3	Zdhhc14
5.90803e-30	0.759953	0.97	0.884	7.65858e-26	3	Ndufb9
8.29334e-30	-0.684532	0.974	0.987	1.07507e-25	3	Itm2b
1.16342e-29	2.41691	0.266	0.06	1.50814e-25	3	Myo1e
1.59491e-29	4.01628	0.086	0.004	2.06748e-25	3	Bex6
1.83003e-29	0.790445	0.991	0.973	2.37227e-25	3	Hspe1
2.2107e-29	1.29995	0.712	0.392	2.86573e-25	3	Sbno2
2.99242e-29	1.04108	0.906	0.723	3.87908e-25	3	Timm10b
3.20586e-29	2.7605	0.159	0.021	4.15576e-25	3	Enah
3.24709e-29	-1.06765	0.605	0.855	4.2092e-25	3	Hck
3.44709e-29	-1.51483	0.541	0.794	4.46846e-25	3	Mctp1
3.77474e-29	1.20463	0.948	0.781	4.8932e-25	3	Hfe
5.46064e-29	0.949912	0.944	0.749	7.07862e-25	3	Ubl3
6.99804e-29	0.885112	0.961	0.836	9.07156e-25	3	Atp5k
7.2076e-29	0.870848	0.983	0.921	9.34321e-25	3	Mif
7.58148e-29	4.61391	0.082	0.003	9.82788e-25	3	Eng
8.87409e-29	-0.410316	1	1	1.15035e-24	3	Cd74
1.08757e-28	0.929801	0.974	0.928	1.40982e-24	3	Tspan13
1.10559e-28	-2.03191	0.163	0.555	1.43318e-24	3	Clec4a4
1.21409e-28	0.688069	1	0.948	1.57382e-24	3	Rbx1
1.36795e-28	2.08511	0.476	0.192	1.77327e-24	3	Socs1
1.68924e-28	1.31473	0.682	0.367	2.18977e-24	3	Nfil3
2.18773e-28	4.27549	0.086	0.004	2.83596e-24	3	Ptprm
2.54604e-28	-2.63032	0.21	0.57	3.30043e-24	3	Tmcc3
2.84888e-28	1.26699	0.931	0.847	3.693e-24	3	Hif1a
3.42037e-28	-0.834805	0.888	0.96	4.43383e-24	3	Csf2ra
4.7082e-28	1.14254	0.91	0.736	6.10324e-24	3	Cd164
5.90723e-28	1.67423	0.833	0.635	7.65754e-24	3	Mgl2
7.13011e-28	1.73491	0.815	0.582	9.24276e-24	3	Tgm2
8.4757e-28	-0.892828	0.738	0.919	1.0987e-23	3	Pak1
9.44756e-28	0.519496	1	0.998	1.22469e-23	3	Cox6b1
9.95975e-28	-1.47625	0.442	0.733	1.29108e-23	3	Stap1
1.09166e-27	1.65085	0.571	0.274	1.41512e-23	3	Tbc1d16
1.22518e-27	2.67172	0.339	0.104	1.5882e-23	3	Hspa1a
1.33674e-27	-0.959438	0.708	0.895	1.73282e-23	3	Rnase6
1.44313e-27	-1.2973	0.584	0.805	1.87073e-23	3	Fryl
1.6234e-27	1.30912	0.73	0.455	2.10441e-23	3	Myd88
1.78867e-27	2.34767	0.318	0.09	2.31865e-23	3	Rasa3
3.03301e-27	-1.54399	0.386	0.688	3.9317e-23	3	Igsf8
3.18866e-27	-0.994554	0.854	0.969	4.13346e-23	3	Cd86
3.74317e-27	4.95445	0.099	0.007	4.85227e-23	3	Lrp1
5.15483e-27	4.03067	0.099	0.007	6.6822e-23	3	Il27ra
5.72866e-27	-1.0917	0.803	0.922	7.42607e-23	3	Ankrd44
7.99351e-27	-1.43437	0.433	0.712	1.0362e-22	3	Pilrb1
8.2217e-27	3.15157	0.159	0.023	1.06578e-22	3	Soat2
1.10201e-26	0.973776	0.914	0.68	1.42853e-22	3	Cacybp
1.26765e-26	-0.985083	0.88	0.977	1.64326e-22	3	Fos
1.2843e-26	0.888865	0.906	0.691	1.66484e-22	3	Psma6
1.41836e-26	0.830235	0.974	0.828	1.83862e-22	3	Ndufc1
1.50688e-26	-2.208	0.124	0.503	1.95337e-22	3	Trem1
1.79252e-26	0.806284	0.906	0.717	2.32364e-22	3	Tuba1b
1.9446e-26	5.08994	0.064	0.002	2.52078e-22	3	Tns1
1.97259e-26	5.00247	0.064	0.002	2.55707e-22	3	AB124611
2.08072e-26	0.626858	1	0.982	2.69724e-22	3	Atp5mpl
2.94094e-26	3.24895	0.318	0.098	3.81234e-22	3	Fcgr2b
2.9472e-26	5.8269	0.073	0.003	3.82045e-22	3	Tfec
3.25653e-26	1.56177	0.536	0.246	4.22145e-22	3	Aopep
3.71241e-26	2.35171	0.193	0.035	4.81239e-22	3	Csf2rb2
5.11413e-26	5.23129	0.06	0.001	6.62944e-22	3	Gimap9
5.21871e-26	1.57462	0.609	0.338	6.76501e-22	3	Atp2c1
6.27224e-26	1.44092	0.67	0.373	8.1307e-22	3	Frmd4b
7.90674e-26	-1.25416	0.481	0.739	1.02495e-21	3	Cd82
8.43632e-26	0.46812	1	0.994	1.0936e-21	3	Hnrnpa2b1
1.02078e-25	-1.73449	0.258	0.605	1.32323e-21	3	Ebi3
1.14907e-25	1.3345	0.768	0.528	1.48954e-21	3	Orai1
1.28961e-25	0.533274	1	0.989	1.67173e-21	3	Elob
1.30688e-25	-0.32025	1	1	1.69411e-21	3	Rpl32
1.33285e-25	0.949825	0.906	0.654	1.72777e-21	3	Tes
1.52745e-25	-0.923525	0.657	0.914	1.98003e-21	3	Itgae
1.98226e-25	0.761705	0.961	0.877	2.5696e-21	3	Nme2
2.03492e-25	0.433776	1	1	2.63786e-21	3	Hsp90ab1
2.56656e-25	-2.15692	0.18	0.533	3.32704e-21	3	Mical2
2.67419e-25	1.53032	0.601	0.311	3.46655e-21	3	Bach1
2.75774e-25	4.2786	0.086	0.006	3.57486e-21	3	Ckap4
2.9425e-25	0.813961	0.97	0.814	3.81437e-21	3	Psmb6
2.96847e-25	-1.74633	0.215	0.574	3.84803e-21	3	Pianp
3.17436e-25	-1.06064	0.768	0.871	4.11492e-21	3	Emb
3.25762e-25	-0.94723	0.73	0.924	4.22286e-21	3	Rbpj
3.48244e-25	1.5508	0.558	0.262	4.51428e-21	3	Socs3
3.57627e-25	0.550321	1	0.975	4.63592e-21	3	Ndufa13
3.61471e-25	-0.701257	0.961	0.978	4.68575e-21	3	Ccdc12
4.03463e-25	-1.36382	0.532	0.763	5.23008e-21	3	Smarca2
5.75442e-25	0.6542	0.987	0.934	7.45945e-21	3	Eef1g
5.87442e-25	1.08941	0.777	0.517	7.61501e-21	3	Mrps28
6.16204e-25	1.20497	0.764	0.506	7.98785e-21	3	Ssr3
7.02377e-25	0.962571	0.897	0.762	9.10491e-21	3	Stx7
7.24842e-25	-0.298953	1	1	9.39613e-21	3	Rps5
8.67617e-25	0.912678	0.901	0.658	1.12469e-20	3	Lsm7
1.29292e-24	0.672388	0.983	0.924	1.67601e-20	3	Atp6v1g1
1.42559e-24	-0.953713	0.657	0.853	1.848e-20	3	Cd300c2
1.74887e-24	4.04954	0.094	0.008	2.26706e-20	3	Nrg1
2.08061e-24	0.850974	0.695	0.368	2.69709e-20	3	Basp1
2.22611e-24	-1.05395	0.614	0.819	2.8857e-20	3	Unc119
2.39388e-24	0.621713	0.987	0.984	3.10319e-20	3	Ndufa6
2.41626e-24	5.00247	0.06	0.002	3.1322e-20	3	Ngfr
2.42521e-24	5.1609	0.06	0.002	3.1438e-20	3	Muc1
2.97729e-24	0.907078	0.785	0.497	3.85946e-20	3	Naaa
3.35456e-24	1.89952	0.382	0.135	4.34851e-20	3	Zfp703
4.38426e-24	0.694503	0.974	0.882	5.68332e-20	3	Ndufb7
4.75715e-24	1.40768	0.524	0.239	6.1667e-20	3	Bcl2l11
4.91262e-24	0.938996	0.884	0.685	6.36823e-20	3	S100a13
5.30174e-24	0.326498	1	1	6.87264e-20	3	Cfl1
5.60744e-24	-1.21753	0.687	0.826	7.26892e-20	3	Dock4
7.05365e-24	5.00247	0.056	0.001	9.14365e-20	3	Tmem26
8.48838e-24	-0.321824	1	1	1.10035e-19	3	Eef1a1
8.89088e-24	-0.910042	0.85	0.954	1.15252e-19	3	Ankrd11
1.0175e-23	-2.85503	0.06	0.397	1.31899e-19	3	Atp1a3
1.17283e-23	-0.367903	1	1	1.52034e-19	3	Rpl29
1.55268e-23	-0.927541	0.858	0.933	2.01274e-19	3	Inpp5d
1.55948e-23	0.908921	0.897	0.718	2.02156e-19	3	Ndufb3
1.70957e-23	0.697085	0.974	0.824	2.21612e-19	3	Timm13
2.75759e-23	2.63777	0.236	0.059	3.57466e-19	3	Ctsd
2.77676e-23	-3.51522	0.056	0.381	3.59952e-19	3	Fam189a2
3.08577e-23	1.69279	0.489	0.23	4.00009e-19	3	Ddr1
3.23025e-23	0.860723	0.931	0.773	4.18738e-19	3	Cope
3.57953e-23	1.59628	0.652	0.437	4.64014e-19	3	Cdh1
4.28067e-23	1.2338	0.661	0.389	5.54903e-19	3	Ctdnep1
4.47661e-23	-1.26744	0.657	0.827	5.80303e-19	3	Tiparp
4.51027e-23	-1.57972	0.429	0.68	5.84666e-19	3	Lrrk2
4.93672e-23	0.429336	1	0.995	6.39947e-19	3	Cox5a
5.24753e-23	-0.303458	1	1	6.80238e-19	3	Rpl17
6.25373e-23	-0.584879	0.948	0.972	8.10671e-19	3	Ly6e
6.88018e-23	6.57233	0.06	0.002	8.91878e-19	3	Ccl9
7.53589e-23	4.14154	0.09	0.008	9.76877e-19	3	Kcnn4
7.72014e-23	-1.07872	0.833	0.938	1.00076e-18	3	Dennd4a
1.03002e-22	1.46991	0.717	0.505	1.33522e-18	3	Fh1
1.22217e-22	3.79389	0.073	0.004	1.5843e-18	3	Comp
1.23925e-22	0.935995	0.884	0.664	1.60643e-18	3	Htr7
1.28083e-22	-1.20389	0.717	0.856	1.66033e-18	3	Btbd1
1.3077e-22	-0.693719	0.897	0.972	1.69518e-18	3	Nap1l1
1.44475e-22	0.522702	1	0.981	1.87283e-18	3	Hnrnpa3
1.46576e-22	0.734295	0.979	0.89	1.90007e-18	3	Srp9
1.55915e-22	-2.12811	0.133	0.465	2.02112e-18	3	Prr5
2.44802e-22	-1.01287	0.785	0.92	3.17337e-18	3	Itga4
2.67674e-22	1.19805	0.717	0.452	3.46986e-18	3	Nme1
2.91769e-22	-0.764355	0.828	0.93	3.7822e-18	3	Man2b1
4.99284e-22	-1.61158	0.185	0.531	6.47222e-18	3	F11r
5.60971e-22	-1.62607	0.21	0.55	7.27187e-18	3	Nedd4
5.80959e-22	0.49505	1	0.994	7.53097e-18	3	Atp5g3
5.81434e-22	2.13235	0.335	0.12	7.53713e-18	3	Bcas1
5.97137e-22	3.84893	0.185	0.04	7.74069e-18	3	Emp3
6.12518e-22	-1.20252	0.73	0.848	7.94007e-18	3	Slc9a9
8.65348e-22	-0.766054	0.833	0.936	1.12175e-17	3	Rheb
9.32544e-22	1.52711	0.489	0.234	1.20886e-17	3	B4galt3
1.03854e-21	2.43278	0.202	0.047	1.34627e-17	3	Ralgds
1.20887e-21	0.612551	0.996	0.91	1.56706e-17	3	Ndufb8
1.36103e-21	3.4275	0.129	0.019	1.7643e-17	3	Rasgrp1
1.59702e-21	1.32829	0.704	0.484	2.07022e-17	3	Pycard
1.62123e-21	-1.60384	0.24	0.563	2.10159e-17	3	Rgs12
1.77046e-21	-0.876103	0.657	0.841	2.29505e-17	3	Ncf1
2.03402e-21	5.43988	0.047	0.001	2.6367e-17	3	Fam20c
2.0812e-21	0.598688	1	0.986	2.69786e-17	3	Eif5a
2.26175e-21	-1.61909	0.292	0.593	2.93191e-17	3	Atp8b4
2.63635e-21	-1.03174	0.657	0.806	3.4175e-17	3	Themis2
2.66435e-21	0.661777	0.996	0.942	3.45379e-17	3	Dynll1
2.74407e-21	-1.16878	0.519	0.733	3.55713e-17	3	Dynlt2b
2.87411e-21	6.96826	0.043	0	3.7257e-17	3	4933402N22Rik
3.3466e-21	1.70637	0.356	0.132	4.3382e-17	3	Jak3
3.34695e-21	1.00929	0.841	0.593	4.33865e-17	3	Tagln2
3.82152e-21	0.776787	0.983	0.962	4.95383e-17	3	Atp6v0c
3.85615e-21	0.85701	0.918	0.753	4.99872e-17	3	Sdcbp
4.06807e-21	0.831612	0.579	0.304	5.27344e-17	3	Cd40
4.13732e-21	0.746682	0.97	0.869	5.3632e-17	3	Scand1
4.77493e-21	-1.2762	0.391	0.665	6.18974e-17	3	Slc46a3
4.8801e-21	0.505058	1	0.998	6.32607e-17	3	Ifi30
6.13772e-21	0.965456	0.824	0.606	7.95632e-17	3	Jtb
6.33437e-21	0.757403	0.936	0.778	8.21125e-17	3	Chmp2a
6.98341e-21	1.44002	0.936	0.841	9.0526e-17	3	Cdk2ap2
8.47158e-21	3.11495	0.112	0.015	1.09817e-16	3	Hacd1
8.5925e-21	-0.928954	0.665	0.85	1.11385e-16	3	Myo1f
9.82038e-21	-1.01671	0.494	0.796	1.27302e-16	3	Tnfaip2
1.09576e-20	-1.16827	0.541	0.762	1.42043e-16	3	Nlrp3
1.10356e-20	-1.12197	0.635	0.809	1.43054e-16	3	Alcam
1.83982e-20	1.24521	0.545	0.278	2.38495e-16	3	Cflar
1.98266e-20	-0.697525	0.987	0.988	2.57012e-16	3	Cytip
2.1395e-20	-1.76237	0.236	0.56	2.77344e-16	3	Serpinb6b
2.47202e-20	0.411095	1	0.999	3.20447e-16	3	Cox6c
2.74282e-20	2.62841	0.159	0.031	3.55552e-16	3	Armc9
2.93858e-20	0.89162	0.888	0.698	3.80929e-16	3	Serp1
3.07924e-20	-2.05971	0.137	0.449	3.99162e-16	3	St3gal5
3.1829e-20	0.490468	1	0.979	4.12599e-16	3	Cox6a1
3.42816e-20	1.9954	0.382	0.16	4.44393e-16	3	Csf1r
3.58877e-20	2.05057	0.262	0.08	4.65213e-16	3	Klrk1
3.6743e-20	0.98606	0.773	0.55	4.76299e-16	3	Aamp
4.04986e-20	-0.973689	0.644	0.801	5.24983e-16	3	Gng2
4.70121e-20	2.34017	0.167	0.035	6.09418e-16	3	Cabp4
5.35123e-20	-4.15017	0.017	0.302	6.9368e-16	3	Slc44a5
5.4487e-20	-0.686576	0.833	0.942	7.06314e-16	3	Spint1
5.5564e-20	5.58744	0.129	0.021	7.20276e-16	3	Mafb
5.85919e-20	0.77277	0.936	0.797	7.59527e-16	3	Ndufab1
5.86389e-20	-1.06942	0.536	0.784	7.60136e-16	3	Id2
6.85249e-20	0.710198	0.936	0.796	8.88289e-16	3	Ndufc2
7.65406e-20	1.19049	0.67	0.432	9.92195e-16	3	Sting1
7.9221e-20	0.498252	0.991	0.963	1.02694e-15	3	Ndufa7
7.97194e-20	-1.45312	0.27	0.58	1.0334e-15	3	2510009E07Rik
7.9975e-20	-0.836184	0.841	0.931	1.03672e-15	3	Stk17b
8.05657e-20	0.658509	0.966	0.831	1.04437e-15	3	Snrpd3
8.35811e-20	2.76498	0.107	0.014	1.08346e-15	3	Ifi204
8.46046e-20	0.934549	0.876	0.637	1.09673e-15	3	Nrros
8.66623e-20	0.759315	0.884	0.728	1.1234e-15	3	Mrpl20
9.66771e-20	1.73782	0.275	0.085	1.25322e-15	3	Ifi205
9.83475e-20	0.848845	0.927	0.75	1.27488e-15	3	Samhd1
1.01603e-19	-1.37648	0.296	0.601	1.31708e-15	3	Cd101
1.02388e-19	2.8256	0.193	0.048	1.32726e-15	3	Gm5150
1.10144e-19	0.479734	0.996	0.984	1.4278e-15	3	Gabarap
1.20767e-19	0.439873	1	0.997	1.5655e-15	3	Rps17
1.3905e-19	1.25029	0.622	0.377	1.8025e-15	3	Nsf
1.40699e-19	-0.84781	0.682	0.841	1.82388e-15	3	Grn
1.58213e-19	-1.6008	0.335	0.607	2.05092e-15	3	Fgd3
1.62993e-19	-1.2491	0.425	0.695	2.11288e-15	3	Entpd1
1.87991e-19	-0.747547	0.85	0.965	2.43693e-15	3	Fnbp1
2.53821e-19	2.1538	0.403	0.178	3.29028e-15	3	Fcgrt
2.70281e-19	-1.18851	0.631	0.786	3.50365e-15	3	Cdk14
2.7786e-19	0.397187	1	1	3.6019e-15	3	Atp5l
2.82527e-19	5.5468	0.043	0.001	3.6624e-15	3	Gab1
2.84534e-19	5.43988	0.043	0.001	3.68842e-15	3	Trim46
3.07633e-19	-1.45147	0.425	0.662	3.98785e-15	3	Ptk2b
3.26089e-19	0.991938	0.927	0.748	4.2271e-15	3	Cfp
3.57785e-19	0.544977	0.991	0.988	4.63797e-15	3	Efhd2
3.5787e-19	4.3244	0.06	0.003	4.63907e-15	3	Sdc1
3.6682e-19	0.48255	0.996	0.968	4.75508e-15	3	Snrpe
3.75129e-19	1.33553	0.592	0.335	4.8628e-15	3	Anxa2
3.95261e-19	0.837151	0.841	0.63	5.12376e-15	3	Zfp366
3.98154e-19	1.78616	0.292	0.097	5.16127e-15	3	Ndrg1
4.13828e-19	2.79974	0.146	0.028	5.36445e-15	3	Sema4a
4.159e-19	1.22474	0.657	0.419	5.39131e-15	3	Arrdc4
4.33869e-19	-1.66905	0.18	0.481	5.62425e-15	3	Cd72
4.48386e-19	3.3833	0.086	0.009	5.81243e-15	3	Xylt1
4.75483e-19	-1.3655	0.288	0.587	6.16368e-15	3	St6gal1
5.76146e-19	1.38405	0.468	0.227	7.46858e-15	3	Tmbim1
5.88159e-19	0.592282	0.987	0.924	7.6243e-15	3	Snrpf
5.92122e-19	-0.914482	0.528	0.766	7.67568e-15	3	Abi3
6.22104e-19	0.850669	0.858	0.663	8.06434e-15	3	Fgr
7.28093e-19	-0.742917	0.927	0.971	9.43827e-15	3	Spag9
7.45356e-19	3.01507	0.12	0.019	9.66205e-15	3	Ptprcap
7.5512e-19	-0.843684	0.609	0.819	9.78862e-15	3	Card11
8.125e-19	2.48247	0.15	0.03	1.05324e-14	3	Chst7
8.71659e-19	0.619132	0.966	0.839	1.12993e-14	3	Srsf9
8.80815e-19	-1.08466	0.567	0.752	1.1418e-14	3	Retreg1
1.06059e-18	-0.707349	0.961	0.983	1.37484e-14	3	Camk1d
1.34598e-18	1.47641	0.146	0.028	1.7448e-14	3	Stxbp6
1.45813e-18	1.00069	0.708	0.476	1.89017e-14	3	Snap23
1.52566e-18	-1.03142	0.575	0.76	1.97771e-14	3	Anxa1
1.66269e-18	-1.2427	0.468	0.704	2.15535e-14	3	Fam107b
1.7081e-18	0.490909	1	0.983	2.21421e-14	3	Ctsz
1.77775e-18	1.36694	0.803	0.586	2.3045e-14	3	Lgals1
1.78964e-18	0.708772	0.953	0.826	2.31991e-14	3	Vcp
1.8187e-18	0.79607	0.833	0.599	2.35758e-14	3	Ufm1
1.85661e-18	-0.918518	0.687	0.828	2.40673e-14	3	Macf1
1.86822e-18	0.706872	0.966	0.918	2.42178e-14	3	Rrbp1
1.97283e-18	0.742028	0.966	0.818	2.55738e-14	3	Eno1
2.00948e-18	-1.5129	0.142	0.448	2.60489e-14	3	Clec4b1
2.22887e-18	-1.11354	0.609	0.775	2.88928e-14	3	Tnks
2.24971e-18	0.742399	0.957	0.88	2.9163e-14	3	Calr
2.50744e-18	-1.914	0.236	0.506	3.2504e-14	3	LIN54
3.34005e-18	-1.48356	0.292	0.561	4.3297e-14	3	Mvb12b
3.36559e-18	1.60095	0.579	0.34	4.36281e-14	3	Ccdc162
3.48076e-18	1.89556	0.258	0.083	4.51211e-14	3	Bcl2
3.65771e-18	-1.20753	0.395	0.651	4.74149e-14	3	Egr1
3.99415e-18	1.23211	0.536	0.292	5.17762e-14	3	Prpf31
4.16937e-18	-1.14073	0.558	0.741	5.40476e-14	3	Ssh2
4.67261e-18	-0.681982	0.815	0.922	6.0571e-14	3	H2-Oa
5.19157e-18	-0.731689	0.73	0.873	6.72983e-14	3	Pld4
5.27836e-18	0.651834	0.961	0.853	6.84233e-14	3	Psmb4
5.42197e-18	0.669017	0.944	0.797	7.0285e-14	3	Ndufv3
5.58126e-18	2.3504	0.24	0.075	7.23499e-14	3	Capg
5.77653e-18	0.731705	0.914	0.776	7.48812e-14	3	Cct8
6.0885e-18	0.677202	0.953	0.823	7.89252e-14	3	Eif3c
6.28269e-18	1.58876	0.3	0.107	8.14426e-14	3	Oxct1
6.43534e-18	-1.11736	0.438	0.679	8.34213e-14	3	Gsg1
7.55805e-18	-1.05566	0.648	0.823	9.7975e-14	3	Elovl5
7.57055e-18	0.904365	0.764	0.565	9.81371e-14	3	Copz1
7.68904e-18	1.10081	0.614	0.367	9.9673e-14	3	Apex1
8.30417e-18	-1.20352	0.429	0.668	1.07647e-13	3	Rin2
8.82157e-18	1.18329	0.575	0.328	1.14354e-13	3	Tmem106a
8.84874e-18	0.427202	1	0.981	1.14706e-13	3	Cox7a2
8.90661e-18	2.17145	0.21	0.059	1.15456e-13	3	Tmem51
9.47039e-18	0.583986	0.983	0.876	1.22765e-13	3	Swi5
1.04121e-17	-1.91482	0.116	0.402	1.34972e-13	3	Sh2d1b1
1.07092e-17	-1.11877	0.446	0.676	1.38823e-13	3	Tmem50b
1.09316e-17	-1.92856	0.236	0.497	1.41706e-13	3	Cd209b
1.10987e-17	1.51705	0.395	0.174	1.43873e-13	3	Slc39a1
1.15937e-17	0.309703	1	1	1.50289e-13	3	Oaz1
1.20154e-17	2.92386	0.094	0.012	1.55756e-13	3	Plpp2
1.23703e-17	0.711047	0.918	0.784	1.60357e-13	3	Uqcc2
1.26505e-17	-1.4633	0.348	0.613	1.63989e-13	3	Plxnc1
1.35467e-17	0.654124	0.987	0.972	1.75606e-13	3	Hsp90b1
1.37827e-17	4.42394	0.052	0.003	1.78665e-13	3	Fcgr1
1.40865e-17	4.80983	0.043	0.001	1.82603e-13	3	Iigp1
1.45372e-17	-2.43412	0.064	0.34	1.88446e-13	3	Siglecf
1.52574e-17	0.413502	1	0.985	1.97781e-13	3	Atp5j
1.56315e-17	-1.23095	0.524	0.72	2.02631e-13	3	Hdac9
1.81787e-17	0.970907	0.296	0.102	2.35651e-13	3	Il4i1
1.89168e-17	1.35286	0.558	0.328	2.45219e-13	3	Ppa1
1.97923e-17	0.853875	0.747	0.53	2.56568e-13	3	Prmt1
2.34513e-17	0.751434	0.88	0.664	3.03999e-13	3	Ndufs6
2.39069e-17	-0.468608	0.918	0.968	3.09905e-13	3	Fxyd5
2.55286e-17	4.03067	0.064	0.005	3.30928e-13	3	Ikbke
3.32711e-17	-1.34695	0.305	0.581	4.31293e-13	3	Ntpcr
3.42156e-17	-0.619328	0.833	0.922	4.43537e-13	3	Cox7a2l
3.63252e-17	-0.641686	0.828	0.923	4.70883e-13	3	Alox5ap
3.74019e-17	1.03963	0.858	0.687	4.84841e-13	3	Rnh1
4.28568e-17	-0.523797	0.97	0.981	5.55552e-13	3	Myh9
4.91457e-17	-1.93907	0.112	0.392	6.37075e-13	3	Treml4
5.40971e-17	-0.230272	1	1	7.0126e-13	3	Rpl9
5.43587e-17	0.566577	0.991	0.902	7.04652e-13	3	Psma2
5.44866e-17	-0.976767	0.468	0.707	7.0631e-13	3	Ppfia4
5.45616e-17	1.75122	0.296	0.108	7.07282e-13	3	Phf11b
6.07761e-17	0.535616	0.991	0.952	7.87841e-13	3	Uqcr10
6.64521e-17	0.343439	1	0.999	8.61418e-13	3	Rps25
6.75828e-17	3.22819	0.086	0.011	8.76076e-13	3	Abcb1b
7.49531e-17	1.37954	0.352	0.144	9.71617e-13	3	Casp4
7.5962e-17	-0.579538	0.94	0.969	9.84696e-13	3	Unc93b1
7.61341e-17	-0.879454	0.845	0.91	9.86926e-13	3	Vav3
7.69166e-17	0.798764	0.884	0.646	9.97069e-13	3	Cct6a
7.74849e-17	-1.16338	0.532	0.731	1.00444e-12	3	Clasp2
7.82513e-17	-1.35191	0.335	0.588	1.01437e-12	3	Ypel3
7.84884e-17	-0.995221	0.558	0.734	1.01745e-12	3	Coq10b
7.9826e-17	0.574841	0.948	0.785	1.03478e-12	3	Eloc
8.10754e-17	-2.84419	0.056	0.315	1.05098e-12	3	Tmeff1
9.15881e-17	0.722649	0.944	0.806	1.18726e-12	3	Krtcap2
1.03052e-16	2.30203	0.172	0.043	1.33587e-12	3	Abcg1
1.05755e-16	0.68834	0.936	0.823	1.37091e-12	3	Romo1
1.10697e-16	0.751191	0.3	0.111	1.43496e-12	3	Marcksl1
1.13961e-16	0.805996	0.824	0.598	1.47728e-12	3	Chordc1
1.14671e-16	0.531248	0.991	0.935	1.48648e-12	3	Atp5a1
1.27055e-16	1.14208	0.67	0.475	1.64702e-12	3	Hnrnpll
1.28948e-16	-0.574342	0.94	0.99	1.67155e-12	3	Pip4k2a
1.32943e-16	-1.07937	0.549	0.737	1.72334e-12	3	Aim2
1.3451e-16	-1.53281	0.189	0.473	1.74365e-12	3	Tmem273
1.45657e-16	1.76369	0.193	0.053	1.88816e-12	3	St8sia1
1.77108e-16	1.23572	0.446	0.225	2.29585e-12	3	Socs2
1.79312e-16	0.453718	0.991	0.969	2.32443e-12	3	Atp5pb
1.97335e-16	-1.26056	0.378	0.611	2.55805e-12	3	Pcyt2
2.13657e-16	3.50497	0.086	0.011	2.76963e-12	3	Nupr1
2.28391e-16	-0.715713	0.742	0.884	2.96064e-12	3	Ifitm6
2.34419e-16	0.776753	0.798	0.598	3.03878e-12	3	Anp32e
2.50726e-16	-1.14011	0.343	0.605	3.25016e-12	3	Plaat3
2.61025e-16	0.554126	0.983	0.909	3.38366e-12	3	Psmb5
3.20207e-16	0.983955	0.708	0.495	4.15084e-12	3	Csrnp1
3.67714e-16	2.10598	0.137	0.029	4.76667e-12	3	Zbtb7c
3.81796e-16	5.00247	0.043	0.002	4.94922e-12	3	C3
4.52155e-16	1.88053	0.288	0.111	5.86128e-12	3	Oasl2
4.54247e-16	1.15169	0.472	0.244	5.8884e-12	3	Stat5a
4.54536e-16	1.24624	0.395	0.177	5.89216e-12	3	Ass1
4.64087e-16	3.01774	0.099	0.015	6.01596e-12	3	Pdlim1
4.89455e-16	-2.25626	0.064	0.323	6.34481e-12	3	Sh2d3c
5.02024e-16	3.40686	0.069	0.007	6.50774e-12	3	Rarg
5.17217e-16	0.407556	1	0.997	6.70468e-12	3	Tpm3
5.61666e-16	1.97391	0.202	0.059	7.28087e-12	3	Capn2
5.79391e-16	0.483653	1	0.972	7.51065e-12	3	Rpl36al
6.28388e-16	-0.68653	0.7	0.845	8.14579e-12	3	Arrb2
6.9682e-16	-1.46042	0.133	0.408	9.03288e-12	3	Gpr4
7.3159e-16	-0.960244	0.541	0.735	9.48361e-12	3	Zfp36l2
8.10389e-16	0.814223	0.854	0.668	1.05051e-11	3	Rwdd1
8.47365e-16	-1.79081	0.167	0.436	1.09844e-11	3	Net1
1.00417e-15	-1.97241	0.202	0.462	1.30171e-11	3	Cpm
1.09265e-15	2.64088	0.112	0.02	1.4164e-11	3	Parvb
1.10257e-15	0.734142	0.914	0.795	1.42927e-11	3	Pdia6
1.1281e-15	0.805948	0.828	0.638	1.46236e-11	3	Spcs2
1.15919e-15	-0.636032	0.678	0.846	1.50266e-11	3	Ncf2
1.16575e-15	0.837819	0.833	0.651	1.51116e-11	3	St3gal4
1.18208e-15	0.800295	0.794	0.652	1.53233e-11	3	Drap1
1.26126e-15	0.506638	0.97	0.917	1.63497e-11	3	Mrps21
1.28449e-15	-0.61526	0.979	0.99	1.66509e-11	3	Dock10
1.51813e-15	0.419414	0.996	0.976	1.96795e-11	3	Morf4l1
1.53582e-15	0.377965	1	0.987	1.99088e-11	3	Pomp
1.57665e-15	0.749451	0.906	0.715	2.04381e-11	3	Hspd1
1.59483e-15	2.69991	0.129	0.027	2.06738e-11	3	Rgs18
1.63981e-15	4.64633	0.039	0.001	2.12569e-11	3	Cmklr1
1.68563e-15	-1.57709	0.326	0.572	2.18509e-11	3	Serpinb9
1.68747e-15	-0.195085	1	1	2.18747e-11	3	Fau
1.80439e-15	1.37781	0.489	0.264	2.33903e-11	3	Zfp609
1.84777e-15	-0.864727	0.558	0.731	2.39526e-11	3	Fuca1
1.87606e-15	0.735006	0.811	0.59	2.43194e-11	3	Ndufaf8
1.87682e-15	0.996397	0.695	0.503	2.43293e-11	3	Knop1
1.99174e-15	0.480121	0.991	0.925	2.5819e-11	3	Set
2.02131e-15	0.428402	1	0.982	2.62022e-11	3	Ldha
2.02731e-15	0.819123	0.738	0.512	2.628e-11	3	Stip1
2.03804e-15	0.756514	0.841	0.665	2.64192e-11	3	Zfp106
2.15052e-15	-1.07189	0.352	0.597	2.78772e-11	3	Pmepa1
2.20472e-15	2.14855	0.159	0.04	2.85798e-11	3	Frmd6
2.2741e-15	0.480606	1	0.989	2.94791e-11	3	Ctss
2.5268e-15	-2.09514	0.12	0.375	3.2755e-11	3	Sipa1l2
2.60515e-15	0.906037	0.798	0.626	3.37706e-11	3	Map4k1
2.78169e-15	-1.23524	0.253	0.523	3.6059e-11	3	Frrs1
2.83305e-15	1.12406	0.408	0.192	3.67248e-11	3	Gng12
3.01633e-15	1.8219	0.107	0.019	3.91007e-11	3	Rnf217
3.19561e-15	-0.862298	0.648	0.764	4.14247e-11	3	H2-Ob
3.25448e-15	0.384306	1	0.982	4.21879e-11	3	Tma7
3.28532e-15	-1.01869	0.421	0.653	4.25876e-11	3	Wdfy3
3.54732e-15	0.452826	0.987	0.911	4.5984e-11	3	Jak2
3.55793e-15	0.809	0.811	0.667	4.61215e-11	3	Sin3b
3.69699e-15	0.563897	0.961	0.788	4.7924e-11	3	Ywhab
3.78954e-15	-2.73899	0.06	0.301	4.91238e-11	3	Ahrr
3.79751e-15	0.693909	0.901	0.732	4.92271e-11	3	Ndufb2
4.03067e-15	0.559308	0.966	0.912	5.22495e-11	3	Eif4g2
4.08107e-15	1.12684	0.536	0.319	5.29029e-11	3	Nfkb2
4.18139e-15	-0.871282	0.863	0.917	5.42034e-11	3	Arih1
4.3656e-15	-0.831948	0.695	0.816	5.65912e-11	3	Tbc1d5
4.4975e-15	0.505754	0.996	0.947	5.8301e-11	3	Tmem258
4.53374e-15	0.763799	0.803	0.647	5.87709e-11	3	Tbcb
4.55988e-15	0.68349	0.906	0.761	5.91097e-11	3	Itm2c
4.59098e-15	-0.855475	0.665	0.808	5.95128e-11	3	Arhgap18
4.63119e-15	0.603979	0.927	0.748	6.00341e-11	3	Mrps14
5.08635e-15	-0.599091	0.867	0.912	6.59344e-11	3	Grcc10
5.08833e-15	-0.683954	0.888	0.935	6.59601e-11	3	Dock2
5.19419e-15	-0.879534	0.665	0.823	6.73323e-11	3	Itpr1
5.23816e-15	-1.41944	0.21	0.473	6.79023e-11	3	Igsf6
5.3051e-15	4.90937	0.034	0.001	6.877e-11	3	F7
5.54576e-15	0.701133	0.888	0.742	7.18897e-11	3	Elf1
5.73537e-15	-1.1312	0.309	0.563	7.43475e-11	3	Fndc5
5.83145e-15	-0.885574	0.622	0.772	7.55931e-11	3	Iqgap2
5.98402e-15	1.66448	0.253	0.091	7.75708e-11	3	Uap1l1
6.03019e-15	1.11999	0.601	0.386	7.81693e-11	3	Necap2
6.27483e-15	0.82537	0.738	0.507	8.13406e-11	3	St13
6.37535e-15	-1.21664	0.335	0.578	8.26437e-11	3	Phc2
6.59536e-15	1.00247	0.7	0.495	8.54956e-11	3	Creld2
6.67648e-15	1.4406	0.296	0.117	8.65472e-11	3	Cln5
6.91565e-15	-1.1311	0.373	0.61	8.96475e-11	3	Amz1
7.1122e-15	-1.12185	0.451	0.656	9.21954e-11	3	Mgat4a
7.45118e-15	-0.963704	0.464	0.675	9.65897e-11	3	Cmtm7
8.0117e-15	1.00012	0.682	0.483	1.03856e-10	3	Atp6v1a
8.22081e-15	0.709581	0.884	0.71	1.06566e-10	3	Ostc
8.25649e-15	0.674861	0.858	0.683	1.07029e-10	3	Mrpl54
8.34809e-15	0.691417	0.833	0.617	1.08216e-10	3	Rbm8a
9.37016e-15	3.19887	0.09	0.014	1.21465e-10	3	Klrb1b
9.69071e-15	-1.78591	0.202	0.455	1.25621e-10	3	Mylk
9.75232e-15	-1.10701	0.279	0.554	1.26419e-10	3	Stra6l
9.86219e-15	-0.934199	0.433	0.667	1.27844e-10	3	Lipa
1.12195e-14	-1.69317	0.176	0.428	1.45438e-10	3	Tjp2
1.12992e-14	0.549497	0.871	0.646	1.46471e-10	3	Snd1
1.13081e-14	2.86171	0.176	0.05	1.46587e-10	3	Tgfbi
1.15644e-14	0.930921	0.742	0.546	1.4991e-10	3	Fkbp2
1.19915e-14	2.86984	0.09	0.014	1.55446e-10	3	Gpc1
1.27685e-14	1.50601	0.215	0.069	1.65518e-10	3	Maml2
1.3161e-14	-0.853403	0.682	0.803	1.70605e-10	3	Smim3
1.42494e-14	-0.859368	0.631	0.782	1.84715e-10	3	Glipr1
1.52591e-14	-0.665421	0.764	0.841	1.97804e-10	3	Pdcl3
1.55326e-14	0.982011	0.661	0.467	2.01349e-10	3	Nt5c
1.56809e-14	0.5147	0.966	0.911	2.03272e-10	3	Psmb3
1.58089e-14	-2.03768	0.09	0.338	2.04931e-10	3	Map2k6
1.67044e-14	0.340548	1	0.999	2.16539e-10	3	Cox5b
1.75126e-14	1.36973	0.33	0.143	2.27016e-10	3	Rpain
1.81458e-14	0.648108	0.867	0.723	2.35224e-10	3	Cuta
2.01786e-14	-0.69031	0.824	0.92	2.61575e-10	3	Havcr2
2.13053e-14	-1.65745	0.146	0.4	2.7618e-10	3	Tgfbr1
2.29117e-14	-1.32076	0.258	0.515	2.97004e-10	3	Baiap2
2.34585e-14	-0.859534	0.472	0.698	3.04093e-10	3	Ccr1
2.45617e-14	-0.618593	0.996	0.997	3.18393e-10	3	Hexb
2.57607e-14	0.451655	0.991	0.974	3.33936e-10	3	Rhoa
2.59986e-14	1.51055	0.21	0.067	3.3702e-10	3	Nectin2
2.68946e-14	0.988699	0.614	0.406	3.48634e-10	3	Mvp
2.70202e-14	0.445342	0.983	0.987	3.50263e-10	3	Rps15
2.70609e-14	1.72295	0.185	0.054	3.5079e-10	3	Ldlrad3
2.79148e-14	-1.37384	0.279	0.53	3.6186e-10	3	Akt3
3.09881e-14	0.871983	0.695	0.482	4.01699e-10	3	Bak1
3.14003e-14	-0.569491	0.927	0.961	4.07043e-10	3	Mbnl1
3.29448e-14	-1.27586	0.202	0.472	4.27064e-10	3	Adgre1
3.31514e-14	0.451962	0.987	0.935	4.29741e-10	3	Ndufa1
3.52549e-14	3.3244	0.06	0.006	4.57009e-10	3	Gfi1
3.54657e-14	-0.345737	0.996	0.997	4.59742e-10	3	S100a11
3.89729e-14	1.04266	0.511	0.295	5.05206e-10	3	Eif1ax
3.97836e-14	0.378187	0.996	0.99	5.15715e-10	3	Clta
4.43635e-14	0.511994	0.957	0.845	5.75084e-10	3	Ndufb4
4.4817e-14	-1.27174	0.296	0.545	5.80962e-10	3	Cd209c
4.50585e-14	-0.194089	1	1	5.84094e-10	3	Rps15a
5.06639e-14	-1.22501	0.283	0.53	6.56757e-10	3	Plekhm3
5.21483e-14	0.679434	0.906	0.793	6.75998e-10	3	Canx
5.51569e-14	-0.212589	1	1	7.14999e-10	3	Rps7
5.54943e-14	1.25739	0.425	0.218	7.19373e-10	3	Rcl1
5.7951e-14	-1.27551	0.313	0.547	7.51219e-10	3	Stk10
6.40302e-14	-1.62763	0.137	0.385	8.30023e-10	3	Prr5l
6.6184e-14	0.550201	0.974	0.948	8.57944e-10	3	Laptm5
7.09439e-14	1.03052	0.515	0.289	9.19646e-10	3	Mapkapk3
7.32506e-14	-1.13103	0.352	0.586	9.49547e-10	3	Tifab
7.75643e-14	-1.90435	0.352	0.572	1.00547e-09	3	Cxcl2
7.86497e-14	-0.703107	0.803	0.888	1.01954e-09	3	Pten
7.93733e-14	4.95243	0.052	0.004	1.02892e-09	3	Itga9
8.21169e-14	0.816907	0.764	0.581	1.06448e-09	3	Edem1
8.41949e-14	-0.224368	1	0.998	1.09142e-09	3	H2-Ab1
8.97144e-14	0.373609	1	0.974	1.16297e-09	3	Srsf3
9.1925e-14	-0.940663	0.541	0.714	1.19162e-09	3	Ago2
9.25103e-14	-1.70534	0.103	0.34	1.19921e-09	3	Kcne3
9.46361e-14	-0.771362	0.562	0.756	1.22677e-09	3	Acp5
1.1842e-13	0.629868	0.936	0.789	1.53507e-09	3	Itgb1
1.21219e-13	-0.731373	0.828	0.918	1.57136e-09	3	Ifrd1
1.23866e-13	-1.53138	0.197	0.446	1.60567e-09	3	Arsb
1.26225e-13	0.674339	0.901	0.754	1.63626e-09	3	Llph
1.26723e-13	-1.75641	0.086	0.326	1.6427e-09	3	Plxdc1
1.33444e-13	1.0945	0.485	0.268	1.72984e-09	3	N4bp1
1.41339e-13	-0.494551	0.85	0.958	1.83218e-09	3	Btg1
1.46166e-13	-2.15879	0.107	0.335	1.89475e-09	3	Slc6a13
1.50402e-13	-0.742548	0.807	0.892	1.94966e-09	3	Slc38a1
1.56217e-13	2.65303	0.09	0.015	2.02503e-09	3	Oas2
1.57591e-13	2.58744	0.167	0.05	2.04285e-09	3	Gm9733
1.58452e-13	0.672864	0.82	0.618	2.05401e-09	3	Cct3
1.62867e-13	0.54096	0.961	0.89	2.11124e-09	3	Calm3
1.78062e-13	0.523431	1	0.991	2.30821e-09	3	Jund
1.89716e-13	0.55575	0.957	0.846	2.45929e-09	3	Atp5o.1
2.028e-13	-1.22017	0.249	0.504	2.62889e-09	3	Nfatc1
2.05908e-13	0.828463	0.73	0.574	2.66918e-09	3	Ciao2b
2.08653e-13	0.733872	0.773	0.557	2.70477e-09	3	Cyth4
2.23797e-13	-0.917704	0.498	0.687	2.90108e-09	3	Dipk1a
2.38379e-13	0.46497	0.979	0.932	3.09011e-09	3	Atp5b
2.51396e-13	-1.69797	0.129	0.368	3.25885e-09	3	Spns3
2.72297e-13	1.19135	0.524	0.32	3.52979e-09	3	Bzw2
2.81815e-13	-0.919659	0.588	0.735	3.65317e-09	3	Tut4
2.86475e-13	0.825744	0.85	0.704	3.71357e-09	3	Manf
2.94499e-13	0.582046	0.961	0.85	3.81759e-09	3	Nol7
3.12097e-13	1.60451	0.197	0.064	4.04571e-09	3	Zfp971
3.32303e-13	-0.571621	0.901	0.914	4.30765e-09	3	Gmfg
3.60498e-13	1.73944	0.202	0.067	4.67314e-09	3	Mylip
3.61388e-13	0.651935	0.914	0.796	4.68467e-09	3	Cltc
3.65242e-13	-0.998769	0.601	0.728	4.73463e-09	3	Cnot6l
3.90767e-13	-0.808934	0.648	0.778	5.06552e-09	3	Nfam1
3.95614e-13	-1.62366	0.129	0.365	5.12835e-09	3	Pdlim2
3.96504e-13	0.77233	0.837	0.675	5.13989e-09	3	Bin2
4.13291e-13	-0.568755	0.966	0.995	5.35749e-09	3	Zfp36
4.18978e-13	-1.40942	0.279	0.506	5.43121e-09	3	St3gal3
4.33189e-13	1.42628	0.438	0.244	5.61543e-09	3	Rgl1
4.6266e-13	-0.677609	0.841	0.897	5.99747e-09	3	Lrrfip1
4.69737e-13	-0.798662	0.33	0.59	6.08921e-09	3	Ppp1r1a
4.70444e-13	-0.969691	0.369	0.605	6.09837e-09	3	Kit
5.09539e-13	0.656299	0.773	0.626	6.60516e-09	3	Apobec3
5.24811e-13	-0.781144	0.777	0.855	6.80312e-09	3	Sik3
5.40957e-13	0.924008	0.592	0.395	7.01243e-09	3	Gadd45gip1
5.42901e-13	0.839976	0.803	0.668	7.03762e-09	3	Sirpa
5.57753e-13	4.19887	0.039	0.002	7.23015e-09	3	Irak3
5.61731e-13	1.71344	0.189	0.061	7.28172e-09	3	Slc22a15
5.74742e-13	3.97324	0.116	0.027	7.45038e-09	3	C1qb
5.83762e-13	1.06374	0.575	0.386	7.56731e-09	3	Trim30a
5.98572e-13	2.10201	0.15	0.042	7.75929e-09	3	Armcx3
6.09605e-13	1.12228	0.421	0.22	7.90231e-09	3	Plin3
6.13767e-13	-1.04326	0.296	0.542	7.95626e-09	3	Septin1
6.47889e-13	-1.94506	0.112	0.341	8.39858e-09	3	Ptgs2
6.60451e-13	2.14855	0.099	0.019	8.56142e-09	3	Epop
6.92166e-13	-1.62728	0.112	0.345	8.97255e-09	3	Rnf144b
7.28126e-13	0.67648	0.815	0.628	9.4387e-09	3	Hsbp1
7.42304e-13	0.723018	0.854	0.701	9.62249e-09	3	Ier3ip1
7.87878e-13	-0.394833	0.996	0.991	1.02133e-08	3	Eif3f
8.14172e-13	-1.22969	0.313	0.534	1.05541e-08	3	Zfp608
8.78423e-13	0.897541	0.609	0.42	1.1387e-08	3	B4galt5
8.88469e-13	-0.526654	0.876	0.951	1.15172e-08	3	Tnfaip8
9.88983e-13	-0.871213	0.614	0.732	1.28202e-08	3	Ppp3ca
1.09149e-12	0.373169	1	1	1.41489e-08	3	Atp5e
1.10055e-12	-0.939639	0.476	0.66	1.42664e-08	3	Per1
1.11581e-12	1.83059	0.167	0.051	1.44642e-08	3	Mapk13
1.22967e-12	-1.0743	0.549	0.688	1.59402e-08	3	Mideas
1.24877e-12	2.00989	0.12	0.028	1.61879e-08	3	B3gnt5
1.29843e-12	-1.55566	0.12	0.353	1.68315e-08	3	Rcbtb2
1.35941e-12	0.594695	0.901	0.756	1.7622e-08	3	Ndufa11
1.42041e-12	6.90937	0.021	0	1.84128e-08	3	Pi16
1.42267e-12	-0.91741	0.571	0.714	1.84421e-08	3	Fli1
1.52125e-12	-2.4585	0.052	0.26	1.972e-08	3	Ankrd55
1.54872e-12	0.230059	1	0.999	2.0076e-08	3	Ptma
1.56778e-12	-0.673565	0.446	0.666	2.03232e-08	3	Lst1
1.66553e-12	0.76377	0.7	0.518	2.15902e-08	3	Mrps18c
1.67283e-12	-1.06044	0.403	0.606	2.16849e-08	3	Stx16
1.71157e-12	-0.611742	0.76	0.866	2.21871e-08	3	Bri3bp
1.71984e-12	2.41751	0.116	0.027	2.22943e-08	3	Tppp3
1.72252e-12	1.60061	0.219	0.081	2.2329e-08	3	Trim30d
1.72724e-12	-1.2395	0.391	0.587	2.23902e-08	3	Ell2
1.9571e-12	-0.357198	0.991	0.999	2.53699e-08	3	Junb
1.99089e-12	1.418	0.708	0.547	2.58079e-08	3	Ddt
2.09607e-12	0.507849	0.957	0.897	2.71713e-08	3	Pitpna
2.14038e-12	-2.30009	0.064	0.274	2.77457e-08	3	Zfyve28
2.17002e-12	0.260035	1	1	2.813e-08	3	Calm1
2.26439e-12	-0.754105	0.867	0.911	2.93533e-08	3	Arhgap15
2.36932e-12	0.979622	0.571	0.38	3.07135e-08	3	H13
2.47026e-12	0.373497	0.983	0.97	3.2022e-08	3	Arf5
2.58384e-12	0.384778	0.991	0.962	3.34944e-08	3	Snx3
2.60783e-12	1.64633	0.176	0.056	3.38053e-08	3	Tpst2
2.67898e-12	0.724683	0.704	0.537	3.47277e-08	3	Psmc5
2.83609e-12	1.69349	0.275	0.118	3.67643e-08	3	Ehd4
2.87112e-12	-1.03769	0.403	0.605	3.72183e-08	3	Dusp16
2.96152e-12	-0.788219	0.571	0.729	3.83901e-08	3	Afdn
3.05943e-12	-1.30428	0.185	0.422	3.96594e-08	3	Ptpn22
3.07448e-12	-0.609147	0.755	0.848	3.98545e-08	3	Tm2d2
3.08258e-12	0.638296	0.876	0.716	3.99595e-08	3	Metap2
3.15438e-12	-1.75278	0.094	0.316	4.08902e-08	3	Tmem150b
3.25086e-12	-2.42202	0.069	0.275	4.21409e-08	3	Lpar6
3.33588e-12	0.41112	1	0.992	4.3243e-08	3	Psmb8
3.35087e-12	1.41835	0.313	0.143	4.34373e-08	3	Clcn5
3.49344e-12	0.488375	0.948	0.796	4.52854e-08	3	Uqcrfs1
3.52751e-12	-0.35315	0.991	0.997	4.57271e-08	3	Atp6v0e
3.65796e-12	0.663475	0.777	0.612	4.74182e-08	3	Sdhb
3.91577e-12	2.72174	0.112	0.026	5.07601e-08	3	Gm8113
3.92485e-12	-0.281011	1	1	5.08779e-08	3	Uba52
3.9528e-12	-0.66697	0.614	0.763	5.12401e-08	3	Siglece
3.96603e-12	0.610693	0.918	0.764	5.14117e-08	3	Baz1a
4.03802e-12	-1.46428	0.3	0.509	5.23448e-08	3	Cwc25
4.05233e-12	1.94358	0.155	0.046	5.25303e-08	3	Rab27a
4.11008e-12	-1.14716	0.275	0.509	5.3279e-08	3	Trf
4.3953e-12	-0.97945	0.515	0.682	5.69762e-08	3	Sec24d
4.43613e-12	0.340782	0.991	0.986	5.75055e-08	3	Ndufa3
4.4678e-12	0.764369	0.777	0.628	5.79161e-08	3	Ssr2
4.60981e-12	-1.70216	0.112	0.333	5.9757e-08	3	Rasgrf2
4.87682e-12	0.590325	0.85	0.697	6.32183e-08	3	Ndufs7
4.91939e-12	0.6184	0.841	0.683	6.37701e-08	3	Pfdn2
4.9688e-12	0.619664	0.854	0.677	6.44106e-08	3	Cct7
5.01863e-12	-0.738032	0.657	0.76	6.50565e-08	3	Mpp6
5.03849e-12	-0.78216	0.734	0.864	6.5314e-08	3	Cers6
5.11159e-12	0.676281	0.979	0.903	6.62615e-08	3	Fcer1g
5.12519e-12	5.47641	0.043	0.003	6.64378e-08	3	Igf1
5.36722e-12	0.683965	0.897	0.735	6.95752e-08	3	Selenow
5.64668e-12	-1.26122	0.227	0.454	7.31979e-08	3	Cyp4f18
5.69196e-12	0.718612	0.712	0.506	7.37848e-08	3	Psmd2
5.90771e-12	0.56614	0.85	0.677	7.65817e-08	3	Txn2
6.13864e-12	1.36663	0.3	0.136	7.95752e-08	3	Metrnl
6.18869e-12	-1.62869	0.15	0.369	8.0224e-08	3	Cacna1s
6.29682e-12	1.09174	0.558	0.371	8.16257e-08	3	Gtf3c6
6.65599e-12	-1.46668	0.313	0.521	8.62816e-08	3	Dnase1l3
6.68048e-12	1.00448	0.395	0.201	8.6599e-08	3	Cdk6
6.88663e-12	-1.31104	0.189	0.416	8.92714e-08	3	Map4k2
6.95048e-12	0.76792	0.73	0.539	9.00991e-08	3	Uba1
7.20919e-12	0.722003	0.794	0.632	9.34528e-08	3	Selenos
7.55423e-12	-0.723206	0.7	0.815	9.79254e-08	3	Dock8
7.5863e-12	0.643444	0.82	0.618	9.83412e-08	3	Ndufa5
7.61377e-12	-0.932349	0.481	0.654	9.86973e-08	3	Nf1
7.65104e-12	1.06642	0.438	0.246	9.91804e-08	3	Uxt
7.77531e-12	-0.848164	0.687	0.8	1.00791e-07	3	Ston2
9.38362e-12	-1.89095	0.112	0.326	1.2164e-07	3	Slc2a3
9.57229e-12	-0.205781	1	1	1.24086e-07	3	Rpl10a
9.82291e-12	0.579515	0.884	0.752	1.27334e-07	3	Myl12a
9.92946e-12	0.279169	1	1	1.28716e-07	3	Myl6
1.06931e-11	0.416188	1	0.967	1.38615e-07	3	Ndufa2
1.07595e-11	1.07453	0.446	0.259	1.39476e-07	3	Bloc1s6
1.07793e-11	-1.33036	0.197	0.421	1.39732e-07	3	Abca3
1.09491e-11	0.61919	0.815	0.648	1.41933e-07	3	Psmc3
1.13148e-11	-0.887944	0.498	0.674	1.46674e-07	3	Mbp
1.16775e-11	0.852098	0.588	0.391	1.51376e-07	3	Sdhc
1.2071e-11	0.717179	0.785	0.622	1.56476e-07	3	Mrpl23
1.2436e-11	0.70696	0.747	0.572	1.61208e-07	3	Fem1c
1.24886e-11	0.75723	0.704	0.526	1.6189e-07	3	Atp1a1
1.26252e-11	1.40847	0.343	0.172	1.63661e-07	3	Slfn5
1.29442e-11	-1.19973	0.309	0.527	1.67796e-07	3	Pde3b
1.29886e-11	-1.28808	0.288	0.501	1.68371e-07	3	Tsc22d3
1.30445e-11	1.59808	0.206	0.076	1.69095e-07	3	Il17ra
1.31761e-11	-0.616199	0.657	0.812	1.70802e-07	3	Ncf4
1.36575e-11	0.55707	0.936	0.824	1.77042e-07	3	Bax
1.38588e-11	-1.57233	0.124	0.342	1.79651e-07	3	Rtl8b
1.43095e-11	0.53572	0.94	0.819	1.85495e-07	3	Ndufs5
1.52255e-11	-0.85655	0.528	0.686	1.97368e-07	3	Dpy19l1
1.55882e-11	3.23694	0.056	0.007	2.0207e-07	3	Pla2g15
1.57872e-11	0.773548	0.691	0.517	2.0465e-07	3	Cox20
1.59259e-11	0.911935	0.605	0.437	2.06447e-07	3	Surf4
1.63446e-11	3.37885	0.064	0.009	2.11875e-07	3	Rab44
1.71246e-11	-1.1528	0.176	0.41	2.21986e-07	3	Plk3
1.73327e-11	0.674514	0.794	0.641	2.24684e-07	3	Srp19
1.77712e-11	-0.95487	0.403	0.595	2.30368e-07	3	Rapgef1
1.79559e-11	1.95441	0.275	0.126	2.32762e-07	3	Gadd45g
1.85926e-11	0.229458	1	1	2.41015e-07	3	Rps2
1.86944e-11	0.842751	0.644	0.467	2.42335e-07	3	Psmd1
2.14351e-11	1.21398	0.536	0.384	2.77863e-07	3	Cyp4f16
2.18478e-11	0.842236	0.614	0.415	2.83214e-07	3	Ptpn2
2.18892e-11	-0.350481	0.996	0.994	2.83749e-07	3	Eef2
2.2594e-11	0.987498	0.528	0.344	2.92886e-07	3	Mif4gd
2.31449e-11	-1.34981	0.253	0.467	3.00027e-07	3	Pik3r6
2.34358e-11	1.43905	0.356	0.187	3.03798e-07	3	Irgm1
2.57448e-11	0.56382	0.833	0.648	3.3373e-07	3	Pet100
2.63984e-11	-1.50003	0.219	0.432	3.42203e-07	3	Pfkfb3
2.89899e-11	1.12418	0.326	0.156	3.75797e-07	3	Tor2a
2.91946e-11	2.15775	0.129	0.036	3.7845e-07	3	Ddit4
3.19676e-11	3.90937	0.043	0.004	4.14396e-07	3	Gm21188
3.19816e-11	0.419714	0.987	0.992	4.14577e-07	3	Cyba
3.38649e-11	3.8808	0.052	0.006	4.3899e-07	3	Apod
3.46555e-11	0.550125	0.871	0.707	4.4924e-07	3	Pebp1
3.56865e-11	0.830086	0.678	0.498	4.62604e-07	3	Hk2
3.57987e-11	0.506921	0.94	0.828	4.64058e-07	3	Sf3b6
3.59907e-11	0.615419	0.841	0.724	4.66547e-07	3	Fbl
3.61289e-11	0.737952	0.708	0.533	4.68339e-07	3	Gspt1
3.62343e-11	1.23022	0.373	0.197	4.69706e-07	3	Bet1
3.7214e-11	0.790727	0.708	0.553	4.82405e-07	3	Mrpl14
3.72918e-11	10.9909	0.034	0.002	4.83414e-07	3	Retnla
3.76481e-11	-3.89234	0.009	0.177	4.88032e-07	3	Sdk1
3.83073e-11	-2.02591	0.112	0.314	4.96578e-07	3	Ccser1
3.84254e-11	0.764626	0.764	0.633	4.98108e-07	3	Chd7
3.96926e-11	0.390291	0.996	0.969	5.14536e-07	3	Capza2
4.12891e-11	3.90937	0.034	0.002	5.35231e-07	3	Clec2l
4.37414e-11	1.13301	0.549	0.364	5.6702e-07	3	Tpi1
4.395e-11	0.424122	0.979	0.9	5.69723e-07	3	Fis1
4.49864e-11	-1.44649	0.24	0.451	5.83158e-07	3	Vps37b
4.53142e-11	2.10201	0.137	0.04	5.87408e-07	3	Gm21972
4.56502e-11	1.97482	0.112	0.028	5.91763e-07	3	Rcn3
4.58504e-11	0.586194	0.845	0.707	5.94358e-07	3	Vps28
4.63785e-11	-0.577082	0.678	0.8	6.01204e-07	3	Shtn1
4.7247e-11	-0.480013	0.712	0.843	6.12462e-07	3	Hexa
5.12952e-11	-1.36054	0.18	0.394	6.6494e-07	3	Dennd3
5.29014e-11	0.733089	0.498	0.29	6.8576e-07	3	Map4k4
5.3347e-11	0.807375	0.648	0.476	6.91537e-07	3	Pfdn1
5.50362e-11	-2.98666	0.034	0.213	7.13435e-07	3	Camk2n1
5.66851e-11	-0.929568	0.438	0.626	7.34809e-07	3	Zfp710
5.74099e-11	1.78096	0.163	0.054	7.44204e-07	3	Sema6b
5.76981e-11	-2.25532	0.073	0.267	7.47941e-07	3	Pkp4
6.20281e-11	0.356512	0.987	0.963	8.0407e-07	3	Ube2d3
6.24743e-11	0.470094	0.987	0.974	8.09854e-07	3	Hspa5
6.60167e-11	1.12079	0.391	0.214	8.55775e-07	3	Ccdc167
7.14424e-11	-1.39789	0.21	0.42	9.26108e-07	3	Arhgap25
7.22627e-11	-1.60848	0.112	0.313	9.36742e-07	3	Zdhhc19
7.35318e-11	0.499377	0.918	0.786	9.53193e-07	3	Snrpd2
7.42412e-11	-0.896584	0.489	0.66	9.62389e-07	3	Mef2a
7.51839e-11	-1.2184	0.15	0.368	9.74609e-07	3	Mxi1
7.58621e-11	0.313989	0.996	0.984	9.834e-07	3	Eif4a1
7.69868e-11	-0.726767	0.524	0.695	9.97979e-07	3	Khk
7.79522e-11	-1.13077	0.721	0.828	1.01049e-06	3	Hmgb2
8.19666e-11	-1.4478	0.176	0.381	1.06253e-06	3	Rgs14
8.29608e-11	0.709543	0.815	0.669	1.07542e-06	3	Nfkbia
8.31371e-11	0.996753	0.575	0.395	1.07771e-06	3	Ybx3
8.34477e-11	0.885611	0.519	0.331	1.08173e-06	3	Ube2h
8.63508e-11	1.98248	0.133	0.039	1.11937e-06	3	Ppp2r3a
8.94785e-11	-0.752612	0.502	0.682	1.15991e-06	3	Klf4
8.95961e-11	0.830863	0.545	0.35	1.16143e-06	3	Fmc1
9.23214e-11	-0.819291	0.421	0.623	1.19676e-06	3	Usp3
1.02149e-10	-1.71999	0.129	0.33	1.32416e-06	3	Nceh1
1.09634e-10	0.815389	0.605	0.428	1.42118e-06	3	Clec2d
1.11663e-10	0.685573	0.828	0.667	1.44749e-06	3	Bst2
1.12336e-10	0.823653	0.567	0.368	1.45621e-06	3	Arl1
1.12499e-10	-1.50044	0.137	0.343	1.45833e-06	3	Gdpd3
1.15134e-10	-0.171514	1	1	1.49249e-06	3	Rps3
1.20168e-10	-1.22198	0.189	0.401	1.55774e-06	3	Dhcr24
1.21323e-10	1.21406	0.365	0.197	1.5727e-06	3	Atp6v0a1
1.21405e-10	1.75948	0.292	0.142	1.57377e-06	3	Zbp1
1.25353e-10	2.63635	0.064	0.01	1.62495e-06	3	Epha2
1.2574e-10	1.41382	0.3	0.147	1.62997e-06	3	Trip4
1.26254e-10	3.53781	0.086	0.018	1.63663e-06	3	C1qc
1.28004e-10	1.22892	0.313	0.154	1.65931e-06	3	Noc4l
1.28282e-10	0.581804	0.858	0.747	1.66292e-06	3	Psmd8
1.34698e-10	0.544872	0.888	0.75	1.74609e-06	3	Dynlrb1
1.44514e-10	0.58931	0.927	0.868	1.87333e-06	3	Sat1
1.45461e-10	0.506472	0.957	0.875	1.88561e-06	3	Ncl
1.52809e-10	-0.933578	0.412	0.599	1.98086e-06	3	Lrrfip2
1.6153e-10	0.356764	1	0.999	2.09391e-06	3	Cox7c
1.6162e-10	3.3244	0.043	0.004	2.09508e-06	3	F2r
1.67451e-10	0.551263	0.858	0.673	2.17066e-06	3	Rap2a
1.73291e-10	0.437408	0.987	0.877	2.24637e-06	3	Ndufb10
1.80255e-10	-0.972651	0.348	0.549	2.33665e-06	3	Cystm1
1.86159e-10	0.745782	0.648	0.461	2.41318e-06	3	Polr2l
1.97081e-10	0.191336	1	1	2.55476e-06	3	Ppia
1.99436e-10	-2.90442	0.03	0.198	2.58529e-06	3	Ptger3
2.08599e-10	-0.178449	1	1	2.70407e-06	3	Rpsa
2.14261e-10	-0.501336	0.983	0.97	2.77747e-06	3	Uvrag
2.15895e-10	2.04687	0.094	0.022	2.79865e-06	3	Sirpb1a
2.22821e-10	2.12277	0.103	0.026	2.88843e-06	3	Klri2
2.24247e-10	0.596939	0.768	0.581	2.90691e-06	3	Cenpx
2.31476e-10	-1.78934	0.077	0.268	3.00062e-06	3	Cyp27a1
2.35827e-10	-1.38136	0.133	0.338	3.05703e-06	3	Tpm2
2.39999e-10	0.464845	0.884	0.731	3.11111e-06	3	Prkar1a
2.40432e-10	6.64633	0.017	0	3.11672e-06	3	Fcrls
2.40432e-10	6.3244	0.017	0	3.11672e-06	3	Slc7a2
2.48346e-10	0.770467	0.549	0.361	3.21931e-06	3	Aco2
2.48703e-10	0.611685	0.781	0.6	3.22393e-06	3	Zmat2
2.51471e-10	-1.75518	0.086	0.276	3.25982e-06	3	Ehf
2.52053e-10	1.6749	0.167	0.059	3.26736e-06	3	Slc12a7
2.53837e-10	-1.20908	0.202	0.408	3.29048e-06	3	Gpd1l
2.65686e-10	3.61391	0.039	0.003	3.44408e-06	3	Slc4a11
2.72656e-10	-0.858819	0.395	0.592	3.53444e-06	3	Gsap
2.84451e-10	-2.0593	0.069	0.251	3.68734e-06	3	Carmil1
2.97158e-10	-1.68252	0.09	0.282	3.85206e-06	3	Mxra7
2.97515e-10	0.384436	0.97	0.931	3.85668e-06	3	Sumo2
3.01075e-10	-0.733599	0.562	0.716	3.90284e-06	3	B4galt6
3.01949e-10	-1.55241	0.142	0.339	3.91417e-06	3	Ctc1
3.09224e-10	0.38317	0.97	0.916	4.00847e-06	3	Chmp4b
3.17211e-10	-0.894305	0.605	0.716	4.112e-06	3	Epb41
3.25806e-10	-0.880837	0.356	0.553	4.22343e-06	3	Rabgef1
3.29903e-10	-1.08661	0.236	0.442	4.27653e-06	3	Rgs3
3.31507e-10	0.450014	0.97	0.88	4.29733e-06	3	Lsm4
3.42401e-10	-0.146274	1	1	4.43855e-06	3	Rps24
3.45198e-10	1.52604	0.163	0.056	4.4748e-06	3	Pros1
3.46619e-10	1.02614	0.536	0.383	4.49322e-06	3	Fcgr3
3.47614e-10	3.68697	0.034	0.003	4.50612e-06	3	Arsi
3.4903e-10	1.18267	0.318	0.159	4.52448e-06	3	Snx24
3.62034e-10	2.36093	0.077	0.015	4.69305e-06	3	Zfp456
3.68696e-10	-1.09033	0.24	0.448	4.77941e-06	3	Tgfbr2
3.74355e-10	-1.15105	0.172	0.384	4.85277e-06	3	Aldoc
3.7554e-10	-3.39594	0.034	0.2	4.86813e-06	3	Ctla2b
3.7884e-10	-0.521881	0.961	0.953	4.91091e-06	3	Cmip
3.79261e-10	1.46753	0.18	0.066	4.91636e-06	3	Trp53rka
3.8814e-10	0.845792	0.549	0.369	5.03146e-06	3	Pfdn6
3.88156e-10	0.672837	0.691	0.544	5.03167e-06	3	Ahsa1
3.89019e-10	0.815256	0.631	0.465	5.04286e-06	3	Slc35b1
3.99342e-10	-0.891384	0.236	0.449	5.17667e-06	3	Gbp8
4.07286e-10	-0.575572	0.811	0.877	5.27964e-06	3	Celf2
4.08013e-10	1.01591	0.421	0.247	5.28907e-06	3	Mrps6
4.08792e-10	0.938581	0.468	0.285	5.29918e-06	3	Cybc1
4.22845e-10	0.56044	0.858	0.746	5.48135e-06	3	Psma4
4.24422e-10	-1.43179	0.133	0.334	5.50178e-06	3	Rasgrp3
4.39619e-10	1.57178	0.318	0.169	5.69878e-06	3	Ifi207
4.48141e-10	-1.41016	0.146	0.344	5.80925e-06	3	Osbpl10
4.48147e-10	1.07714	0.352	0.186	5.80933e-06	3	Cttnbp2nl
4.49118e-10	0.842534	0.506	0.329	5.82191e-06	3	Sf3a3
4.495e-10	-0.720743	0.67	0.796	5.82687e-06	3	Ldlr
4.56252e-10	0.56341	0.811	0.658	5.9144e-06	3	Ufc1
4.776e-10	0.304177	1	0.993	6.19114e-06	3	Snrpg
4.82192e-10	0.969024	0.455	0.281	6.25066e-06	3	Irf9
4.91754e-10	2.08654	0.142	0.046	6.3746e-06	3	Plekhf1
4.99632e-10	-0.61741	0.807	0.865	6.47673e-06	3	Kynu
5.20845e-10	-0.707201	0.532	0.68	6.75171e-06	3	Sulf2
5.23055e-10	0.735122	0.657	0.497	6.78036e-06	3	Ebna1bp2
5.34493e-10	-0.98264	0.365	0.553	6.92863e-06	3	Tamalin
5.41387e-10	1.05843	0.438	0.269	7.018e-06	3	Slc38a9
6.01663e-10	0.405733	0.974	0.946	7.79936e-06	3	Pcbp1
6.31842e-10	1.27344	0.352	0.193	8.19057e-06	3	Mgat5
6.73037e-10	-1.15995	0.391	0.566	8.72458e-06	3	Stat4
7.0121e-10	1.72946	0.155	0.053	9.08979e-06	3	Prelid2
7.05927e-10	1.1224	0.433	0.272	9.15093e-06	3	Pnp
7.46467e-10	0.435172	0.996	0.949	9.67645e-06	3	Ndufb11
7.56408e-10	0.663914	0.863	0.738	9.80532e-06	3	Gstp1
7.60736e-10	-1.03093	0.712	0.784	9.86142e-06	3	Nr4a2
7.68024e-10	-0.624986	0.545	0.715	9.95589e-06	3	Spint2
7.91146e-10	1.29773	0.33	0.18	1.02556e-05	3	Cited2
7.94207e-10	-1.01088	0.562	0.67	1.02953e-05	3	Gpd2
8.30812e-10	0.630355	0.828	0.68	1.07698e-05	3	Septin9
8.40215e-10	2.46879	0.099	0.025	1.08917e-05	3	Ptafr
8.45853e-10	-0.745377	0.373	0.572	1.09648e-05	3	Cd84
8.61255e-10	1.19909	0.356	0.2	1.11644e-05	3	P2rx4
8.75256e-10	0.834437	0.489	0.311	1.13459e-05	3	Auh
9.03101e-10	-1.4047	0.167	0.361	1.17069e-05	3	Arl4a
9.07944e-10	-2.18791	0.043	0.211	1.17697e-05	3	Tnfsf8
9.12646e-10	0.530047	0.854	0.686	1.18306e-05	3	Emg1
9.30453e-10	-0.533578	0.605	0.745	1.20615e-05	3	Cybb
9.35997e-10	-0.963678	0.421	0.588	1.21333e-05	3	Dock11
9.55974e-10	-0.879015	0.335	0.546	1.23923e-05	3	Niban1
9.57197e-10	0.534866	0.863	0.743	1.24082e-05	3	Tmed2
9.79194e-10	0.596057	0.854	0.712	1.26933e-05	3	Usp12
9.81053e-10	-0.570346	0.781	0.888	1.27174e-05	3	Ifngr1
9.84463e-10	1.58392	0.155	0.053	1.27616e-05	3	Ripk3
1.02018e-09	-0.182746	1	1	1.32247e-05	3	Rpl10
1.03082e-09	-0.381932	0.897	0.933	1.33626e-05	3	Ly86
1.04635e-09	0.509403	0.927	0.85	1.35638e-05	3	Psmb10
1.06259e-09	-0.989258	0.313	0.505	1.37744e-05	3	Cask
1.0645e-09	-1.55587	0.116	0.302	1.37991e-05	3	Haao
1.07193e-09	-2.79661	0.034	0.195	1.38954e-05	3	Agmo
1.08258e-09	0.629649	0.747	0.609	1.40334e-05	3	Sec11a
1.0852e-09	0.556052	0.678	0.502	1.40674e-05	3	Zfp36l1
1.10637e-09	0.460928	0.979	0.917	1.43419e-05	3	Malt1
1.14531e-09	-0.658736	0.828	0.876	1.48467e-05	3	Sqstm1
1.15933e-09	-2.27054	0.052	0.22	1.50284e-05	3	Kcnk13
1.1623e-09	-1.12329	0.339	0.524	1.50669e-05	3	Errfi1
1.17011e-09	0.657937	0.777	0.626	1.51681e-05	3	Higd1a
1.27744e-09	-1.17125	0.189	0.39	1.65594e-05	3	Sqle
1.30541e-09	-0.699792	0.451	0.635	1.6922e-05	3	Plcb2
1.30611e-09	1.33879	0.339	0.187	1.6931e-05	3	Mcfd2
1.38358e-09	-1.10377	0.356	0.532	1.79353e-05	3	Zbtb20
1.43336e-09	-0.621336	0.704	0.793	1.85806e-05	3	Nr4a3
1.44054e-09	0.423441	0.936	0.833	1.86737e-05	3	Eif3a
1.46585e-09	-0.754706	0.738	0.789	1.90018e-05	3	Crtc3
1.51893e-09	1.15662	0.369	0.211	1.96899e-05	3	Cdkn2d
1.54024e-09	0.44454	1	0.994	1.99662e-05	3	1810037I17Rik
1.55754e-09	1.09944	0.361	0.198	2.01904e-05	3	Sav1
1.58122e-09	-0.350134	0.682	0.894	2.04974e-05	3	Plet1
1.59407e-09	0.495639	0.888	0.768	2.06639e-05	3	Ubxn1
1.60365e-09	-1.01124	0.313	0.496	2.07881e-05	3	Coq2
1.67272e-09	-0.697812	0.618	0.739	2.16835e-05	3	Rab11fip1
1.6882e-09	0.295357	0.996	0.994	2.18841e-05	3	Tomm7
1.7212e-09	-1.06671	0.176	0.379	2.23119e-05	3	Tspan2
1.75195e-09	0.588095	0.944	0.853	2.27105e-05	3	Nfkb1
1.75568e-09	-0.758338	0.588	0.7	2.27588e-05	3	Flnb
1.77584e-09	0.585707	0.781	0.62	2.30202e-05	3	Eif6
1.80451e-09	-1.11411	0.189	0.392	2.33918e-05	3	Nfatc2
1.81594e-09	2.58744	0.12	0.037	2.354e-05	3	Cxcr2
1.82403e-09	0.594068	0.764	0.592	2.36449e-05	3	Polr2k
1.88263e-09	-1.70154	0.107	0.287	2.44045e-05	3	Mast4
1.92648e-09	-0.966906	0.292	0.487	2.4973e-05	3	Utrn
1.94478e-09	-0.380684	0.927	0.961	2.52102e-05	3	Vasp
1.96443e-09	0.425505	0.888	0.702	2.54649e-05	3	Ranbp1
1.99964e-09	0.356257	0.996	0.969	2.59213e-05	3	Psma3
2.08783e-09	0.777898	0.884	0.792	2.70645e-05	3	Cstb
2.09524e-09	0.559253	0.833	0.694	2.71606e-05	3	Gtf2h5
2.10827e-09	0.541446	0.923	0.823	2.73295e-05	3	Supt4a
2.12167e-09	-1.09268	0.275	0.47	2.75032e-05	3	Supt3
2.17739e-09	0.640126	0.773	0.619	2.82255e-05	3	Ppp1r14b
2.19445e-09	0.340737	0.996	0.997	2.84466e-05	3	Atp5md
2.22763e-09	-1.50168	0.129	0.315	2.88768e-05	3	Asap2
2.33808e-09	-0.685482	0.644	0.763	3.03085e-05	3	Hsd17b4
2.36929e-09	0.315585	0.996	0.992	3.07131e-05	3	Ost4
2.37165e-09	-0.748378	0.588	0.706	3.07437e-05	3	Cyp51
2.37287e-09	-0.37577	0.528	0.698	3.07595e-05	3	Cd44
2.37809e-09	-0.960519	0.219	0.421	3.08272e-05	3	Sesn2
2.38717e-09	-0.850723	0.549	0.671	3.09449e-05	3	Map3k1
2.39668e-09	1.12455	0.326	0.174	3.10681e-05	3	Arf2
2.42454e-09	-2.25805	0.047	0.208	3.14294e-05	3	Rab11fip4
2.49972e-09	2.77186	0.056	0.009	3.24039e-05	3	Zfp459
2.49979e-09	-0.812336	0.554	0.676	3.24048e-05	3	Pias1
2.51454e-09	-0.925652	0.3	0.493	3.2596e-05	3	Gpr55
2.53315e-09	1.22148	0.313	0.163	3.28373e-05	3	Alpk2
2.60685e-09	1.20155	0.146	0.049	3.37926e-05	3	Adora2a
2.61873e-09	3.90937	0.03	0.002	3.39466e-05	3	Ltbp3
2.68133e-09	2.73944	0.064	0.012	3.47581e-05	3	Fuom
2.75996e-09	0.419541	0.966	0.942	3.57773e-05	3	Pkm
2.80147e-09	-0.987527	0.511	0.642	3.63155e-05	3	Ncoa7
2.82614e-09	-0.97153	0.343	0.522	3.66353e-05	3	Strbp
2.84337e-09	-0.35606	0.987	0.992	3.68587e-05	3	Srrm2
2.96548e-09	-0.803259	0.494	0.662	3.84416e-05	3	Irak2
3.03667e-09	-0.831741	0.532	0.661	3.93644e-05	3	Ralgapa1
3.06537e-09	0.980725	0.421	0.251	3.97364e-05	3	Aplp2
3.08464e-09	-1.31222	0.193	0.388	3.99862e-05	3	Ubash3b
3.09057e-09	1.00247	0.335	0.179	4.0063e-05	3	Stard7
3.0972e-09	-0.680076	0.519	0.673	4.0149e-05	3	Adcy7
3.11645e-09	2.25623	0.099	0.027	4.03986e-05	3	Kif19a
3.11694e-09	-2.20485	0.03	0.184	4.0405e-05	3	Jade2
3.16148e-09	0.363599	1	0.948	4.09823e-05	3	Prelid1
3.21054e-09	0.389251	0.953	0.89	4.16183e-05	3	Park7
3.25177e-09	0.889774	0.588	0.445	4.21527e-05	3	Plpbp
3.47137e-09	0.675241	0.665	0.534	4.49994e-05	3	Casp8
3.67119e-09	2.17554	0.082	0.019	4.75897e-05	3	Pdia5
3.76195e-09	-0.993621	0.361	0.542	4.87661e-05	3	Lpin2
3.79863e-09	-0.829403	0.545	0.668	4.92416e-05	3	Lrrc8d
3.81483e-09	0.775995	0.648	0.495	4.94517e-05	3	Tbxas1
3.96665e-09	-0.738607	0.378	0.58	5.14197e-05	3	Epb41l2
3.9888e-09	0.721792	0.687	0.522	5.17068e-05	3	Ywhaq
4.04478e-09	1.73944	0.116	0.035	5.24324e-05	3	Hpse
4.09687e-09	0.42515	0.918	0.781	5.31077e-05	3	Banf1
4.11688e-09	0.568958	0.854	0.704	5.33671e-05	3	Eps8
4.16304e-09	0.303791	1	0.979	5.39655e-05	3	Arpc4
4.3923e-09	0.848599	0.554	0.389	5.69374e-05	3	Dnajb1
4.45492e-09	-0.956883	0.219	0.425	5.77491e-05	3	Fgfr1
4.47263e-09	-0.762601	0.502	0.664	5.79787e-05	3	Snx9
4.58162e-09	0.441216	0.966	0.877	5.93915e-05	3	Eif2s2
4.78903e-09	0.62432	0.704	0.539	6.20802e-05	3	Pdap1
4.80629e-09	0.343114	1	0.979	6.23039e-05	3	Rpl23a
4.98041e-09	-0.175927	1	1	6.45611e-05	3	Rpl21
4.99306e-09	1.08522	0.433	0.275	6.4725e-05	3	Batf
5.00448e-09	2.44176	0.082	0.019	6.48731e-05	3	Csf3r
5.26198e-09	2.88383	0.056	0.009	6.8211e-05	3	Igfbp4
5.31433e-09	-0.728033	0.584	0.695	6.88897e-05	3	Mapk14
5.40911e-09	-0.844712	0.292	0.498	7.01183e-05	3	Plpp5
5.55879e-09	0.701118	0.665	0.506	7.20585e-05	3	Tardbp
5.58929e-09	-1.01811	0.275	0.459	7.2454e-05	3	Itpr2
5.965e-09	-0.333348	0.974	0.979	7.73243e-05	3	H2aj
6.00826e-09	0.673152	0.725	0.574	7.78851e-05	3	Riok3
6.03793e-09	-0.158683	1	1	7.82697e-05	3	Rpl27a
6.11221e-09	-0.973278	0.275	0.469	7.92326e-05	3	Zfp652
6.12671e-09	-0.772895	0.386	0.566	7.94206e-05	3	Sipa1
6.14905e-09	0.747792	0.614	0.433	7.97101e-05	3	Psmc6
6.15456e-09	-0.761657	0.369	0.559	7.97816e-05	3	Adipor1
6.16601e-09	-0.597147	0.524	0.698	7.99299e-05	3	Skil
6.24221e-09	-1.25128	0.137	0.322	8.09178e-05	3	Pmm1
6.25611e-09	0.381616	1	1	8.1098e-05	3	Rps29
6.27384e-09	-1.98394	0.06	0.221	8.13277e-05	3	Col23a1
6.31261e-09	2.42394	0.056	0.009	8.18304e-05	3	Glt1d1
6.34641e-09	-1.40352	0.193	0.37	8.22686e-05	3	Mfsd6
6.35437e-09	0.50845	0.888	0.723	8.23717e-05	3	Tcea1
6.37041e-09	0.570218	0.725	0.548	8.25796e-05	3	Psmb7
6.44567e-09	0.591534	0.742	0.608	8.35553e-05	3	Rnf7
6.44752e-09	0.620455	0.923	0.871	8.35792e-05	3	Bola2
6.4618e-09	-0.97637	0.262	0.449	8.37643e-05	3	Card9
6.50125e-09	0.805646	0.682	0.551	8.42757e-05	3	Shisa5
6.59045e-09	-1.26495	0.133	0.318	8.54321e-05	3	Plekhg3
6.658e-09	2.3244	0.069	0.014	8.63077e-05	3	Paqr8
6.74309e-09	2.22925	0.112	0.033	8.74106e-05	3	Plxdc2
7.1374e-09	0.508028	0.837	0.673	9.25221e-05	3	Map1lc3b
7.26298e-09	3.37687	0.047	0.007	9.41501e-05	3	Abca1
7.35436e-09	0.419276	0.906	0.776	9.53345e-05	3	Mrps24
7.44444e-09	0.691961	0.635	0.494	9.65022e-05	3	Sar1a
7.51469e-09	2.39312	0.099	0.027	9.74129e-05	3	Heg1
7.61664e-09	0.488114	0.884	0.765	9.87346e-05	3	Rab14
7.62081e-09	-1.04032	0.279	0.464	9.87885e-05	3	Slc16a6
7.66146e-09	-1.29676	0.12	0.303	9.93156e-05	3	Ksr1
7.87187e-09	3.3244	0.043	0.006	0.000102043	3	Tmem108
7.94451e-09	0.441716	0.901	0.769	0.000102985	3	Hnrnpd
8.01275e-09	0.451119	0.897	0.754	0.000103869	3	Sarnp
8.37741e-09	-0.456685	0.712	0.844	0.000108596	3	Cd24a
8.80986e-09	-0.975992	0.335	0.52	0.000114202	3	Rptor
8.92454e-09	-0.469392	0.82	0.889	0.000115689	3	Taok3
8.92617e-09	-1.29368	0.189	0.372	0.00011571	3	Rnf150
9.20882e-09	2.37331	0.06	0.011	0.000119374	3	Tha1
9.32155e-09	0.990091	0.352	0.195	0.000120835	3	Arhgap26.1
9.33136e-09	-0.57239	0.824	0.886	0.000120962	3	Dpp4
9.40524e-09	1.21398	0.592	0.437	0.00012192	3	Ifi27l2a
9.41016e-09	-0.139272	1	1	0.000121984	3	Rps13
9.90779e-09	0.514188	0.841	0.694	0.000128435	3	Eif4h
9.94538e-09	1.34712	0.18	0.072	0.000128922	3	Gvin1
1.02629e-08	1.66144	0.099	0.027	0.000133038	3	Prnp
1.09879e-08	-0.820144	0.403	0.571	0.000142436	3	Milr1
1.10079e-08	3.3244	0.034	0.003	0.000142696	3	Gm21748
1.10293e-08	-0.312306	0.966	0.979	0.000142973	3	Srsf5
1.12071e-08	1.90937	0.034	0.003	0.000145278	3	Ly6c2
1.12589e-08	0.611842	0.708	0.55	0.000145949	3	Ap2m1
1.12722e-08	0.964638	0.421	0.26	0.000146122	3	RPS6KA4
1.14835e-08	1.06968	0.395	0.233	0.000148861	3	Txndc5
1.15402e-08	-0.847789	0.352	0.524	0.000149596	3	Rnaset2b
1.16203e-08	0.489316	0.867	0.706	0.000150634	3	Pdcd5
1.23772e-08	-0.994712	0.185	0.382	0.000160446	3	Ptpro
1.24811e-08	0.57517	0.798	0.679	0.000161792	3	Tmed9
1.249e-08	-0.353701	0.979	0.994	0.000161907	3	Ubc
1.25903e-08	-1.47485	0.142	0.318	0.000163208	3	Bcl2l14
1.3151e-08	-0.553212	0.631	0.769	0.000170477	3	Flt3
1.32734e-08	1.08938	0.202	0.086	0.000172063	3	Dram1
1.33857e-08	2.37331	0.056	0.01	0.000173519	3	Cd37
1.34845e-08	-0.953378	0.245	0.431	0.000174799	3	Tbc1d10c
1.35122e-08	0.614949	0.648	0.487	0.000175158	3	Snrpa
1.44343e-08	0.523307	0.807	0.667	0.000187111	3	Vps29
1.44732e-08	0.644402	0.635	0.496	0.000187616	3	Cops6
1.45049e-08	0.854261	0.502	0.355	0.000188027	3	Chmp2b
1.45056e-08	-1.93546	0.073	0.231	0.000188037	3	Ift172
1.46795e-08	-1.1757	0.202	0.386	0.000190291	3	Cntln
1.49941e-08	2.08562	0.09	0.024	0.000194368	3	Acss1
1.51522e-08	-0.810626	0.464	0.626	0.000196418	3	Lrch1
1.51982e-08	0.677557	0.635	0.494	0.000197014	3	Mrpl51
1.52078e-08	-0.274391	0.987	0.982	0.000197138	3	H2-DMa
1.52669e-08	1.03285	0.412	0.257	0.000197905	3	Mllt6
1.55576e-08	-1.20903	0.206	0.385	0.000201674	3	Map4k3
1.68089e-08	2.23325	0.09	0.024	0.000217893	3	Car13
1.68971e-08	-0.320497	0.97	0.975	0.000219037	3	Gabarapl2
1.70263e-08	0.665956	0.648	0.527	0.000220712	3	Cltb
1.70609e-08	0.476872	0.863	0.697	0.00022116	3	Snrpc
1.72864e-08	-0.809722	0.292	0.485	0.000224084	3	Scarb2
1.73864e-08	0.961472	0.369	0.214	0.00022538	3	Psmg3
1.76364e-08	-0.75075	0.524	0.642	0.00022862	3	Bin1
1.77332e-08	-1.05988	0.185	0.374	0.000229875	3	Pde7a
1.83708e-08	-0.52717	0.712	0.803	0.00023814	3	Creg1
1.99704e-08	-1.72484	0.107	0.269	0.000258876	3	Slc25a33
2.02088e-08	-0.674158	0.541	0.668	0.000261966	3	Lmo2
2.02665e-08	0.450228	0.858	0.711	0.000262715	3	Tcp1
2.03832e-08	0.43832	0.953	0.858	0.000264228	3	Mpc1
2.05294e-08	-3.3967	0.013	0.143	0.000266123	3	Vit
2.06016e-08	0.418653	0.953	0.889	0.000267058	3	Tmem160
2.11017e-08	0.724092	0.549	0.377	0.000273542	3	Elp5
2.11248e-08	0.504579	0.803	0.641	0.00027384	3	Fermt3
2.11293e-08	0.217675	0.871	0.746	0.000273899	3	Tubb5
2.14058e-08	-0.871715	0.532	0.638	0.000277483	3	Prkar2a
2.15791e-08	-0.625024	0.738	0.795	0.00027973	3	Gpr183
2.17306e-08	1.24391	0.223	0.103	0.000281693	3	Dohh
2.19652e-08	0.399264	0.987	0.934	0.000284735	3	Sh3glb1
2.22922e-08	-1.14086	0.343	0.499	0.000288974	3	Specc1l
2.24237e-08	-1.64369	0.103	0.268	0.000290678	3	Arhgef3
2.25167e-08	-1.28046	0.129	0.302	0.000291884	3	Fam102b
2.26119e-08	2.66144	0.047	0.007	0.000293118	3	Tbc1d2
2.2754e-08	1.10576	0.386	0.238	0.00029496	3	Tec
2.33399e-08	0.630979	0.73	0.593	0.000302556	3	Pin4
2.34361e-08	1.03335	0.279	0.142	0.000303802	3	Phyh
2.37606e-08	1.28878	0.27	0.138	0.000308009	3	Pfkl
2.39777e-08	2.06137	0.124	0.042	0.000310822	3	Dennd11
2.39977e-08	-1.0652	0.245	0.421	0.000311082	3	Usp37
2.41014e-08	0.928165	0.408	0.256	0.000312427	3	Sipa1l3
2.42108e-08	0.913665	0.481	0.333	0.000313844	3	Sft2d2
2.48531e-08	1.15771	0.322	0.177	0.00032217	3	Serpinb1a
2.53123e-08	-0.308923	0.348	0.563	0.000328123	3	Dip2c
2.61178e-08	-0.465143	0.841	0.892	0.000338565	3	Ccnl1
2.68023e-08	0.305887	1	1	0.000347439	3	Rplp2
2.71656e-08	0.438399	0.858	0.73	0.000352148	3	Ddx39b
2.79403e-08	1.06846	0.296	0.156	0.00036219	3	Tmem120a
2.80926e-08	1.4375	0.202	0.089	0.000364165	3	Hrh2
2.86326e-08	-1.1461	0.223	0.393	0.000371164	3	Apobr
3.03447e-08	0.705619	0.614	0.452	0.000393359	3	Mtln
3.06511e-08	-0.483178	0.828	0.877	0.00039733	3	Apbb1ip
3.1669e-08	2.24194	0.09	0.025	0.000410526	3	Igf1r
3.1971e-08	0.79105	0.464	0.301	0.00041444	3	Oas1a
3.22759e-08	-1.07999	0.283	0.451	0.000418392	3	Sik2
3.28506e-08	-0.920579	0.382	0.544	0.000425843	3	Gpcpd1
3.28887e-08	5.64633	0.017	0	0.000426337	3	Plcb1
3.35541e-08	-1.5396	0.176	0.344	0.000434962	3	Cd69
3.41497e-08	-1.07845	0.236	0.411	0.000442683	3	Galnt12
3.44054e-08	-0.782598	0.425	0.584	0.000445997	3	Agpat4
3.45123e-08	0.266292	1	0.994	0.000447383	3	Taf10
3.46775e-08	-0.637407	0.481	0.642	0.000449524	3	Pxn
3.59351e-08	-0.851002	0.451	0.59	0.000465826	3	Ap1s3
3.61934e-08	-0.554818	0.433	0.62	0.000469176	3	Evl
3.7791e-08	-1.16102	0.313	0.476	0.000489885	3	Nabp1
3.78305e-08	0.713775	0.635	0.512	0.000490396	3	Txnrd1
3.79329e-08	-0.719541	0.584	0.678	0.000491725	3	Mark3
3.89594e-08	1.79007	0.107	0.033	0.000505031	3	Fkbp1b
3.89694e-08	-0.973997	0.313	0.481	0.000505161	3	Plcl2
3.95879e-08	0.486067	0.893	0.767	0.000513178	3	G3bp1
4.03048e-08	-0.841198	0.601	0.689	0.000522471	3	Gcnt2
4.04767e-08	0.628409	0.648	0.521	0.0005247	3	Psmd6
4.17515e-08	5.3244	0.013	0	0.000541225	3	C5ar1
4.20629e-08	0.462514	0.824	0.667	0.000545262	3	Eif5b
4.21998e-08	-1.87268	0.064	0.214	0.000547035	3	Cd180
4.28704e-08	0.250291	0.901	0.847	0.000555729	3	Txn1
4.33782e-08	0.556877	0.73	0.614	0.000562311	3	Rex1bd
4.39826e-08	0.868834	0.519	0.38	0.000570147	3	Sys1
4.41117e-08	-1.46741	0.137	0.304	0.00057182	3	Jmy
4.47464e-08	3.3244	0.034	0.004	0.000580047	3	Serpina3f
4.49142e-08	0.456211	0.768	0.613	0.000582223	3	Cyc1
4.56043e-08	-0.703612	0.232	0.431	0.000591169	3	Myof
4.66193e-08	0.728601	0.562	0.406	0.000604325	3	Pigx
4.87062e-08	-0.607436	0.614	0.742	0.000631378	3	Pdlim5
4.88527e-08	0.501035	0.807	0.644	0.000633278	3	Zcrb1
5.01942e-08	-0.657192	0.597	0.696	0.000650668	3	Degs1
5.02569e-08	-0.811789	0.378	0.542	0.00065148	3	I830077J02Rik
5.04841e-08	1.28159	0.245	0.121	0.000654425	3	Tnfrsf21
5.12155e-08	0.475417	0.837	0.688	0.000663906	3	Cmpk1
5.13498e-08	1.8219	0.107	0.034	0.000665648	3	Tmem263
5.29374e-08	-0.900077	0.339	0.514	0.000686227	3	Aph1c
5.31302e-08	1.14648	0.258	0.13	0.000688726	3	Selenom
5.4933e-08	0.981258	0.343	0.198	0.000712096	3	Amdhd2
5.56269e-08	1.73944	0.107	0.034	0.000721092	3	Nab2
5.58827e-08	0.302588	0.991	0.963	0.000724407	3	Akr1a1
5.63564e-08	0.455628	0.871	0.724	0.000730548	3	Chchd1
5.68356e-08	-0.802175	0.365	0.524	0.00073676	3	Maff
5.69077e-08	0.817363	0.481	0.328	0.000737694	3	Dmac1
5.75682e-08	0.932085	0.391	0.242	0.000746256	3	Gmppb
5.93624e-08	0.937484	0.472	0.335	0.000769515	3	Ahsa2
5.93793e-08	0.618628	0.73	0.561	0.000769734	3	Eif3j1
5.97911e-08	1.6704	0.124	0.043	0.000775072	3	Kbtbd11
5.98188e-08	-1.14098	0.18	0.354	0.000775432	3	Hlcs
6.08421e-08	0.461237	0.764	0.593	0.000788697	3	Uck2
6.15967e-08	-1.29276	0.15	0.319	0.000798478	3	Ipcef1
6.32661e-08	2.94589	0.039	0.005	0.000820118	3	Flacc1
6.32661e-08	2.94589	0.039	0.005	0.000820118	3	Tnfsf12
6.45227e-08	-0.662811	0.665	0.766	0.000836408	3	Diaph2
6.51661e-08	2.55887	0.039	0.005	0.000844749	3	Il12rb2
6.93514e-08	0.832413	0.455	0.301	0.000899002	3	Plcl1
7.25601e-08	-0.714578	0.232	0.417	0.000940596	3	Tle4
7.30106e-08	0.318233	0.983	0.95	0.000946437	3	Dad1
7.37502e-08	0.559302	0.768	0.648	0.000956024	3	Uqcrc1
7.52971e-08	0.290768	0.983	0.951	0.000976076	3	Edf1
7.6175e-08	-0.924316	0.322	0.487	0.000987457	3	Mospd2
7.714e-08	0.485416	0.768	0.633	0.000999966	3	Dnajc19
7.82816e-08	-0.921433	0.373	0.524	0.00101476	3	Rfx7
7.87897e-08	1.0507	0.258	0.13	0.00102135	3	Gvin2
7.93801e-08	2.26139	0.129	0.047	0.001029	3	Hemk1
7.96322e-08	-0.959831	0.24	0.419	0.00103227	3	Smyd3
8.04771e-08	1.20057	0.12	0.041	0.00104322	3	Aff3
8.11727e-08	0.358696	0.961	0.904	0.00105224	3	Arf1
8.23696e-08	0.682083	0.601	0.462	0.00106776	3	Ddx39a
8.34418e-08	-3.28539	0.017	0.141	0.00108166	3	Sntb1
8.35036e-08	0.593578	0.751	0.66	0.00108246	3	Mrps15
8.59297e-08	0.248383	0.991	0.98	0.00111391	3	Nedd8
8.59889e-08	2.80503	0.069	0.016	0.00111467	3	Niban2
8.77131e-08	-0.692606	0.502	0.664	0.00113702	3	Cdkn1b
8.79093e-08	-0.181374	0.979	0.983	0.00113957	3	Lgals3
8.98469e-08	0.663645	0.627	0.484	0.00116469	3	Hypk
9.10827e-08	0.989585	0.429	0.278	0.00118071	3	Cndp2
9.12386e-08	-0.738529	0.446	0.595	0.00118273	3	Pygl
9.25745e-08	1.85265	0.536	0.424	0.00120004	3	Zeb2
9.37795e-08	1.17957	0.318	0.178	0.00121566	3	Lfng
9.53668e-08	-2.68202	0.026	0.153	0.00123624	3	Tnfsf13b
9.74605e-08	0.550534	0.738	0.597	0.00126338	3	Rab1a
9.82669e-08	-1.16745	0.137	0.303	0.00127383	3	Arl11
9.83905e-08	1.43688	0.146	0.056	0.00127544	3	Slc37a3
1.00393e-07	0.371351	0.884	0.734	0.00130139	3	Ikbkb
1.00435e-07	0.457448	0.837	0.69	0.00130193	3	Aurkaip1
1.0084e-07	0.837367	0.459	0.313	0.00130719	3	Pfdn4
1.01554e-07	0.520942	0.871	0.797	0.00131644	3	Hnrnpm
1.0176e-07	-0.595693	0.592	0.703	0.00131912	3	Spg21
1.03409e-07	-0.892378	0.202	0.379	0.00134049	3	Tnfrsf11a
1.04194e-07	-1.961	0.056	0.196	0.00135066	3	Egfl8
1.07233e-07	0.684399	0.79	0.645	0.00139006	3	Pgk1
1.07379e-07	-0.554806	0.571	0.692	0.00139195	3	Adipor2
1.10227e-07	-0.438021	0.983	0.951	0.00142888	3	Runx1
1.12877e-07	-1.02974	0.236	0.402	0.00146322	3	Abl1
1.12954e-07	0.460022	0.888	0.772	0.00146423	3	Ubxn4
1.15783e-07	-0.700669	0.575	0.68	0.00150089	3	Srgap3
1.19376e-07	-0.843798	0.279	0.458	0.00154748	3	Exoc6
1.20408e-07	0.502606	0.815	0.682	0.00156085	3	Mkrn1
1.21956e-07	-0.633976	0.957	0.957	0.00158092	3	Kpna4
1.24117e-07	-0.905603	0.249	0.427	0.00160893	3	Bcor
1.24423e-07	-0.563982	0.639	0.736	0.00161289	3	Klf13
1.2541e-07	1.54791	0.167	0.071	0.00162569	3	Scamp1
1.25449e-07	-0.623965	0.455	0.624	0.0016262	3	Slc4a7
1.25824e-07	-1.48295	0.099	0.252	0.00163105	3	Clec4b2
1.27682e-07	-1.02494	0.262	0.424	0.00165514	3	Uty
1.29252e-07	1.42493	0.069	0.016	0.0016755	3	Cd79b
1.30553e-07	1.64924	0.112	0.037	0.00169236	3	Tmem65
1.31387e-07	0.829479	0.438	0.29	0.00170317	3	Map2k3
1.33313e-07	0.5575	0.648	0.493	0.00172813	3	Mrpl15
1.33734e-07	0.616395	0.597	0.459	0.0017336	3	Smarcb1
1.34606e-07	-0.514684	0.67	0.781	0.0017449	3	Ctnnd2
1.35891e-07	0.512724	0.85	0.675	0.00176155	3	Lta4h
1.35948e-07	-1.27874	0.155	0.317	0.00176229	3	Camkmt
1.36275e-07	0.409849	0.906	0.799	0.00176653	3	P4hb
1.37057e-07	0.478544	0.906	0.786	0.00177667	3	Mrfap1
1.38153e-07	0.758141	0.571	0.429	0.00179088	3	Glod4
1.38561e-07	-1.17435	0.185	0.349	0.00179617	3	Rhof
1.41836e-07	0.427672	0.841	0.717	0.00183862	3	Rbis
1.4227e-07	-0.771078	0.3	0.483	0.00184424	3	Pkig
1.43076e-07	3.73944	0.026	0.002	0.00185469	3	Sema4b
1.43166e-07	-0.905504	0.326	0.488	0.00185586	3	Maco1
1.4638e-07	-0.74636	0.635	0.726	0.00189752	3	Fam117b
1.47139e-07	0.867978	0.403	0.258	0.00190736	3	Erlin2
1.47284e-07	2.73944	0.026	0.002	0.00190924	3	Kdr
1.4906e-07	0.425063	0.854	0.716	0.00193226	3	Mrpl57
1.50088e-07	-2.90442	0.017	0.137	0.00194559	3	Gpr34
1.51341e-07	0.540558	0.914	0.83	0.00196184	3	Ms4a6c
1.5375e-07	-0.991417	0.232	0.404	0.00199306	3	Kdm4a
1.54202e-07	-1.16269	0.185	0.35	0.00199892	3	Trit1
1.54803e-07	-1.13374	0.163	0.329	0.00200671	3	Rab3ip
1.54816e-07	-0.341757	0.97	0.988	0.00200688	3	Rap1b
1.56093e-07	3.04429	0.043	0.007	0.00202343	3	Prima1
1.56949e-07	-0.676241	0.369	0.554	0.00203453	3	Sp140
1.57017e-07	-0.58061	0.446	0.613	0.00203541	3	Abcg3
1.57098e-07	-1.20516	0.223	0.389	0.00203647	3	Spred2
1.60082e-07	-0.837124	0.408	0.552	0.00207515	3	Ero1b
1.66684e-07	-0.493221	0.828	0.883	0.00216072	3	Jmjd1c
1.67598e-07	1.43278	0.197	0.092	0.00217258	3	Cldn1
1.686e-07	-0.648694	0.361	0.543	0.00218556	3	Msmo1
1.687e-07	-0.519875	0.781	0.891	0.00218685	3	Jun
1.69363e-07	2.02323	0.069	0.017	0.00219545	3	Lrp8
1.79476e-07	-0.864042	0.236	0.417	0.00232655	3	Ttc39b
1.81425e-07	-0.968686	0.288	0.457	0.00235182	3	Gramd1b
1.81578e-07	-0.881428	0.262	0.444	0.00235379	3	N4bp2l1
1.82387e-07	1.14458	0.296	0.169	0.00236428	3	Hs3st3b1
1.82606e-07	0.326306	0.828	0.675	0.00236713	3	Bmp2k
1.83951e-07	-0.765587	0.704	0.759	0.00238456	3	Tbc1d1
1.83976e-07	0.512525	0.755	0.6	0.00238488	3	Eif1a
1.87711e-07	2.3244	0.039	0.006	0.0024333	3	Gria3
1.88678e-07	2.99278	0.112	0.039	0.00244583	3	Selenop
1.9817e-07	0.522991	0.768	0.647	0.00256888	3	Larp1
2.00778e-07	-0.825759	0.249	0.426	0.00260269	3	Klri1
2.06082e-07	-1.45616	0.124	0.276	0.00267144	3	Rnf157
2.10849e-07	0.934013	0.322	0.186	0.00273324	3	Slc7a5
2.15017e-07	-1.0705	0.155	0.314	0.00278727	3	Slc20a1
2.23777e-07	0.297119	0.974	0.944	0.00290081	3	Pak2
2.26214e-07	-0.440598	0.803	0.853	0.00293241	3	Anxa6
2.28776e-07	1.01782	0.395	0.259	0.00296563	3	Ifi203
2.31504e-07	-0.702347	0.472	0.603	0.00300099	3	Lgals9
2.32327e-07	0.80557	0.202	0.092	0.00301166	3	Fnbp1l
2.35692e-07	-0.125527	1	1	0.00305527	3	Rpl23
2.36289e-07	0.567977	0.631	0.493	0.00306302	3	Psmd12
2.37953e-07	-0.368464	0.948	0.971	0.00308458	3	Ptms
2.42797e-07	0.624409	0.558	0.398	0.00314737	3	Hsph1
2.46577e-07	1.33782	0.236	0.122	0.00319638	3	Adam15
2.52899e-07	0.793393	0.464	0.328	0.00327833	3	Ptcd2
2.53054e-07	1.89698	0.09	0.027	0.00328034	3	Il1rap
2.57179e-07	0.972296	0.352	0.216	0.00333381	3	Renbp
2.58786e-07	-0.646144	0.639	0.735	0.00335464	3	Zc3hav1
2.60652e-07	0.635489	0.837	0.717	0.00337884	3	Rpn1
2.62504e-07	-1.16354	0.15	0.309	0.00340284	3	Nbeal2
2.64552e-07	-0.55172	0.545	0.665	0.00342939	3	Rasgrp4
2.66043e-07	-0.912037	0.253	0.416	0.00344872	3	Actr1b
2.70804e-07	1.77843	0.112	0.039	0.00351043	3	Ifi211
2.81982e-07	-0.961	0.3	0.453	0.00365533	3	Kmt2a
2.86645e-07	0.531089	0.798	0.669	0.00371578	3	Ndufs8
2.9956e-07	0.39661	0.97	0.902	0.00388319	3	Pafah1b1
3.02359e-07	0.350743	0.957	0.795	0.00391948	3	Ube2l3
3.05777e-07	0.608059	0.609	0.465	0.00396379	3	Slirp
3.07685e-07	0.74157	0.391	0.241	0.00398852	3	Czib
3.11336e-07	-0.604183	0.489	0.629	0.00403585	3	Septin6
3.12937e-07	1.05591	0.227	0.112	0.00405661	3	Mtus1
3.13096e-07	-0.532287	0.742	0.805	0.00405867	3	Clk1
3.20236e-07	-1.18716	0.163	0.317	0.00415122	3	Nsdhl
3.20695e-07	-0.974218	0.262	0.428	0.00415717	3	Kdm2b
3.22607e-07	0.282028	0.974	0.928	0.00418196	3	Ran
3.25271e-07	2.4243	0.116	0.042	0.00421648	3	Timd4
3.28489e-07	-0.171855	1	1	0.0042582	3	Rpl3
3.31892e-07	-1.71513	0.06	0.196	0.00430232	3	Timeless
3.34222e-07	2.3244	0.052	0.01	0.00433252	3	Azin2
3.3678e-07	-0.982373	0.245	0.402	0.00436568	3	Trim26
3.40277e-07	1.6082	0.12	0.044	0.00441101	3	Ramp1
3.44811e-07	0.425696	0.983	0.957	0.00446979	3	Dbi
3.45642e-07	-1.49029	0.103	0.249	0.00448055	3	Tbc1d31
3.47898e-07	0.587996	0.764	0.615	0.00450981	3	Dhx15
3.56252e-07	2.20241	0.06	0.014	0.00461809	3	Spred3
3.56395e-07	2.16686	0.077	0.021	0.00461995	3	Nrp1
3.64642e-07	-0.307089	0.996	0.987	0.00472686	3	D8Ertd738e
3.69419e-07	3.3244	0.03	0.003	0.00478878	3	Spn
3.72767e-07	-0.653354	0.532	0.656	0.00483218	3	Cd244a
3.72918e-07	-1.32115	0.107	0.254	0.00483414	3	Mical3
3.75037e-07	0.221339	1	0.993	0.00486161	3	Arpc5
3.75357e-07	0.992889	0.343	0.208	0.00486575	3	Mapk6
3.78482e-07	1.15882	0.202	0.096	0.00490626	3	Ptpn3
3.79806e-07	3.00247	0.03	0.003	0.00492343	3	Padi2
3.80064e-07	-0.591543	0.489	0.635	0.00492676	3	Lrrc25
3.80256e-07	-1.20333	0.146	0.303	0.00492926	3	Stard9
3.80588e-07	-0.132401	1	1	0.00493357	3	Rplp1
3.80983e-07	-2.18735	0.021	0.138	0.00493868	3	Arap3
3.85676e-07	-0.430934	0.781	0.837	0.00499952	3	Tmem59
3.91331e-07	0.589176	0.618	0.466	0.00507282	3	Phb
4.04196e-07	-0.670231	0.511	0.641	0.00523959	3	Itprid2
4.05843e-07	1.6423	0.176	0.08	0.00526094	3	Septin3
4.07267e-07	-0.700324	0.468	0.603	0.00527941	3	Irs2
4.19124e-07	0.784013	0.412	0.268	0.00543311	3	Nudt16l1
4.2364e-07	-1.50518	0.082	0.222	0.00549164	3	Dnmbp
4.24321e-07	0.424897	0.97	0.897	0.00550047	3	Msn
4.30525e-07	0.734882	0.472	0.323	0.0055809	3	Rps19bp1
4.31584e-07	-0.703667	0.76	0.802	0.00559462	3	St8sia4
4.41189e-07	0.7787	0.429	0.278	0.00571914	3	Parp14
4.43454e-07	-1.44421	0.107	0.251	0.00574849	3	Fmnl3
4.51106e-07	-0.134608	1	1	0.00584769	3	Rpl26
4.59375e-07	-0.826312	0.339	0.494	0.00595487	3	Parp4
4.60291e-07	-1.20472	0.155	0.308	0.00596675	3	Scmh1
4.60986e-07	-0.552023	0.515	0.671	0.00597576	3	Kmt2c
4.61056e-07	-1.72256	0.06	0.193	0.00597667	3	Lpin1
4.65467e-07	-0.71399	0.382	0.559	0.00603385	3	Lpcat2
4.7413e-07	-0.627883	0.738	0.791	0.00614615	3	Phlpp1
4.76472e-07	-0.871995	0.223	0.392	0.0061765	3	Ankrd27
4.84797e-07	0.777284	0.536	0.379	0.00628442	3	Spcs3
4.87828e-07	0.503055	0.833	0.718	0.00632371	3	C1qbp
4.98524e-07	-0.871285	0.253	0.416	0.00646237	3	Ccdc107
5.14008e-07	-1.09431	0.189	0.343	0.00666309	3	Prss30
5.22856e-07	-1.38571	0.112	0.259	0.00677779	3	Rab30
5.24267e-07	-1.24204	0.159	0.314	0.00679607	3	Mmd
5.26752e-07	0.653731	0.536	0.386	0.00682829	3	Apaf1
5.28518e-07	-0.928263	0.202	0.366	0.00685118	3	Gcnt1
5.34949e-07	1.98737	0.073	0.02	0.00693455	3	Tmem221
5.38028e-07	-0.736372	0.446	0.58	0.00697445	3	Stk38
5.38424e-07	-0.806168	0.408	0.544	0.00697959	3	Rab43
5.3861e-07	-0.238871	1	0.997	0.00698201	3	Gdi2
5.4239e-07	-0.403518	0.764	0.832	0.007031	3	Adam19
5.44566e-07	1.14307	0.33	0.2	0.00705921	3	Lztfl1
5.47783e-07	1.83502	0.073	0.02	0.00710091	3	Satb1
5.51392e-07	-1.02932	0.253	0.417	0.00714769	3	Itpkb
5.60987e-07	0.751824	0.588	0.46	0.00727208	3	Pdia4
5.62356e-07	1.01029	0.266	0.144	0.00728983	3	Bcl2l12
5.646e-07	0.545047	0.661	0.537	0.00731891	3	Commd7
5.82475e-07	0.1259	0.146	0.326	0.00755062	3	Gp2
6.0415e-07	0.77929	0.361	0.22	0.00783159	3	Rrp15
6.0924e-07	0.629387	0.609	0.476	0.00789757	3	Ccdc59
6.13491e-07	-0.690068	0.288	0.454	0.00795269	3	Csnk1e
6.18035e-07	0.656106	0.545	0.41	0.00801159	3	Snrnp27
6.28262e-07	-2.15595	0.026	0.142	0.00814416	3	Tnik
6.28898e-07	1.05431	0.185	0.084	0.0081524	3	Helz2
6.66711e-07	-0.617078	0.661	0.73	0.00864257	3	Ndel1
6.71123e-07	0.773315	0.219	0.108	0.00869977	3	Gnb4
6.86637e-07	-1.01248	0.163	0.317	0.00890087	3	Scarb1
6.94706e-07	-1.06492	0.167	0.323	0.00900548	3	Dtx3
7.14457e-07	-1.04532	0.227	0.392	0.0092615	3	H1f0
7.25825e-07	1.58332	0.12	0.045	0.00940887	3	Cdc42ep4
7.32426e-07	0.792682	0.588	0.463	0.00949443	3	Snx2
7.38602e-07	0.712621	0.464	0.318	0.0095745	3	Tpd52l2
7.54913e-07	1.28693	0.15	0.063	0.00978593	3	Aldh1b1
7.70951e-07	-0.608175	0.386	0.539	0.00999384	3	Sult1a1

## Sheet: Cluster 4
p_val	avg_log2FC	pct.1	pct.2	p_val_adj	cluster	gene
1.92579e-236	7.04146	0.828	0.066	2.4964e-232	4	Ccl22
3.35085e-227	7.8399	0.576	0.017	4.3437e-223	4	Cacnb3
1.10762e-214	5.49047	0.783	0.065	1.43581e-210	4	Il4i1
6.15611e-211	6.43156	0.54	0.016	7.98017e-207	4	Lad1
1.26011e-190	6.69347	0.758	0.076	1.63348e-186	4	Ccr7
7.80999e-189	6.76657	0.455	0.01	1.01241e-184	4	Ankrd33b
1.10279e-185	4.89474	0.747	0.073	1.42955e-181	4	Mreg
2.08671e-167	6.99921	0.419	0.011	2.705e-163	4	Nudt17
8.64162e-166	7.10908	0.359	0.004	1.12021e-161	4	Adcy6
4.49513e-152	4.62938	0.626	0.058	5.82704e-148	4	Fnbp1l
1.17103e-137	6.20219	0.419	0.019	1.51801e-133	4	Car2
1.35907e-130	6.75128	0.586	0.065	1.76176e-126	4	Fscn1
6.26967e-130	4.96558	0.652	0.084	8.12738e-126	4	Marcksl1
2.42818e-128	4.89638	0.667	0.095	3.14765e-124	4	Rftn1
2.30594e-125	6.60137	0.328	0.01	2.98919e-121	4	Slco5a1
7.75075e-124	4.38317	0.808	0.172	1.00473e-119	4	Ccl17
4.18577e-122	5.91461	0.303	0.007	5.42602e-118	4	Fas
1.79106e-121	4.21762	0.525	0.049	2.32175e-117	4	Il7r
5.09115e-118	3.53608	0.914	0.304	6.59966e-114	4	Relb
7.75923e-116	5.90263	0.338	0.014	1.00583e-111	4	Cdkn2b
4.32759e-114	4.64403	0.414	0.028	5.60986e-110	4	Adora2a
3.10085e-112	3.59705	0.697	0.122	4.01964e-108	4	Foxp4
8.26628e-109	5.51931	0.308	0.011	1.07156e-104	4	Snn
1.97493e-106	4.67837	0.586	0.086	2.5601e-102	4	Cd63
3.36267e-102	3.48683	0.914	0.354	4.35903e-98	4	Basp1
1.39457e-99	3.76587	0.783	0.208	1.80778e-95	4	Arl5c
3.83376e-99	4.10427	0.465	0.048	4.9697e-95	4	Nectin2
4.69027e-95	3.08671	0.96	0.436	6.08e-91	4	Gadd45b
2.92085e-94	3.10914	0.843	0.264	3.7863e-90	4	Map4k4
1.1867e-91	5.04727	0.313	0.018	1.53832e-87	4	Ikzf4
1.57419e-91	4.45094	0.369	0.03	2.04062e-87	4	Mmp25
3.69656e-91	3.76827	0.652	0.128	4.79185e-87	4	Slc7a11
1.06031e-90	5.73271	0.227	0.005	1.37448e-86	4	Nipal1
6.92109e-89	4.49144	0.263	0.011	8.97181e-85	4	Car13
2.36169e-88	3.04491	0.869	0.328	3.06146e-84	4	Traf1
1.5627e-86	3.90972	0.49	0.068	2.02573e-82	4	Nck2
8.67612e-86	6.19368	0.217	0.005	1.12469e-81	4	Col27a1
5.73009e-84	3.72168	0.727	0.205	7.42792e-80	4	Socs2
4.47134e-82	2.86351	0.914	0.485	5.7962e-78	4	Zfp36l1
3.33562e-81	-2.00565	0.677	0.994	4.32396e-77	4	Ly6e
4.35261e-81	2.35342	0.97	0.82	5.64229e-77	4	Marcks
8.85968e-81	2.05289	1	0.733	1.14848e-76	4	Etv3
1.36354e-80	4.66497	0.48	0.073	1.76756e-76	4	Anxa3
2.94621e-80	3.20958	0.707	0.184	3.81917e-76	4	H2-Q7
9.31977e-79	4.55583	0.343	0.031	1.20812e-74	4	Adgrg6
1.75937e-78	-2.56043	0.475	0.951	2.28067e-74	4	Alox5ap
4.8466e-78	4.50671	0.318	0.025	6.28264e-74	4	Serinc5
3.07005e-77	1.7258	1	0.95	3.9797e-73	4	Rel
4.75364e-76	2.46388	0.965	0.657	6.16214e-72	4	Bcl2a1b
8.31252e-76	6.38806	0.167	0.002	1.07755e-71	4	Efna2
2.80779e-75	2.88298	0.778	0.263	3.63974e-71	4	Cflar
4.36301e-75	5.09352	0.247	0.013	5.65578e-71	4	Tnfrsf9
5.97193e-75	2.74801	0.929	0.625	7.74141e-71	4	Tbc1d8
3.73513e-74	3.61762	0.788	0.291	4.84185e-70	4	Cd40
3.56611e-73	5.06032	0.298	0.024	4.62275e-69	4	Strip2
9.57619e-73	-1.53128	0.808	0.997	1.24136e-68	4	H2-DMa
1.92591e-72	3.11792	0.894	0.578	2.49656e-68	4	Samsn1
4.74511e-72	2.75385	0.869	0.462	6.15108e-68	4	Cyria
9.20356e-72	3.11439	0.727	0.226	1.19306e-67	4	Stat5a
9.74015e-72	3.31621	0.465	0.073	1.26262e-67	4	Tmem63b
2.33097e-71	2.14786	0.985	0.817	3.02164e-67	4	Bcl2a1d
7.04838e-71	2.88955	0.808	0.306	9.13682e-67	4	Pdcd1lg2
1.59959e-70	-1.60862	0.747	0.993	2.07355e-66	4	Ptpn18
4.64724e-69	4.39734	0.313	0.029	6.02422e-65	4	Nrp2
9.5809e-68	-1.65063	0.854	0.998	1.24197e-63	4	Psap
2.30924e-67	7.5349	0.131	0	2.99347e-63	4	Tnnt2
3.89071e-67	3.09289	0.854	0.438	5.04353e-63	4	Tbc1d4
5.22149e-67	3.7854	0.414	0.063	6.76861e-63	4	Hsf2
7.04199e-67	1.97212	1	1	9.12853e-63	4	Ftl1
8.24951e-67	2.82807	0.889	0.506	1.06938e-62	4	Pik3r1
1.38991e-66	3.11656	0.621	0.171	1.80174e-62	4	Arhgef40
1.84962e-66	2.82008	0.773	0.322	2.39766e-62	4	Aebp2
7.14721e-66	2.11653	0.975	0.688	9.26493e-62	4	Cd274
2.56713e-65	2.81071	0.677	0.209	3.32777e-61	4	Rras2
3.32462e-65	2.4876	0.884	0.54	4.30971e-61	4	Lrrk1
4.07676e-64	2.64711	0.702	0.235	5.2847e-60	4	Mllt6
4.43942e-64	4.19576	0.53	0.117	5.75481e-60	4	Fabp5
8.09673e-64	-2.67857	0.273	0.845	1.04958e-59	4	Unc119
1.39449e-63	-1.59948	0.667	0.989	1.80768e-59	4	Fxyd5
1.08676e-62	5.00294	0.197	0.009	1.40877e-58	4	1110032F04Rik
3.2133e-62	1.9895	0.98	0.708	4.1654e-58	4	Dusp5
5.58189e-62	2.60153	0.823	0.372	7.2358e-58	4	Adam23
1.84991e-61	-1.59802	0.652	0.996	2.39804e-57	4	Plbd1
2.88919e-61	4.47108	0.232	0.016	3.74526e-57	4	Phldb1
2.90109e-61	4.98471	0.253	0.021	3.76068e-57	4	Stxbp6
3.33307e-61	1.62854	0.985	0.857	4.32065e-57	4	Syngr2
2.70636e-60	2.29189	0.899	0.467	3.50825e-56	4	Cdkn1a
3.31115e-60	3.20293	0.611	0.179	4.29225e-56	4	Atp6v0a1
4.3694e-60	1.65595	0.995	0.912	5.66405e-56	4	Jak2
5.71734e-60	5.0223	0.278	0.027	7.41139e-56	4	Tnfrsf4
8.8287e-60	-1.77528	0.556	0.951	1.14446e-55	4	Man2b1
1.33879e-59	2.10273	0.899	0.57	1.73547e-55	4	Cxcl16
1.73933e-59	2.6726	0.641	0.2	2.2547e-55	4	Ccser2
2.67012e-59	-1.33728	0.828	0.99	3.46128e-55	4	Erp29
5.71746e-59	3.19827	0.672	0.241	7.41155e-55	4	Pcgf5
7.97819e-59	1.96092	0.955	0.771	1.03421e-54	4	Nr4a3
1.05614e-58	2.16758	0.909	0.633	1.36907e-54	4	Clic4
2.63156e-58	2.92504	0.551	0.138	3.41129e-54	4	H2-Q6
1.21361e-57	-2.03172	0.404	0.898	1.5732e-53	4	Pld4
7.10303e-57	-1.40927	0.717	0.996	9.20766e-53	4	Gm2a
2.54205e-56	-1.58214	0.657	0.981	3.29526e-52	4	H2-DMb1
2.82233e-56	1.76495	0.99	0.894	3.65858e-52	4	Etv6
3.05104e-56	-2.20153	0.374	0.872	3.95506e-52	4	Myo1f
1.19064e-55	-2.81992	0.253	0.8	1.54343e-51	4	Iqgap2
1.31973e-55	1.71909	0.98	0.658	1.71076e-51	4	Nfkbia
1.48809e-55	-2.04319	0.444	0.881	1.92901e-51	4	Pilra
2.15842e-55	-2.16481	0.384	0.883	2.79796e-51	4	Qpct
2.16218e-55	-0.791354	1	1	2.80283e-51	4	Tmsb10
2.51833e-55	2.97528	0.419	0.076	3.26451e-51	4	Stx11
2.84393e-55	-1.05692	0.949	0.997	3.68659e-51	4	Macroh2a1
3.14955e-55	-1.614	0.813	0.983	4.08276e-51	4	Btg2
9.69916e-55	3.57794	0.773	0.393	1.2573e-50	4	Rabgap1l
1.13107e-54	2.00122	0.869	0.477	1.46621e-50	4	Icam1
1.44522e-54	2.91533	0.848	0.512	1.87343e-50	4	Tmcc3
2.82159e-54	2.72871	0.823	0.478	3.65762e-50	4	Swap70
3.41395e-54	2.24393	0.838	0.48	4.42551e-50	4	Tank
4.70325e-54	-1.94401	0.404	0.882	6.09683e-50	4	Tep1
5.44994e-54	1.97162	0.939	0.695	7.06476e-50	4	Ccnd2
1.27813e-53	2.7866	0.823	0.497	1.65684e-49	4	Ly75
1.28095e-53	2.10548	0.879	0.574	1.6605e-49	4	Tmem131l
1.99198e-53	-2.11576	0.364	0.865	2.5822e-49	4	Grn
2.35375e-53	-1.19734	0.843	0.995	3.05117e-49	4	Ldha
3.1376e-53	3.20534	0.51	0.126	4.06727e-49	4	Lima1
5.97181e-53	1.13769	1	0.944	7.74126e-49	4	Btg1
6.47949e-53	1.48962	0.995	0.764	8.39936e-49	4	Gpr132
1.83906e-52	2.52525	0.672	0.234	2.38397e-48	4	Spred1
2.31098e-52	1.94388	0.924	0.702	2.99573e-48	4	Myo1g
3.33847e-52	4.8046	0.283	0.034	4.32766e-48	4	Atxn1
3.40066e-52	-1.34351	0.793	0.975	4.40828e-48	4	Tmem14c
5.39174e-52	2.82618	0.571	0.169	6.98931e-48	4	Atp11a
1.12778e-51	5.25313	0.141	0.005	1.46194e-47	4	Rragd
1.6459e-51	2.64852	0.455	0.095	2.13358e-47	4	Il21r
1.83429e-51	2.50441	0.803	0.471	2.37779e-47	4	Bcl2a1a
2.91482e-51	2.80812	0.566	0.158	3.77849e-47	4	Lilr4b
2.94781e-51	-1.99803	0.404	0.874	3.82124e-47	4	Ms4a6c
3.28653e-51	-1.53506	0.571	0.93	4.26033e-47	4	Pak1
8.51775e-51	-1.237	0.859	0.989	1.10416e-46	4	Gsn
1.06578e-50	-1.46765	0.662	0.952	1.38157e-46	4	Ly86
2.03846e-50	5.77335	0.121	0.003	2.64245e-46	4	Igf2bp2
4.45406e-50	2.05361	0.783	0.364	5.7738e-46	4	Rnf19b
8.38813e-50	-2.19924	0.384	0.855	1.08735e-45	4	Tm6sf1
1.15606e-49	2.12662	0.722	0.307	1.49861e-45	4	Nfkb2
1.16373e-49	1.64823	0.955	0.757	1.50854e-45	4	Cd83
1.43178e-49	-1.77097	0.404	0.879	1.85601e-45	4	Itgb2
2.29028e-49	0.990106	1	0.983	2.96889e-45	4	Ctsz
2.6585e-49	2.77926	0.894	0.685	3.44621e-45	4	Tmem123
4.46558e-49	1.95427	0.965	0.852	5.78873e-45	4	Nfkb1
4.76126e-49	6.75063	0.106	0.001	6.17202e-45	4	Il2ra
1.13622e-48	-2.08575	0.354	0.823	1.47288e-44	4	Gng2
2.91938e-48	2.20115	0.677	0.263	3.78439e-44	4	Sdhaf1
3.59182e-48	3.21996	0.298	0.042	4.65608e-44	4	Sh3bp4
4.29815e-48	3.42459	0.237	0.024	5.57169e-44	4	Chst7
1.14126e-47	2.13512	0.773	0.419	1.47941e-43	4	Hivep1
1.79826e-47	-1.34981	0.783	0.978	2.33109e-43	4	Plac8
2.49148e-47	2.26193	0.813	0.481	3.22971e-43	4	Rassf3
7.57315e-47	5.96537	0.121	0.003	9.81707e-43	4	Syn3
1.20824e-46	-1.49597	0.848	0.978	1.56625e-42	4	Fos
2.00138e-46	6.04014	0.101	0.001	2.59438e-42	4	Pakap.2
2.32926e-46	-1.34848	0.707	0.962	3.01942e-42	4	Rac2
2.73542e-46	-2.21635	0.333	0.808	3.54593e-42	4	Mctp1
3.16499e-46	4.54264	0.263	0.034	4.10277e-42	4	Cd200
3.16961e-46	-2.10006	0.323	0.808	4.10877e-42	4	Ctnnd2
3.32882e-46	0.86749	1	0.999	4.31515e-42	4	H2-K1
4.11248e-46	2.28063	0.778	0.391	5.331e-42	4	Nfat5
4.92686e-46	2.54023	0.525	0.147	6.38668e-42	4	Alpk2
5.39092e-46	-1.54915	0.551	0.919	6.98825e-42	4	Itgae
5.96829e-46	2.87817	0.47	0.119	7.73669e-42	4	Rhoc
8.34137e-46	-1.61907	0.571	0.935	1.08129e-41	4	Arhgap15
1.35743e-45	-2.03945	0.475	0.872	1.75963e-41	4	Ckb
1.41607e-45	-2.19394	0.273	0.782	1.83565e-41	4	Anxa1
1.89355e-45	-1.39825	0.576	0.95	2.45461e-41	4	Cd68
2.21666e-45	2.14621	0.626	0.22	2.87345e-41	4	Bcl3
2.87477e-45	-1.4682	0.455	0.913	3.72656e-41	4	Rnase6
6.94113e-45	1.56839	0.389	0.073	8.99779e-41	4	Sdc4
9.89026e-45	4.07623	0.222	0.024	1.28207e-40	4	Slc22a4
1.01699e-44	-1.46988	0.611	0.938	1.31832e-40	4	H2-Oa
1.02359e-44	2.53907	0.5	0.135	1.32688e-40	4	Casp4
1.22866e-44	2.88027	0.434	0.104	1.59272e-40	4	Nlrc5
2.63755e-44	2.17595	0.732	0.363	3.41905e-40	4	Adap1
3.23735e-44	2.28767	0.929	0.883	4.19657e-40	4	Apol7c
3.3876e-44	-1.69563	0.5	0.892	4.39134e-40	4	Emb
3.9784e-44	-1.85204	0.359	0.829	5.15719e-40	4	Pilrb2
4.0937e-44	-1.07765	0.889	0.991	5.30667e-40	4	Tln1
5.04835e-44	2.28851	0.758	0.395	6.54418e-40	4	Birc2
6.22694e-44	-1.60256	0.505	0.902	8.07199e-40	4	Ifitm6
6.93408e-44	-1.88249	0.434	0.871	8.98864e-40	4	Slc9a9
7.57557e-44	-1.76208	0.46	0.875	9.82022e-40	4	Fgl2
1.12534e-43	-0.919335	0.96	0.995	1.45878e-39	4	Clic1
1.2603e-43	-1.07116	0.803	0.991	1.63373e-39	4	Ccdc12
1.28801e-43	5.15639	0.192	0.017	1.66964e-39	4	Slc22a23
1.30556e-43	-1.67243	0.455	0.863	1.69239e-39	4	Cd24a
1.34835e-43	3.75579	0.253	0.033	1.74787e-39	4	Papss2
1.45872e-43	2.85109	0.783	0.493	1.89094e-39	4	Fchsd2
1.60975e-43	-1.86792	0.343	0.832	2.08672e-39	4	Arhgap18
1.78689e-43	1.49697	0.97	0.863	2.31634e-39	4	Sqstm1
1.81702e-43	3.58222	0.747	0.377	2.35541e-39	4	Large1
2.06942e-43	3.39784	0.222	0.024	2.68259e-39	4	Mmp23
3.26632e-43	4.7288	0.268	0.039	4.23413e-39	4	Slc4a8
3.42641e-43	3.15186	0.273	0.039	4.44166e-39	4	Stap2
3.47338e-43	-2.33674	0.207	0.726	4.50254e-39	4	Ppfia4
3.4763e-43	1.81729	0.833	0.506	4.50633e-39	4	Grk3
4.31305e-43	1.52561	0.914	0.719	5.59101e-39	4	Rab21
4.71747e-43	-2.30779	0.278	0.754	6.11526e-39	4	Zfp36l2
5.55441e-43	0.971377	1	0.998	7.20018e-39	4	B2m
5.92103e-43	-1.44649	0.601	0.918	7.67543e-39	4	Gng10
8.65679e-43	5.13529	0.131	0.006	1.12218e-38	4	Plek2
2.19167e-42	1.78303	1	0.995	2.84106e-38	4	Crip1
3.78066e-42	-2.45289	0.202	0.71	4.90087e-38	4	Clec4a2
4.21527e-42	1.67712	0.97	0.854	5.46426e-38	4	Csf2rb
5.70042e-42	-1.67904	0.485	0.873	7.38946e-38	4	Cd209a
7.2921e-42	-1.40678	0.551	0.902	9.45275e-38	4	Rnf130
9.88888e-42	2.25421	0.727	0.358	1.2819e-37	4	Ktn1
1.08416e-41	-1.17994	0.652	0.963	1.4054e-37	4	Otulinl
4.9859e-41	-0.726208	0.975	1	6.46322e-37	4	Coro1a
5.00678e-41	-0.952626	0.854	0.997	6.49028e-37	4	Itm2b
6.99159e-41	2.03626	0.682	0.306	9.06319e-37	4	Rassf2
8.39653e-41	2.08387	0.596	0.203	1.08844e-36	4	4930523C07Rik
1.29675e-40	1.60347	0.914	0.741	1.68097e-36	4	Selplg
1.3922e-40	-2.39545	0.182	0.699	1.80471e-36	4	Marchf1
1.50164e-40	2.91602	0.394	0.092	1.94657e-36	4	Gbp5
1.90661e-40	-1.06722	0.833	0.97	2.47153e-36	4	Arhgdib
3.54115e-40	-2.4658	0.197	0.695	4.5904e-36	4	Gsg1
4.61536e-40	1.88984	0.768	0.418	5.9829e-36	4	Peli1
5.01312e-40	-1.90324	0.348	0.799	6.49851e-36	4	Cfp
5.03776e-40	1.98984	0.753	0.384	6.53045e-36	4	Traf3
2.03934e-39	2.04321	0.833	0.569	2.6436e-35	4	Plxnc1
2.17321e-39	2.69516	0.379	0.086	2.81714e-35	4	Fam177a
2.2784e-39	-1.31871	0.798	0.967	2.95349e-35	4	Runx1
3.29291e-39	-1.50126	0.611	0.914	4.26859e-35	4	Neurl3
5.94022e-39	3.64711	0.359	0.082	7.7003e-35	4	Slamf1
1.09441e-38	3.55738	0.672	0.344	1.41868e-34	4	Aldh1a2
1.13748e-38	-1.81795	0.338	0.784	1.47452e-34	4	Siglece
1.29299e-38	5.33559	0.101	0.003	1.6761e-34	4	Tmem150c
1.59064e-38	1.09118	1	0.917	2.06195e-34	4	Bhlhe40
2.52563e-38	3.18001	0.439	0.129	3.27398e-34	4	Eno3
2.76226e-38	-2.18831	0.217	0.702	3.58072e-34	4	Sla
3.21985e-38	1.35115	0.96	0.903	4.17389e-34	4	Itga4
3.41474e-38	-2.20307	0.217	0.708	4.42653e-34	4	Dipk1a
3.5276e-38	-1.45923	0.561	0.885	4.57283e-34	4	Epcam
4.49698e-38	-1.63877	0.333	0.803	5.82943e-34	4	Nfam1
6.42424e-38	2.64909	0.414	0.108	8.32774e-34	4	Gca
7.99758e-38	3.58071	0.303	0.058	1.03673e-33	4	Insl6
1.56722e-37	2.03629	0.576	0.214	2.03159e-33	4	Ramp3
1.62636e-37	1.48019	0.934	0.696	2.10825e-33	4	Birc3
1.79868e-37	-1.55874	0.424	0.84	2.33163e-33	4	Itpr1
2.24464e-37	-0.666945	0.98	1	2.90973e-33	4	H2-Ab1
2.82321e-37	2.73821	0.662	0.334	3.65972e-33	4	Cblb
3.08946e-37	5.10908	0.131	0.008	4.00487e-33	4	Tcf7
3.40765e-37	5.58071	0.091	0.002	4.41734e-33	4	Ndrg2
3.59607e-37	1.9979	0.778	0.502	4.66159e-33	4	Gpr137b
3.72562e-37	-2.03019	0.247	0.724	4.82953e-33	4	Pilrb1
4.51798e-37	-2.4052	0.182	0.658	5.85666e-33	4	Lrrc25
5.22807e-37	2.80968	0.49	0.163	6.77715e-33	4	Ube2l6
6.44722e-37	1.24737	1	0.995	8.35753e-33	4	Psme2
7.07104e-37	-2.00344	0.253	0.721	9.16619e-33	4	Mapk14
7.10935e-37	-0.840851	0.949	0.972	9.21585e-33	4	Tyrobp
7.2988e-37	2.53159	0.621	0.282	9.46143e-33	4	Tmtc2
8.83091e-37	-3.1232	0.222	0.661	1.14475e-32	4	Egr1
1.02739e-36	-1.36836	0.52	0.875	1.33181e-32	4	Anxa6
1.07723e-36	5.63599	0.141	0.01	1.39641e-32	4	Mab21l3
2.99446e-36	1.80392	0.747	0.419	3.88172e-32	4	Clec2d
3.67781e-36	-1.3844	0.732	0.937	4.76754e-32	4	Fosb
3.71457e-36	-2.06498	0.192	0.682	4.8152e-32	4	Cd244a
4.52286e-36	5.58071	0.081	0.001	5.86298e-32	4	Il1f9
5.33855e-36	-1.76008	0.49	0.843	6.92036e-32	4	Nr4a1
5.53561e-36	2.30263	0.46	0.141	7.17582e-32	4	Gucd1
6.28166e-36	1.99349	0.838	0.676	8.14292e-32	4	Bmp2k
1.6048e-35	-2.06939	0.247	0.706	2.0803e-31	4	Srgap3
1.98078e-35	4.13325	0.268	0.048	2.56769e-31	4	Zmynd15
2.2666e-35	0.5198	1	1	2.93819e-31	4	Tmsb4x
3.35422e-35	-0.740982	0.97	1	4.34807e-31	4	Taldo1
4.28956e-35	4.46705	0.152	0.013	5.56055e-31	4	Dock9
4.38028e-35	-2.85757	0.116	0.593	5.67815e-31	4	Ntpcr
5.14931e-35	-1.21979	0.46	0.867	6.67505e-31	4	Cd300c2
6.35918e-35	2.32224	0.455	0.139	8.24341e-31	4	Zfp809
1.44076e-34	-1.64554	0.394	0.792	1.86765e-30	4	1700025G04Rik
1.44385e-34	3.08321	0.389	0.102	1.87166e-30	4	Zc3h12c
1.67017e-34	-1.49327	0.47	0.848	2.16505e-30	4	Ppp1r14a
1.71126e-34	2.83886	0.394	0.108	2.21831e-30	4	Dnah2
2.02356e-34	1.84815	0.692	0.352	2.62314e-30	4	Arl5a
3.24651e-34	-1.10295	0.768	0.94	4.20845e-30	4	Rheb
3.48613e-34	1.91037	0.556	0.205	4.51907e-30	4	Serpina3g
3.61967e-34	-3.84696	0.045	0.516	4.69218e-30	4	Tpcn1
4.48193e-34	-1.77368	0.333	0.752	5.80992e-30	4	Mlec
4.58958e-34	-1.57368	0.551	0.82	5.94947e-30	4	Xlr
4.77237e-34	-2.70727	0.146	0.609	6.18642e-30	4	Cd101
4.83946e-34	-1.28998	0.495	0.859	6.27339e-30	4	Hexa
4.91839e-34	1.89213	0.859	0.659	6.37571e-30	4	Iscu
5.0517e-34	-1.04927	0.732	0.993	6.54852e-30	4	Wdfy4
5.71918e-34	-2.51566	0.121	0.602	7.41377e-30	4	Tifab
6.36633e-34	1.99089	0.677	0.368	8.25267e-30	4	Ilrun
7.4609e-34	2.32945	0.348	0.08	9.67156e-30	4	Tmem176a
7.50129e-34	-0.979201	0.763	0.984	9.72392e-30	4	Unc93b1
9.29346e-34	2.76442	0.384	0.103	1.20471e-29	4	Arhgap28
9.9105e-34	-1.82869	0.283	0.713	1.2847e-29	4	Sptssa
1.4307e-33	-1.74161	0.232	0.703	1.85462e-29	4	Hic1
1.45461e-33	-3.31882	0.066	0.533	1.88561e-29	4	2900026A02Rik
1.71639e-33	-1.03327	0.702	0.971	2.22496e-29	4	Laptm5
2.31019e-33	-2.02416	0.258	0.692	2.9947e-29	4	Adcy7
2.51468e-33	1.73215	0.758	0.434	3.25978e-29	4	Adam8
2.63759e-33	-1.23768	0.606	0.878	3.41911e-29	4	Ddost
3.06642e-33	1.67792	0.833	0.553	3.975e-29	4	Man1a
3.06996e-33	-1.20505	0.667	0.943	3.97959e-29	4	Rgs2
3.16828e-33	1.54942	0.944	0.703	4.10704e-29	4	Vti1a
3.33446e-33	2.73271	0.348	0.085	4.32245e-29	4	Ptpn3
4.46491e-33	3.11836	0.263	0.049	5.78786e-29	4	Vsig10
6.45827e-33	4.94328	0.086	0.003	8.37186e-29	4	Ptk6
7.78098e-33	2.43413	0.576	0.238	1.00865e-28	4	Ifitm1
8.15751e-33	1.16221	0.995	0.917	1.05746e-28	4	Malt1
9.44297e-33	-2.59265	0.111	0.577	1.22409e-28	4	Pianp
9.94663e-33	-1.29399	0.581	0.911	1.28938e-28	4	Dapk1
1.07944e-32	1.3022	0.955	0.773	1.39928e-28	4	Map3k14
1.17055e-32	-1.12809	0.747	0.924	1.51739e-28	4	Fcer1g
1.17697e-32	3.68199	0.162	0.017	1.5257e-28	4	Fxyd2
1.55991e-32	-2.33324	0.182	0.631	2.02211e-28	4	Itgb7
2.01266e-32	-2.27897	0.308	0.702	2.60901e-28	4	Rtl8c
2.57529e-32	-1.21213	0.641	0.95	3.33835e-28	4	Inpp5d
2.80791e-32	1.09022	0.99	0.936	3.63989e-28	4	Akap13
3.4606e-32	-2.47172	0.126	0.591	4.48598e-28	4	Milr1
3.98083e-32	-1.61776	0.348	0.759	5.16035e-28	4	Klf13
4.54574e-32	-1.13175	0.818	0.972	5.89264e-28	4	Ier2
6.00012e-32	2.26892	0.48	0.16	7.77795e-28	4	Abtb2
6.27291e-32	-1.8449	0.298	0.714	8.13158e-28	4	Sash1
6.35867e-32	-1.26869	0.747	0.936	8.24274e-28	4	Il1r2
6.79262e-32	-1.01513	0.783	0.973	8.80527e-28	4	Mbnl1
7.3244e-32	3.53154	0.551	0.235	9.49462e-28	4	Gclc
9.10814e-32	1.6453	0.914	0.749	1.18069e-27	4	Id2
9.20421e-32	-1.10773	0.515	0.905	1.19314e-27	4	Asb2
1.27339e-31	1.23785	0.97	0.943	1.65069e-27	4	Tmem131
1.61544e-31	-2.19204	0.177	0.626	2.0941e-27	4	Lgals9
1.6967e-31	-2.00225	0.207	0.653	2.19944e-27	4	Plcb2
1.9505e-31	-0.906933	0.955	0.997	2.52843e-27	4	Mdh2
2.05927e-31	2.31547	0.328	0.077	2.66943e-27	4	Dram1
2.59935e-31	3.66997	0.136	0.012	3.36954e-27	4	Lrp8
2.95588e-31	-1.73228	0.273	0.705	3.83171e-27	4	Dpy19l1
3.39222e-31	1.41838	0.859	0.632	4.39734e-27	4	Zfp366
4.36085e-31	-1.69874	0.298	0.734	5.65297e-27	4	Fli1
8.24025e-31	1.8161	0.646	0.312	1.06818e-26	4	Htra2
9.21508e-31	-0.417039	1	1	1.19455e-26	4	Rpl32
1.00405e-30	2.70067	0.293	0.065	1.30155e-26	4	Iffo2
1.06693e-30	-0.877707	0.99	1	1.38306e-26	4	Ptma
1.11931e-30	3.20874	0.5	0.211	1.45096e-26	4	Tspan3
1.43253e-30	5.90263	0.066	0.001	1.85698e-26	4	Dlgap3
1.4619e-30	4.66817	0.106	0.006	1.89507e-26	4	Macc1
1.56619e-30	-2.01752	0.222	0.654	2.03026e-26	4	Gpr141
1.86016e-30	-0.944772	0.722	0.935	2.41133e-26	4	Vim
2.15373e-30	4.08767	0.101	0.005	2.79188e-26	4	Rap1gap
2.20412e-30	1.60808	0.859	0.65	2.8572e-26	4	Snd1
2.29453e-30	1.94273	0.621	0.295	2.9744e-26	4	Stat5b
2.79014e-30	-2.2629	0.136	0.584	3.61686e-26	4	Sipa1
2.79388e-30	-1.59981	0.576	0.856	3.62171e-26	4	Nedd9
3.05947e-30	3.35716	0.242	0.045	3.966e-26	4	Sema6d
5.08256e-30	2.15332	0.641	0.331	6.58852e-26	4	Mxd1
5.22345e-30	-1.70329	0.172	0.641	6.77115e-26	4	Cd33
5.62184e-30	-0.925173	0.773	0.969	7.28759e-26	4	Mrpl33
8.86203e-30	1.14341	0.944	0.752	1.14878e-25	4	Dip2b
9.52641e-30	-1.53369	0.364	0.746	1.23491e-25	4	Abhd17a
1.05108e-29	-1.9456	0.182	0.622	1.36252e-25	4	Amz1
1.18455e-29	-1.02645	0.667	0.907	1.53553e-25	4	Lamtor2
1.24516e-29	1.33039	0.848	0.621	1.6141e-25	4	Apobec3
1.32151e-29	-1.46204	0.566	0.847	1.71308e-25	4	Gfod1
1.51108e-29	-0.979022	0.667	0.925	1.95881e-25	4	Prkcb
1.96047e-29	1.67032	0.616	0.28	2.54136e-25	4	Kcnk6
2.32236e-29	2.01707	0.692	0.406	3.01048e-25	4	N4bp2l1
2.73166e-29	1.1768	0.894	0.672	3.54106e-25	4	Rap2a
2.77658e-29	-1.25869	0.48	0.823	3.59928e-25	4	Ppp1r18
3.03969e-29	1.86586	0.545	0.214	3.94035e-25	4	Ptger4
3.21795e-29	-1.55207	0.389	0.746	4.17143e-25	4	Ppm1m
3.27907e-29	3.4876	0.157	0.018	4.25066e-25	4	Inf2
3.36994e-29	-1.36506	0.54	0.855	4.36846e-25	4	Sdf2l1
3.76691e-29	2.41962	0.424	0.141	4.88304e-25	4	Mfhas1
5.45026e-29	1.59939	0.283	0.06	7.06518e-25	4	Il1rn
5.56367e-29	0.702318	1	1	7.21219e-25	4	H2-D1
5.73078e-29	3.20112	0.212	0.036	7.42881e-25	4	Csf2rb2
6.67385e-29	-0.822495	0.864	0.988	8.65131e-25	4	Cotl1
1.18589e-28	-1.11525	0.556	0.869	1.53727e-24	4	Ptpn6
1.38253e-28	-2.08099	0.126	0.56	1.79217e-24	4	I830077J02Rik
1.41845e-28	-1.01635	0.687	0.926	1.83873e-24	4	Grcc10
1.60491e-28	1.67441	0.667	0.356	2.08044e-24	4	Traf6
1.64407e-28	2.21405	0.505	0.203	2.13121e-24	4	Peak1
1.73644e-28	-2.13378	0.172	0.598	2.25095e-24	4	Atp8b4
1.80036e-28	2.11915	0.636	0.355	2.33381e-24	4	Zc3h12d
2.28745e-28	-1.2159	0.414	0.813	2.96522e-24	4	Rin3
2.46775e-28	1.29021	0.934	0.787	3.19894e-24	4	St8sia4
2.67627e-28	3.87021	0.116	0.009	3.46925e-24	4	Catsperg1
2.85546e-28	-2.15123	0.192	0.618	3.70153e-24	4	Selenoh
3.06018e-28	-1.66477	0.338	0.707	3.96692e-24	4	Khk
3.6333e-28	0.962919	0.98	0.905	4.70985e-24	4	Pnrc1
3.70089e-28	-1.82095	0.237	0.648	4.79746e-24	4	Septin6
3.95345e-28	3.18337	0.258	0.055	5.12485e-24	4	H2-Eb2
4.02596e-28	-1.3764	0.409	0.772	5.21886e-24	4	Exosc5
4.50221e-28	-1.82185	0.374	0.729	5.83622e-24	4	Hdac9
4.85793e-28	0.477108	1	1	6.29733e-24	4	Eif1
5.36293e-28	2.85031	0.258	0.055	6.95196e-24	4	D130040H23Rik
5.37285e-28	-1.61614	0.576	0.889	6.96482e-24	4	Lyz2
9.88798e-28	-0.931682	0.813	0.973	1.28178e-23	4	Prdx5
1.02526e-27	1.63522	0.793	0.612	1.32904e-23	4	Stk4
1.13023e-27	1.8296	0.702	0.437	1.46512e-23	4	Zfc3h1
1.33201e-27	1.10887	0.929	0.822	1.72669e-23	4	Mrtfa
1.39305e-27	-1.59194	0.359	0.718	1.80581e-23	4	Lta4h
1.42325e-27	-1.08597	0.621	0.892	1.84495e-23	4	Celf2
1.4816e-27	-1.00057	0.702	0.924	1.9206e-23	4	Trmt112
1.87783e-27	-1.19748	0.47	0.804	2.43423e-23	4	Twf2
2.59491e-27	2.01979	0.394	0.122	3.36378e-23	4	Plekhg2
2.60779e-27	-1.46398	0.394	0.752	3.38048e-23	4	Ssh2
2.70158e-27	-0.92827	0.742	0.948	3.50206e-23	4	Spint1
3.05343e-27	4.68024	0.071	0.002	3.95816e-23	4	Lpar3
3.28078e-27	-1.57345	0.278	0.688	4.25288e-23	4	Cmtm7
3.38635e-27	-2.51509	0.116	0.531	4.38973e-23	4	Ccnd3
3.44751e-27	1.97382	0.778	0.53	4.469e-23	4	Serpinb9
3.51291e-27	4.20219	0.091	0.005	4.55379e-23	4	Syngr3
3.95455e-27	-1.11614	0.662	0.883	5.12629e-23	4	Pgam1
4.30243e-27	-0.842855	0.682	0.965	5.57724e-23	4	Itgax
4.85998e-27	-2.18287	0.162	0.575	6.29999e-23	4	Lpcat2
5.46294e-27	-1.56695	0.348	0.722	7.0816e-23	4	Septin9
6.80973e-27	0.779218	1	0.984	8.82746e-23	4	Gabarap
7.37109e-27	-1.08664	0.525	0.874	9.55515e-23	4	Irf2bp2
1.14483e-26	-1.70975	0.263	0.652	1.48405e-22	4	Arhgap9
1.44514e-26	-2.57601	0.141	0.534	1.87333e-22	4	Pycard
1.55032e-26	-1.46275	0.566	0.831	2.00968e-22	4	Adgrl3
1.61607e-26	2.64153	0.303	0.08	2.09491e-22	4	Esam
2.11738e-26	-0.829865	0.783	0.955	2.74476e-22	4	Hcls1
2.22829e-26	-2.24493	0.146	0.547	2.88853e-22	4	Slc35c2
3.04244e-26	1.04718	0.985	0.892	3.94391e-22	4	Foxn3
3.24627e-26	-0.742246	0.924	0.989	4.20815e-22	4	Ndufa6
3.53015e-26	-1.60164	0.298	0.697	4.57614e-22	4	Chn2
4.42094e-26	-0.949517	0.778	0.924	5.73086e-22	4	Gmfg
5.42319e-26	1.60578	0.808	0.657	7.03008e-22	4	Ccdc88a
5.83078e-26	-1.99004	0.172	0.577	7.55844e-22	4	Cysltr1
6.26541e-26	-0.979804	0.763	0.937	8.12185e-22	4	Stk17b
7.02815e-26	2.00344	0.657	0.396	9.11058e-22	4	Arhgap22
7.59795e-26	-0.850666	0.798	0.97	9.84922e-22	4	Pdia3
8.02678e-26	-0.92508	0.798	0.958	1.04051e-21	4	Rgs10
8.62466e-26	-1.30357	0.465	0.788	1.11801e-21	4	Eif4g3
1.01402e-25	-1.38381	0.54	0.834	1.31448e-21	4	Tiparp
1.11037e-25	1.86782	0.586	0.308	1.43937e-21	4	Anxa4
1.28068e-25	-0.752653	0.929	0.982	1.66014e-21	4	Ppib
1.30111e-25	0.513031	1	1	1.68663e-21	4	Atox1
1.38522e-25	3.58071	0.101	0.008	1.79567e-21	4	Sphk1
1.4667e-25	0.75261	0.99	0.992	1.90129e-21	4	Cyba
1.54051e-25	-0.510051	1	1	1.99696e-21	4	H2-Aa
1.54431e-25	2.06553	0.5	0.202	2.00188e-21	4	Slc49a4
1.72527e-25	-0.829743	0.828	0.944	2.23647e-21	4	Gpi1
1.80816e-25	-2.32764	0.131	0.524	2.34392e-21	4	Slc48a1
1.86249e-25	1.30804	0.838	0.618	2.41434e-21	4	Pmaip1
2.76533e-25	5.07256	0.091	0.006	3.5847e-21	4	Dscaml1
2.82692e-25	-1.17757	0.485	0.827	3.66454e-21	4	Card11
2.88766e-25	-0.359118	1	1	3.74327e-21	4	Rps5
2.94217e-25	-2.68875	0.101	0.496	3.81393e-21	4	Hpgd
3.36846e-25	-1.51722	0.303	0.684	4.36653e-21	4	Rasgrp4
3.64676e-25	6.66817	0.051	0	4.72729e-21	4	Stra6
3.82384e-25	-2.91179	0.071	0.464	4.95684e-21	4	Cyp4f18
4.69833e-25	-1.08767	0.601	0.85	6.09045e-21	4	Ncf2
6.1079e-25	-0.939608	0.576	0.904	7.91767e-21	4	Ifngr1
6.86781e-25	1.47263	0.753	0.501	8.90274e-21	4	Ddhd1
6.90894e-25	-2.3959	0.101	0.499	8.95606e-21	4	Trem1
7.00043e-25	-2.0183	0.157	0.556	9.07465e-21	4	Stk10
7.99596e-25	-0.747739	0.763	0.974	1.03652e-20	4	Vasp
9.27921e-25	-1.56973	0.232	0.638	1.20286e-20	4	Nlrp1b
9.36685e-25	-1.84088	0.222	0.604	1.21422e-20	4	Ear2
9.70672e-25	-1.41438	0.298	0.685	1.25828e-20	4	Tmem50b
9.97754e-25	-1.40315	0.394	0.747	1.29339e-20	4	Aim2
1.004e-24	-1.44334	0.303	0.697	1.30148e-20	4	Ndst1
1.1099e-24	2.28792	0.212	0.041	1.43877e-20	4	Tarm1
1.23495e-24	2.28382	0.333	0.098	1.60086e-20	4	Tmem176b
1.31528e-24	-2.5614	0.096	0.482	1.705e-20	4	Tnfaip8l2
1.40347e-24	1.79802	0.758	0.512	1.81931e-20	4	Serpinb6b
1.41847e-24	-1.42747	0.384	0.724	1.83876e-20	4	Tpd52
1.47388e-24	4.28697	0.096	0.007	1.91059e-20	4	Setbp1
1.54327e-24	1.54015	0.732	0.524	2.00054e-20	4	Gpbp1
2.21109e-24	1.49399	0.687	0.399	2.86624e-20	4	Sbno2
2.70567e-24	-1.95606	0.182	0.566	3.50736e-20	4	Mvb12b
2.77232e-24	4.58071	0.071	0.003	3.59376e-20	4	Sh3bp5
2.87183e-24	2.61918	0.146	0.019	3.72275e-20	4	Rasgrp1
3.10154e-24	-2.43052	0.131	0.518	4.02053e-20	4	Trf
3.13995e-24	3.7442	0.091	0.006	4.07032e-20	4	Cacna1d
3.46587e-24	1.56095	0.631	0.343	4.49281e-20	4	Wasl
3.52154e-24	-1.47881	0.348	0.694	4.56497e-20	4	Sorl1
3.57687e-24	3.39123	0.157	0.023	4.6367e-20	4	Il6
3.80602e-24	1.01672	0.939	0.801	4.93375e-20	4	Stat3
4.19429e-24	1.00281	0.909	0.772	5.43706e-20	4	Ubxn4
4.48527e-24	-1.2511	0.646	0.859	5.81425e-20	4	Btbd1
4.70322e-24	-2.02056	0.116	0.512	6.09679e-20	4	Arhgap39
5.01992e-24	-3.82124	0.035	0.401	6.50733e-20	4	Nfatc2
5.73798e-24	-2.32393	0.091	0.477	7.43814e-20	4	Tmem273
7.4702e-24	-1.38334	0.308	0.705	9.68361e-20	4	Evi2a
7.67871e-24	-2.39341	0.121	0.498	9.95391e-20	4	Lbr
7.75815e-24	1.94286	0.389	0.132	1.00569e-19	4	C9orf72
8.48954e-24	-2.45312	0.071	0.45	1.1005e-19	4	St3gal5
8.5802e-24	2.32186	0.389	0.134	1.11225e-19	4	Procr
1.06487e-23	-1.10391	0.449	0.821	1.38039e-19	4	Themis2
1.0958e-23	-1.66828	0.217	0.604	1.42048e-19	4	Dpysl2
1.15391e-23	-1.53366	0.323	0.687	1.49581e-19	4	Acer3
1.23832e-23	-2.42318	0.096	0.478	1.60524e-19	4	Igsf6
1.4001e-23	-0.924472	0.702	0.904	1.81495e-19	4	Ndufa8
1.52829e-23	-1.44732	0.348	0.691	1.98112e-19	4	Was
1.56795e-23	1.37852	0.753	0.551	2.03254e-19	4	Mrpl14
1.65275e-23	-0.341556	1	1	2.14246e-19	4	Rpl11
1.85442e-23	-0.891017	0.662	0.932	2.40389e-19	4	Havcr2
1.90004e-23	2.17608	0.303	0.085	2.46302e-19	4	Vdr
1.91526e-23	-0.51354	0.985	1	2.48276e-19	4	Gnai2
2.11674e-23	-0.679176	0.874	0.975	2.74393e-19	4	Ssr4
2.15064e-23	-0.570823	0.934	0.985	2.78788e-19	4	Camk1d
2.30584e-23	-0.704654	0.859	0.983	2.98906e-19	4	Hsp90b1
2.52975e-23	-2.10884	0.146	0.532	3.27931e-19	4	Lpxn
2.77157e-23	-1.17695	0.424	0.753	3.59279e-19	4	Rpn1
2.79588e-23	-2.119	0.141	0.522	3.6243e-19	4	Hps3
3.2855e-23	1.65871	0.626	0.361	4.259e-19	4	Pcyt1a
3.76168e-23	-0.651396	0.914	0.995	4.87627e-19	4	Hint1
4.20916e-23	-1.77561	0.157	0.55	5.45633e-19	4	Clec4a4
5.52094e-23	1.65704	0.758	0.533	7.15679e-19	4	Stat4
5.60184e-23	2.51658	0.217	0.046	7.26166e-19	4	Gem
5.95612e-23	4.16567	0.081	0.005	7.72092e-19	4	Flrt3
6.06964e-23	-1.4899	0.374	0.705	7.86807e-19	4	Vrk1
6.28557e-23	-1.51258	0.303	0.652	8.14798e-19	4	Rnpep
6.76935e-23	-1.20643	0.394	0.748	8.77511e-19	4	Fgd2
6.89668e-23	-1.54004	0.308	0.67	8.94016e-19	4	Pecam1
7.3317e-23	7.24367	0.051	0.001	9.50409e-19	4	Serpinb9b
7.64987e-23	-0.357404	1	1	9.91652e-19	4	Rpl37
7.77429e-23	-2.52592	0.086	0.453	1.00778e-18	4	Eif4e3
8.0465e-23	-1.01676	0.338	0.747	1.04307e-18	4	Cd82
8.96891e-23	-1.34279	0.47	0.763	1.16264e-18	4	Zfhx3
9.49558e-23	-1.34502	0.308	0.686	1.23091e-18	4	Lrrk2
1.022e-22	-0.443801	1	1	1.32482e-18	4	Naca
1.20517e-22	-0.81592	0.561	0.886	1.56227e-18	4	Cd300a
1.21741e-22	-0.96074	0.581	0.857	1.57813e-18	4	Ctsa
1.25508e-22	-0.911586	0.783	0.972	1.62697e-18	4	Lyn
1.28741e-22	2.77335	0.384	0.143	1.66887e-18	4	Akt1s1
1.32184e-22	-2.54686	0.101	0.463	1.7135e-18	4	Prr5
1.4732e-22	-1.5904	0.227	0.601	1.9097e-18	4	Arhgef6
1.47533e-22	0.900673	0.965	0.882	1.91247e-18	4	Sri
1.50483e-22	6.16567	0.045	0	1.95072e-18	4	Crispld2
1.69897e-22	-1.09181	0.571	0.861	2.20238e-18	4	Slco3a1
1.92041e-22	-1.49113	0.172	0.564	2.48942e-18	4	Wdfy2
1.97925e-22	0.733425	1	0.967	2.5657e-18	4	Ostf1
2.01287e-22	-0.358697	1	1	2.60928e-18	4	Rpl10a
2.11036e-22	1.19201	0.854	0.712	2.73567e-18	4	Pik3r5
2.16369e-22	2.28485	0.354	0.121	2.80479e-18	4	Poglut1
2.79098e-22	-2.00499	0.136	0.512	3.61795e-18	4	Lamtor4
2.80568e-22	1.8026	0.545	0.282	3.63701e-18	4	Ncoa4
3.03458e-22	-1.17662	0.389	0.731	3.93372e-18	4	Dock5
3.44698e-22	-2.48869	0.076	0.447	4.46832e-18	4	Itgam
3.58775e-22	-1.81928	0.242	0.592	4.6508e-18	4	Ypel3
4.45597e-22	-0.465704	0.995	1	5.77628e-18	4	Gpx1
4.77797e-22	-1.81014	0.212	0.583	6.19368e-18	4	Cd84
4.84957e-22	3.91328	0.101	0.01	6.28649e-18	4	Jag1
4.97702e-22	1.47192	0.783	0.556	6.45171e-18	4	Zeb1
5.7017e-22	-1.49148	0.283	0.639	7.39112e-18	4	Fes
6.35433e-22	1.51341	0.747	0.504	8.23712e-18	4	Txnrd1
7.77324e-22	2.02164	0.561	0.297	1.00764e-17	4	Enox2
8.5622e-22	-0.993226	0.556	0.832	1.10992e-17	4	Sft2d1
9.03529e-22	3.08278	0.328	0.108	1.17124e-17	4	Glipr2
9.38211e-22	-1.50226	0.293	0.648	1.2162e-17	4	Adgrg5
9.44429e-22	-0.841042	0.707	0.905	1.22426e-17	4	Reep5
1.00212e-21	-2.1205	0.141	0.5	1.29905e-17	4	Idh2
1.06719e-21	2.4824	0.247	0.063	1.3834e-17	4	Castor2
1.13889e-21	2.85869	0.237	0.059	1.47634e-17	4	Srxn1
1.17013e-21	-1.19654	0.465	0.763	1.51683e-17	4	Timm10b
1.18008e-21	-1.87188	0.172	0.536	1.52974e-17	4	Dna2
1.25224e-21	-1.53103	0.359	0.68	1.62328e-17	4	Plekha5
1.38146e-21	1.24888	0.924	0.76	1.79079e-17	4	Ptpn1
1.55017e-21	1.64603	0.697	0.455	2.00948e-17	4	Rapgef2
1.62475e-21	-1.01194	0.515	0.811	2.10616e-17	4	Prdx6
1.63237e-21	-2.27165	0.101	0.461	2.11605e-17	4	Ms4a6b
1.66854e-21	-0.993705	0.556	0.841	2.16293e-17	4	Krtcap2
1.81271e-21	2.09589	0.798	0.6	2.34981e-17	4	Tagln2
1.84151e-21	2.31657	0.505	0.244	2.38715e-17	4	Bcl2l11
1.93647e-21	4.40668	0.086	0.007	2.51025e-17	4	Gstt1
1.94547e-21	-1.563	0.318	0.645	2.52191e-17	4	Klk8
2.40915e-21	-2.51061	0.091	0.441	3.12299e-17	4	Unc119b
2.45486e-21	1.48307	0.747	0.548	3.18224e-17	4	Fam32a
3.00181e-21	1.81704	0.348	0.116	3.89125e-17	4	Atmin
3.3714e-21	2.06187	0.561	0.332	4.37035e-17	4	Sinhcaf
3.42837e-21	-0.941113	0.652	0.847	4.4442e-17	4	Tmem59
3.52168e-21	-1.67901	0.263	0.603	4.56516e-17	4	Cyth4
3.58577e-21	2.54216	0.581	0.34	4.64824e-17	4	Anxa2
3.71049e-21	-1.07386	0.505	0.786	4.80991e-17	4	Akr1b3
3.76503e-21	-1.35277	0.298	0.643	4.88061e-17	4	Lbh
3.89842e-21	-1.59271	0.308	0.632	5.05353e-17	4	S100a10
4.09532e-21	1.91316	0.455	0.199	5.30877e-17	4	Spsb1
4.17462e-21	-1.91781	0.111	0.477	5.41157e-17	4	Bach2
4.2186e-21	-2.80396	0.071	0.416	5.46858e-17	4	Gpd1l
4.84447e-21	0.595195	0.995	0.987	6.27989e-17	4	Cytip
5.41142e-21	2.99574	0.141	0.022	7.01482e-17	4	Rnd1
5.50672e-21	2.2203	0.399	0.159	7.13836e-17	4	Sbf2
5.86459e-21	-2.04899	0.111	0.475	7.60226e-17	4	Adgre1
6.63998e-21	2.10435	0.505	0.257	8.6074e-17	4	Rap2b
6.66477e-21	-0.909633	0.657	0.855	8.63954e-17	4	Tm2d2
6.95175e-21	5.04014	0.051	0.001	9.01156e-17	4	Pla2g4f
7.02104e-21	2.01841	0.626	0.376	9.10138e-17	4	Tmem39a
7.0682e-21	1.61469	0.576	0.312	9.16251e-17	4	Kif21b
7.3103e-21	-1.06056	0.571	0.836	9.47635e-17	4	Macf1
7.80002e-21	3.33278	0.212	0.05	1.01112e-16	4	Laptm4b
7.94221e-21	-2.26635	0.202	0.55	1.02955e-16	4	Naaa
9.11354e-21	4.25056	0.071	0.004	1.18139e-16	4	Efna5
9.63986e-21	-1.27416	0.333	0.686	1.24961e-16	4	Nrros
1.07159e-20	-0.372831	1	1	1.3891e-16	4	Rpl6
1.12732e-20	-1.16929	0.439	0.767	1.46135e-16	4	Nlrp3
1.13477e-20	-1.23947	0.399	0.718	1.47101e-16	4	Spg21
1.4308e-20	-1.15531	0.394	0.726	1.85474e-16	4	Mob3b
1.53939e-20	-1.20025	0.384	0.713	1.99551e-16	4	Tcirg1
1.77189e-20	-2.15528	0.126	0.474	2.2969e-16	4	Slc16a6
1.96676e-20	-2.39865	0.091	0.432	2.54952e-16	4	Vkorc1
2.32726e-20	-2.09746	0.167	0.513	3.01682e-16	4	Ccnd1
2.5551e-20	-0.591859	0.985	0.996	3.31218e-16	4	Ptprc
2.5915e-20	-0.839807	0.712	0.892	3.35936e-16	4	Mtpn
2.70555e-20	-1.92283	0.146	0.498	3.5072e-16	4	Tmem238
2.71339e-20	-0.327289	1	1	3.51737e-16	4	Rps11
2.89655e-20	2.45407	0.273	0.079	3.7548e-16	4	Lilrb4a
2.91304e-20	-0.452561	0.99	1	3.77617e-16	4	H2-Eb1
3.16341e-20	-0.912258	0.535	0.837	4.10073e-16	4	Dock4
3.76044e-20	-2.73057	0.071	0.404	4.87465e-16	4	Apobr
3.93756e-20	-0.772115	0.707	0.936	5.10426e-16	4	Sec11c
4.06868e-20	-0.609518	0.98	0.991	5.27424e-16	4	Ctss
4.10066e-20	-1.23841	0.394	0.702	5.31569e-16	4	Abr
4.24695e-20	-2.04092	0.126	0.47	5.50532e-16	4	Ssbp4
4.34395e-20	4.69618	0.056	0.002	5.63107e-16	4	Hcn3
4.35751e-20	-1.15636	0.48	0.764	5.64863e-16	4	Smarca2
4.86043e-20	3.04286	0.182	0.038	6.30058e-16	4	Timd4
4.95402e-20	-1.15083	0.753	0.892	6.4219e-16	4	Jun
5.32293e-20	-2.90737	0.061	0.392	6.90012e-16	4	Atp1a3
5.62187e-20	1.30608	0.813	0.68	7.28763e-16	4	Csrp1
5.81666e-20	-1.16057	0.434	0.738	7.54014e-16	4	Fuca1
6.19284e-20	1.59105	0.581	0.342	8.02777e-16	4	Mif4gd
6.74364e-20	1.04074	0.808	0.6	8.74178e-16	4	Ak2
6.85533e-20	-1.25346	0.283	0.63	8.88656e-16	4	Evl
7.20219e-20	-1.05387	0.545	0.818	9.33619e-16	4	Tnni2
8.02053e-20	0.924143	0.919	0.846	1.0397e-15	4	Txn1
8.08756e-20	-0.723756	0.869	0.973	1.04839e-15	4	Nap1l1
8.61174e-20	1.84535	0.854	0.723	1.11634e-15	4	Fmnl2
8.87048e-20	-2.21587	0.106	0.45	1.14988e-15	4	Arsb
8.939e-20	-0.293665	1	1	1.15876e-15	4	Rpl13
9.05249e-20	1.5794	0.586	0.328	1.17347e-15	4	Osbpl8
9.22981e-20	-1.13645	0.409	0.713	1.19646e-15	4	Bin2
9.96538e-20	-1.34867	0.283	0.637	1.29181e-15	4	Zfp710
1.29347e-19	1.50689	0.662	0.414	1.67673e-15	4	Ric1
1.30166e-19	-1.14419	0.404	0.732	1.68734e-15	4	Stap1
1.30675e-19	-1.22396	0.348	0.674	1.69394e-15	4	Snx9
1.3427e-19	-1.86691	0.116	0.469	1.74055e-15	4	Acap1
1.61614e-19	0.74998	0.939	0.845	2.095e-15	4	Zfand3
1.66769e-19	-1.72135	0.192	0.529	2.16183e-15	4	Plp2
1.76814e-19	0.94227	0.879	0.707	2.29204e-15	4	Ube2f
1.82559e-19	-2.94527	0.045	0.369	2.36651e-15	4	Pdlim2
2.00482e-19	-0.517151	0.985	1	2.59885e-15	4	Npm1
2.16548e-19	-2.84332	0.066	0.387	2.80711e-15	4	Rgs14
2.35651e-19	-1.23781	0.374	0.687	3.05474e-15	4	Tnfrsf1a
2.42161e-19	-0.994784	0.439	0.78	3.13913e-15	4	H2-Ob
2.47039e-19	1.53856	0.566	0.306	3.20237e-15	4	Rassf4
2.48272e-19	1.46878	0.636	0.376	3.21835e-15	4	Sema7a
2.77775e-19	0.921931	0.944	0.863	3.6008e-15	4	Klf6
2.8317e-19	-1.1212	0.505	0.746	3.67073e-15	4	Pold4
2.9684e-19	-0.894824	0.646	0.85	3.84793e-15	4	Pdcl3
3.10359e-19	-1.71626	0.177	0.52	4.02318e-15	4	Rinl
3.59238e-19	-2.2585	0.116	0.445	4.6568e-15	4	Clec4b1
3.68519e-19	-0.936994	0.611	0.819	4.77711e-15	4	Mrpl30
3.70234e-19	-0.920769	0.561	0.827	4.79934e-15	4	Pdia6
3.70383e-19	-1.56521	0.182	0.528	4.80127e-15	4	Mical2
4.22921e-19	-0.338952	0.404	0.725	5.48233e-15	4	Zdhhc14
4.22947e-19	1.78623	0.485	0.238	5.48267e-15	4	Mthfs
4.27023e-19	-0.810489	0.833	0.946	5.5355e-15	4	Tbc1d9
4.35545e-19	0.866823	0.98	0.933	5.64597e-15	4	Wnk1
4.42725e-19	1.1589	0.894	0.795	5.73904e-15	4	Atrx
4.43065e-19	-1.58607	0.157	0.505	5.74345e-15	4	Bmyc
5.38596e-19	1.64003	0.247	0.068	6.98182e-15	4	Cxcl9
5.39432e-19	-1.90472	0.197	0.517	6.99266e-15	4	Baiap2
5.43195e-19	-1.91963	0.141	0.48	7.04144e-15	4	Cd72
5.93184e-19	0.773484	0.995	0.957	7.68944e-15	4	Litaf
6.15289e-19	1.79221	0.47	0.226	7.97599e-15	4	Ftl1-ps1
6.56633e-19	-2.13409	0.086	0.416	8.51194e-15	4	Ptp4a3
6.59706e-19	1.49201	0.707	0.501	8.55176e-15	4	Atxn7l1
7.32343e-19	-0.394182	0.606	0.897	9.49336e-15	4	Plet1
7.87713e-19	1.69349	0.556	0.313	1.02111e-14	4	Ssh1
8.20469e-19	-1.69632	0.197	0.533	1.06357e-14	4	Plekhm3
8.6273e-19	3.01242	0.121	0.018	1.11836e-14	4	Cacnb1
9.34551e-19	-1.40559	0.227	0.579	1.21146e-14	4	Slamf8
9.70056e-19	-1.13463	0.434	0.721	1.25748e-14	4	Rab1b
9.8145e-19	-2.33329	0.116	0.435	1.27225e-14	4	Ano6
1.01353e-18	2.04567	0.313	0.106	1.31384e-14	4	Cyth3
1.11309e-18	-1.29281	0.404	0.698	1.4429e-14	4	Mideas
1.15132e-18	-0.509043	0.944	0.995	1.49245e-14	4	Clta
1.19142e-18	-0.746335	0.793	0.924	1.54444e-14	4	Myl12b
1.20729e-18	4.02816	0.066	0.004	1.56501e-14	4	Dpf3
1.2096e-18	1.34367	0.727	0.504	1.568e-14	4	Appl1
1.24516e-18	0.931706	0.753	0.537	1.6141e-14	4	Prkcd
1.33934e-18	-2.31653	0.086	0.408	1.73619e-14	4	BC028528
1.38396e-18	2.14108	0.263	0.079	1.79403e-14	4	Helz2
1.38619e-18	4.34624	0.061	0.003	1.79692e-14	4	Plppr4
1.38742e-18	1.33179	0.657	0.415	1.79851e-14	4	Ptpn2
1.46579e-18	0.620402	0.99	0.954	1.9001e-14	4	Iqgap1
1.53007e-18	-0.389943	1	1	1.98343e-14	4	Cd74
1.6167e-18	-0.605895	0.914	0.98	2.09572e-14	4	Gabarapl2
1.66013e-18	1.27727	0.672	0.447	2.15203e-14	4	Kdm5c
1.67123e-18	-1.20022	0.288	0.635	2.16642e-14	4	Slc4a7
1.68318e-18	1.6996	0.576	0.339	2.1819e-14	4	Cep85l
1.69672e-18	-0.627141	0.944	0.991	2.19946e-14	4	D8Ertd738e
1.87629e-18	2.41078	0.202	0.049	2.43223e-14	4	Zhx2
1.96822e-18	1.3634	0.576	0.318	2.55141e-14	4	Clptm1
1.98033e-18	-1.23967	0.54	0.778	2.5671e-14	4	Tnks
2.15771e-18	-1.20859	0.379	0.695	2.79704e-14	4	Entpd1
2.18202e-18	1.21276	0.646	0.401	2.82855e-14	4	Mtmr4
2.24785e-18	1.07232	0.768	0.565	2.91389e-14	4	Aftph
2.40096e-18	-1.17644	0.359	0.67	3.11237e-14	4	Tent5a
2.44221e-18	2.08529	0.429	0.193	3.16584e-14	4	Bcl2l1
2.45037e-18	3.93434	0.106	0.014	3.17641e-14	4	Cd79b
2.61618e-18	3.51359	0.116	0.017	3.39136e-14	4	Spib
2.98409e-18	-1.05163	0.444	0.745	3.86828e-14	4	Ppp3ca
3.34664e-18	-0.684467	0.667	0.91	4.33825e-14	4	Mia2
3.37633e-18	0.876644	0.965	0.837	4.37674e-14	4	Lpp
3.43141e-18	-1.98574	0.136	0.468	4.44814e-14	4	Maml3
3.51527e-18	1.22523	0.707	0.474	4.55684e-14	4	Nuak2
4.02171e-18	-3.20196	0.04	0.342	5.21334e-14	4	Kcne3
4.02875e-18	-0.832908	0.722	0.92	5.22247e-14	4	Rtn1
4.12968e-18	1.82192	0.561	0.314	5.3533e-14	4	Galnt7
4.4536e-18	-1.60978	0.227	0.544	5.7732e-14	4	Septin1
4.83552e-18	-1.9227	0.202	0.509	6.26829e-14	4	Dctpp1
4.85948e-18	-1.08938	0.53	0.77	6.29934e-14	4	Hsd17b4
5.27351e-18	-0.525418	0.904	0.989	6.83605e-14	4	Napsa
5.59469e-18	-0.917222	0.581	0.818	7.2524e-14	4	Ivns1abp
5.90153e-18	-3.17195	0.035	0.339	7.65015e-14	4	Map2k6
6.05937e-18	-1.8843	0.182	0.497	7.85476e-14	4	Plin2
6.69812e-18	-2.59047	0.056	0.365	8.68278e-14	4	Traf3ip3
6.94872e-18	-0.868959	0.641	0.847	9.00763e-14	4	Eno1
7.30942e-18	-1.81504	0.167	0.484	9.4752e-14	4	Mri1
7.85937e-18	-0.940565	0.323	0.673	1.01881e-13	4	Lipa
8.47924e-18	-1.55397	0.247	0.558	1.09916e-13	4	Trappc5
8.79317e-18	0.871176	0.869	0.713	1.13986e-13	4	Arl4c
9.24466e-18	-1.39883	0.232	0.563	1.19838e-13	4	Tet3
9.72531e-18	-0.688846	0.672	0.934	1.26069e-13	4	Ciita
1.21995e-17	-1.8567	0.146	0.463	1.58142e-13	4	Csnk1e
1.22472e-17	-3.64536	0.03	0.321	1.58761e-13	4	Disc1
1.23016e-17	-2.04162	0.081	0.401	1.59465e-13	4	Sh2d1b1
1.37312e-17	0.956656	0.909	0.832	1.77997e-13	4	Vcp
1.53147e-17	-2.17536	0.202	0.496	1.98525e-13	4	Cd209b
1.54181e-17	4.38806	0.056	0.003	1.99865e-13	4	Insm1
1.54386e-17	-0.756162	0.747	0.899	2.00131e-13	4	Eef1d
1.55637e-17	-3.37494	0.03	0.322	2.01752e-13	4	Gapt
1.56864e-17	3.92863	0.061	0.004	2.03343e-13	4	Art2b
1.74144e-17	-0.777295	0.662	0.845	2.25743e-13	4	Bloc1s2
1.80911e-17	-0.276133	1	1	2.34515e-13	4	Rps3
1.84671e-17	-1.43796	0.187	0.518	2.39389e-13	4	Hltf
1.9132e-17	-2.59455	0.056	0.357	2.48008e-13	4	Psph
1.92298e-17	-0.663022	0.727	0.911	2.49275e-13	4	Glud1
2.00636e-17	-2.05253	0.111	0.425	2.60084e-13	4	Abca3
2.03437e-17	3.62651	0.091	0.011	2.63715e-13	4	Synpo2
2.23932e-17	-0.991057	0.46	0.754	2.90283e-13	4	Atp8a1
2.36466e-17	1.2344	0.717	0.5	3.0653e-13	4	Ehd1
2.41258e-17	6.97302	0.035	0	3.12742e-13	4	Tcaf2
2.63015e-17	-0.499434	0.975	0.996	3.40946e-13	4	Eef2
2.69568e-17	1.01341	0.813	0.626	3.49442e-13	4	Dennd5a
2.73286e-17	-1.36565	0.399	0.675	3.54261e-13	4	Prkch
2.75174e-17	-0.824898	0.798	0.931	3.56708e-13	4	Atf3
2.85761e-17	-1.02079	0.485	0.734	3.70432e-13	4	Tmem50a
2.98116e-17	-0.338534	1	1	3.86448e-13	4	Rpl3
3.20344e-17	-2.41929	0.071	0.371	4.15262e-13	4	Parvg
3.26933e-17	-2.02065	0.101	0.412	4.23803e-13	4	Plk3
3.6514e-17	2.06317	0.258	0.081	4.73331e-13	4	Mpi
3.67852e-17	-1.78868	0.237	0.545	4.76846e-13	4	Cebpb
3.69902e-17	-0.685997	0.838	0.947	4.79504e-13	4	Mycbp2
3.81934e-17	-1.33124	0.278	0.584	4.95101e-13	4	Rab24
4.32847e-17	-1.54158	0.152	0.482	5.611e-13	4	Cdh1
4.55841e-17	1.74138	0.273	0.087	5.90907e-13	4	Cish
5.16823e-17	-3.2606	0.03	0.317	6.69957e-13	4	Zdhhc19
5.18732e-17	-0.342387	1	1	6.72432e-13	4	Rpl29
5.19066e-17	-1.16237	0.384	0.664	6.72865e-13	4	Mrpl42
5.78772e-17	2.03181	0.278	0.094	7.50262e-13	4	Zc3h7b
6.57522e-17	-0.539457	0.934	0.98	8.52346e-13	4	Gnb2
6.77521e-17	-1.61651	0.207	0.509	8.78271e-13	4	Mtarc2
7.20985e-17	0.585684	1	0.999	9.34613e-13	4	Srgn
7.37063e-17	-0.61929	0.909	0.973	9.55455e-13	4	Slc25a5
7.68403e-17	0.77405	0.949	0.832	9.96081e-13	4	Dapp1
7.73373e-17	-0.948118	0.495	0.779	1.00252e-12	4	Diaph2
7.75434e-17	-0.494019	0.904	0.981	1.0052e-12	4	Hspa5
7.9188e-17	1.79733	0.328	0.125	1.02651e-12	4	Arpin
8.05228e-17	-1.17222	0.374	0.652	1.04382e-12	4	Cib1
8.20349e-17	-1.51753	0.152	0.476	1.06342e-12	4	Zfp652
8.7256e-17	-1.55963	0.192	0.504	1.1311e-12	4	Coq2
8.74998e-17	-1.20531	0.323	0.623	1.13426e-12	4	Rpp21
9.03633e-17	-2.3193	0.076	0.374	1.17138e-12	4	Cd300lf
9.13303e-17	3.05875	0.121	0.02	1.18392e-12	4	Myo10
1.1308e-16	0.867125	0.96	0.954	1.46586e-12	4	Fnbp1
1.14302e-16	1.54301	0.571	0.339	1.4817e-12	4	H2-Q4
1.18326e-16	-0.901263	0.515	0.77	1.53386e-12	4	Mpp6
1.2697e-16	0.703388	0.914	0.867	1.64591e-12	4	Gnb1
1.32151e-16	-0.793913	0.838	0.954	1.71307e-12	4	Hmgb1
1.32684e-16	0.754789	0.97	0.918	1.71999e-12	4	Wipf1
1.35074e-16	-0.286622	1	1	1.75097e-12	4	Rps18
1.36366e-16	1.46844	0.47	0.232	1.76772e-12	4	Tspan33
1.44767e-16	-1.65876	0.157	0.471	1.87661e-12	4	Ryr1
1.47269e-16	-1.11018	0.389	0.683	1.90905e-12	4	Igsf8
1.57778e-16	-1.80696	0.146	0.453	2.04528e-12	4	Elmo2
1.92077e-16	3.99574	0.056	0.003	2.48989e-12	4	C1qtnf6
1.93375e-16	-1.01274	0.389	0.711	2.50672e-12	4	Cass4
1.94157e-16	3.82171	0.056	0.003	2.51685e-12	4	Tox2
2.04276e-16	-2.97235	0.03	0.31	2.64803e-12	4	Def6
2.55039e-16	-1.60111	0.197	0.496	3.30607e-12	4	Ech1
2.59556e-16	-0.275545	1	1	3.36463e-12	4	Rps13
2.66202e-16	1.25137	0.626	0.408	3.45078e-12	4	Mvp
2.81532e-16	1.72738	0.404	0.187	3.64949e-12	4	Cdk17
2.85969e-16	-0.74991	0.303	0.663	3.70701e-12	4	Lcp2
2.97504e-16	2.98367	0.192	0.05	3.85655e-12	4	Hopx
3.01413e-16	-3.1992	0.04	0.316	3.90722e-12	4	Slc43a2
3.03924e-16	-0.755847	0.667	0.865	3.93977e-12	4	Tmed10
3.5519e-16	1.40214	0.515	0.267	4.60433e-12	4	Rab20
3.63152e-16	-0.283694	1	1	4.70754e-12	4	Rpl18a
3.71232e-16	1.7763	0.394	0.179	4.81228e-12	4	Tmem19
3.85269e-16	-2.42711	0.101	0.388	4.99424e-12	4	Bcl11a
4.23625e-16	-1.61972	0.192	0.495	5.49145e-12	4	Apba1
4.44703e-16	-0.690581	0.732	0.916	5.76469e-12	4	Pitpna
4.48266e-16	-1.35896	0.293	0.591	5.81087e-12	4	Hepacam2
4.6026e-16	-3.25692	0.035	0.307	5.96635e-12	4	Il16
4.66555e-16	-1.56658	0.222	0.525	6.04795e-12	4	Phactr2
4.87519e-16	1.35902	0.641	0.453	6.31971e-12	4	Stat1
4.9559e-16	1.64211	0.354	0.146	6.42434e-12	4	Lnx2
4.97366e-16	-1.32416	0.293	0.593	6.44736e-12	4	Tiam1
5.091e-16	-2.51795	0.061	0.346	6.59946e-12	4	Rnf144b
5.418e-16	1.58556	0.763	0.585	7.02335e-12	4	Nedd4l
5.93594e-16	1.44876	0.808	0.673	7.69476e-12	4	Htr7
6.44799e-16	-0.938023	0.525	0.763	8.35853e-12	4	Abi3
6.63472e-16	-3.09956	0.04	0.312	8.60059e-12	4	Ppil3
6.73463e-16	-1.97826	0.101	0.393	8.73011e-12	4	Atic
6.76399e-16	-2.03689	0.247	0.531	8.76816e-12	4	Dhx40
6.8526e-16	1.63881	0.379	0.164	8.88303e-12	4	Pvr
6.92193e-16	-0.967598	0.515	0.754	8.9729e-12	4	Retreg1
7.16075e-16	-1.49046	0.207	0.507	9.28248e-12	4	Tmem219
7.61016e-16	-2.3838	0.061	0.345	9.86505e-12	4	Mxd4
8.16872e-16	-1.31238	0.232	0.537	1.05891e-11	4	Imp3
8.39472e-16	-1.22073	0.348	0.626	1.08821e-11	4	Ralbp1
8.44655e-16	-1.03297	0.374	0.664	1.09493e-11	4	Polr1h
8.4583e-16	-0.621424	0.773	0.936	1.09645e-11	4	Nop10
8.72122e-16	-0.901218	0.485	0.749	1.13053e-11	4	Mrpl57
9.06443e-16	-0.493441	1	0.998	1.17502e-11	4	Junb
9.36464e-16	-1.39244	0.242	0.535	1.21394e-11	4	Ptpa
1.04776e-15	-1.07061	0.399	0.664	1.35821e-11	4	Epn1
1.07448e-15	1.49223	0.626	0.422	1.39285e-11	4	Gnai3
1.10967e-15	-0.973682	0.51	0.744	1.43846e-11	4	Ostc
1.1927e-15	-1.18887	0.444	0.7	1.54609e-11	4	Gcnt2
1.20293e-15	1.68498	0.631	0.439	1.55936e-11	4	Nampt
1.20457e-15	2.22561	0.177	0.044	1.56148e-11	4	Bcl2a1c
1.25129e-15	-0.829509	0.621	0.8	1.62205e-11	4	Asah1
1.28505e-15	-0.25376	1	1	1.6658e-11	4	Rpl18
1.33932e-15	-1.05137	0.278	0.599	1.73616e-11	4	Pmepa1
1.36122e-15	0.855088	0.854	0.686	1.76455e-11	4	Rab10
1.36291e-15	-0.930101	0.53	0.753	1.76674e-11	4	Wdr83os
1.36407e-15	0.897382	0.798	0.611	1.76825e-11	4	Nup98
1.3979e-15	-1.07005	0.601	0.816	1.8121e-11	4	Antxr2
1.41679e-15	-1.53477	0.162	0.463	1.83659e-11	4	Ccdc85b
1.43104e-15	-2.29078	0.106	0.384	1.85506e-11	4	Ctnnbip1
1.47235e-15	0.796397	0.843	0.677	1.90861e-11	4	Ggta1
1.47799e-15	-2.69231	0.035	0.309	1.91592e-11	4	Arl11
1.48322e-15	-1.27526	0.222	0.533	1.9227e-11	4	Tbxas1
1.50873e-15	-0.54419	0.919	0.977	1.95576e-11	4	Ifitm3
1.51772e-15	-1.17803	0.308	0.616	1.96742e-11	4	Slc1a5
1.58071e-15	-0.778509	0.571	0.803	2.04907e-11	4	Fyb
1.60613e-15	-0.271504	1	1	2.08202e-11	4	Rpl17
1.61891e-15	3.45397	0.374	0.173	2.09859e-11	4	Ccl5
1.70302e-15	4.34624	0.056	0.004	2.20763e-11	4	H2-M2
1.75592e-15	-0.704953	0.682	0.874	2.27619e-11	4	Mdh1
1.78907e-15	-0.635181	0.803	0.927	2.31917e-11	4	Ndufb8
1.82285e-15	-1.10486	0.333	0.634	2.36297e-11	4	Rps6ka1
1.83745e-15	-1.63237	0.116	0.421	2.38189e-11	4	Cyp4f16
1.87038e-15	1.88635	0.596	0.397	2.42458e-11	4	Pfkfb3
1.87186e-15	-0.725772	0.545	0.811	2.42649e-11	4	Cd48
1.94855e-15	-1.2606	0.313	0.604	2.52591e-11	4	Mta3
2.07046e-15	1.0598	0.722	0.527	2.68394e-11	4	Fbxo11
2.31553e-15	-1.09787	0.333	0.653	3.00163e-11	4	Stt3b
2.40947e-15	-2.46714	0.066	0.342	3.1234e-11	4	Ctc1
2.46029e-15	-2.5412	0.051	0.32	3.18928e-11	4	Vsir
2.4762e-15	-2.27528	0.096	0.379	3.20989e-11	4	Svil
2.55249e-15	-1.36596	0.253	0.537	3.30879e-11	4	Cklf
2.62373e-15	-1.42082	0.237	0.524	3.40114e-11	4	Gars
2.6803e-15	2.29413	0.323	0.135	3.47448e-11	4	Rcsd1
2.71203e-15	-2.28692	0.111	0.393	3.5156e-11	4	Cks1b
2.71236e-15	-2.84403	0.045	0.312	3.51603e-11	4	Rasal3
2.83588e-15	-2.31353	0.081	0.36	3.67616e-11	4	Hlcs
2.89809e-15	-2.92131	0.051	0.316	3.75679e-11	4	Tmem150b
2.94414e-15	-1.39292	0.212	0.523	3.81648e-11	4	Frrs1
3.16019e-15	-2.2019	0.091	0.367	4.09656e-11	4	Prkacb
3.22824e-15	-1.87256	0.136	0.42	4.18477e-11	4	Dcaf12
3.35115e-15	-1.24077	0.192	0.505	4.3441e-11	4	Nfatc1
3.6029e-15	2.74065	0.348	0.163	4.67044e-11	4	Cd1d1
3.69979e-15	-1.67427	0.182	0.465	4.79604e-11	4	Parp1
3.78211e-15	-0.565872	0.778	0.916	4.90276e-11	4	Tomm20
3.93633e-15	0.537396	0.995	0.996	5.10266e-11	4	Sec61b
4.23844e-15	-2.70315	0.04	0.307	5.49429e-11	4	Ptpn7
4.25345e-15	-2.0623	0.086	0.374	5.51374e-11	4	Fam189a2
4.46666e-15	-1.70375	0.091	0.377	5.79014e-11	4	Rnf150
4.50996e-15	-0.489975	0.939	0.984	5.84626e-11	4	Ywhah
4.51108e-15	1.24234	0.545	0.305	5.84772e-11	4	Clasp1
4.60856e-15	-0.735198	0.621	0.825	5.97407e-11	4	P4hb
4.66627e-15	2.08494	0.278	0.101	6.04889e-11	4	Ndrg1
4.82171e-15	2.72608	0.278	0.105	6.25038e-11	4	Gnb4
4.97497e-15	-1.05129	0.399	0.676	6.44905e-11	4	Hipk1
5.04103e-15	-2.16147	0.056	0.324	6.53469e-11	4	9930111J21Rik2
5.0732e-15	-1.83251	0.101	0.386	6.57639e-11	4	Ggt5
5.11629e-15	-0.273165	1	1	6.63225e-11	4	Rpl15
5.41085e-15	0.554135	0.98	0.985	7.01409e-11	4	Grb2
5.51175e-15	-0.73622	0.212	0.561	7.14488e-11	4	Scimp
5.72359e-15	-2.39523	0.066	0.337	7.41948e-11	4	Ssx2ip
5.87905e-15	3.88027	0.061	0.005	7.62102e-11	4	Mettl27
5.99836e-15	1.12285	0.742	0.599	7.77568e-11	4	Scamp2
6.26033e-15	-0.871303	0.399	0.701	8.11527e-11	4	Ccr1
6.61381e-15	-1.39481	0.172	0.481	8.57348e-11	4	Rhoh
6.67051e-15	0.957973	0.985	0.962	8.64699e-11	4	Atp6v0c
6.67826e-15	-0.270974	1	1	8.65702e-11	4	Rps4x
6.74517e-15	-0.858159	0.616	0.805	8.74376e-11	4	Itch
6.85673e-15	-1.75825	0.076	0.358	8.88838e-11	4	Mef2c
6.961e-15	-3.11665	0.035	0.293	9.02355e-11	4	Ublcp1
7.22553e-15	-0.735297	0.672	0.902	9.36646e-11	4	Ahr
7.43114e-15	-0.97729	0.384	0.665	9.63299e-11	4	Per1
7.44491e-15	-1.06581	0.364	0.654	9.65084e-11	4	Wdfy3
7.70471e-15	-1.11901	0.232	0.54	9.98762e-11	4	Rnf166
7.77051e-15	-0.25057	1	1	1.00729e-10	4	Rps9
7.93181e-15	1.40161	0.551	0.312	1.0282e-10	4	Pde4dip
8.14809e-15	-0.454648	0.975	0.988	1.05624e-10	4	Eif3k
8.14967e-15	-0.52449	0.929	0.983	1.05644e-10	4	H2aj
8.24074e-15	-0.656036	0.879	0.95	1.06825e-10	4	Ankrd11
8.31862e-15	-0.972985	0.485	0.716	1.07834e-10	4	Ago2
8.37462e-15	-3.37515	0.025	0.279	1.0856e-10	4	Cln8
8.54643e-15	-1.18539	0.283	0.583	1.10787e-10	4	Ptpre
8.66307e-15	-1.01985	0.338	0.645	1.12299e-10	4	Kmo
8.68015e-15	-0.650983	0.778	0.925	1.12521e-10	4	Clint1
8.89381e-15	1.75289	0.263	0.091	1.15291e-10	4	Kif1a
9.16146e-15	0.889219	0.864	0.738	1.1876e-10	4	Ikbkb
9.38556e-15	1.02389	0.828	0.667	1.21665e-10	4	Trip12
1.02545e-14	2.46555	0.333	0.142	1.3293e-10	4	Cd36
1.07649e-14	-2.04201	0.076	0.353	1.39546e-10	4	Rmnd5b
1.11353e-14	-3.01258	0.035	0.291	1.44347e-10	4	Camkk1
1.16266e-14	-1.2123	0.298	0.58	1.50715e-10	4	Eci2
1.18233e-14	-2.55016	0.051	0.313	1.53265e-10	4	Dgkz
1.21925e-14	-2.3574	0.056	0.319	1.58051e-10	4	Cbr3
1.21927e-14	-2.60119	0.056	0.32	1.58053e-10	4	Wls
1.22024e-14	-2.22665	0.081	0.352	1.5818e-10	4	Nucb2
1.27318e-14	-0.707478	0.707	0.869	1.65042e-10	4	Dbnl
1.3298e-14	1.31411	0.803	0.667	1.72382e-10	4	Arhgap31
1.50242e-14	1.66245	0.434	0.22	1.94759e-10	4	Rcl1
1.52093e-14	-0.815042	0.495	0.769	1.97158e-10	4	Cebpz
1.60582e-14	-2.4823	0.051	0.311	2.08162e-10	4	Ccdc69
1.64328e-14	-2.40798	0.071	0.333	2.13019e-10	4	Rpa1
1.83137e-14	-0.983015	0.495	0.74	2.374e-10	4	Tut4
1.91159e-14	-1.79309	0.066	0.336	2.478e-10	4	Slc6a13
2.03262e-14	-0.692919	0.697	0.87	2.63488e-10	4	Bri3bp
2.08083e-14	-0.979207	0.621	0.804	2.69738e-10	4	Ston2
2.08775e-14	-1.45036	0.197	0.481	2.70634e-10	4	Anks1
2.17873e-14	-1.91627	0.101	0.374	2.82429e-10	4	Smim26
2.23142e-14	-0.606715	0.904	0.957	2.89259e-10	4	Prelid1
2.28539e-14	0.901203	0.914	0.847	2.96255e-10	4	Cers6
2.33339e-14	-2.39295	0.071	0.335	3.02477e-10	4	Siglecf
2.38675e-14	-0.414972	0.98	0.999	3.09395e-10	4	Gdi2
2.55697e-14	-2.41929	0.081	0.342	3.31459e-10	4	Rtl8b
2.73093e-14	4.09528	0.045	0.003	3.54011e-10	4	Igsf3
2.88967e-14	-2.02745	0.106	0.377	3.74588e-10	4	Lrmp
2.89314e-14	1.80161	0.278	0.104	3.75038e-10	4	Traf2
2.90756e-14	-1.17418	0.298	0.584	3.76907e-10	4	Leprotl1
3.14718e-14	2.25878	0.146	0.034	4.07969e-10	4	Olfr920
3.26674e-14	-1.58822	0.152	0.433	4.23468e-10	4	Susd3
3.27281e-14	-0.683066	0.525	0.801	4.24255e-10	4	Csk
3.38971e-14	1.68473	0.348	0.154	4.39408e-10	4	Osgin2
3.41627e-14	-2.26179	0.061	0.324	4.42851e-10	4	Ipcef1
3.70258e-14	-1.92179	0.111	0.379	4.79965e-10	4	Ndufaf7
3.71929e-14	2.24229	0.222	0.071	4.82131e-10	4	Ldlrad4
3.78939e-14	1.97855	0.338	0.152	4.91218e-10	4	Plxnd1
3.90727e-14	-1.40865	0.197	0.478	5.06499e-10	4	Mak16
3.92865e-14	2.90977	0.172	0.046	5.0927e-10	4	Nol4l
4.11563e-14	-1.80272	0.111	0.386	5.3351e-10	4	Aldoc
4.31554e-14	-0.869846	0.46	0.723	5.59424e-10	4	B4galt6
4.45691e-14	-1.85892	0.101	0.376	5.7775e-10	4	Vps13c
4.62893e-14	1.47397	0.399	0.189	6.00048e-10	4	Sfmbt1
4.92034e-14	-1.26692	0.288	0.562	6.37824e-10	4	Taf13
5.04847e-14	1.16761	0.606	0.378	6.54434e-10	4	Nfil3
5.058e-14	1.4147	0.505	0.289	6.55668e-10	4	Uap1
5.23656e-14	-0.835362	0.52	0.745	6.78815e-10	4	5031439G07Rik
5.42026e-14	1.37321	0.586	0.401	7.02629e-10	4	Mthfd2
5.56723e-14	-0.613202	0.662	0.873	7.2168e-10	4	Soat1
5.62415e-14	-0.983378	0.429	0.686	7.29058e-10	4	Sulf2
5.6748e-14	-1.26342	0.222	0.516	7.35625e-10	4	Mdn1
5.85208e-14	-0.905452	0.449	0.7	7.58606e-10	4	Tomm5
6.13392e-14	-1.43121	0.162	0.452	7.9514e-10	4	Tgfbr2
6.65468e-14	1.45095	0.561	0.359	8.62646e-10	4	Foxn2
6.75247e-14	1.72407	0.424	0.222	8.75322e-10	4	Sepsecs
7.01312e-14	-0.237137	1	1	9.09111e-10	4	Rps3a1
7.08536e-14	-2.17017	0.091	0.349	9.18475e-10	4	Prss30
7.74279e-14	-1.28501	0.323	0.564	1.0037e-09	4	Comt
7.88945e-14	-1.03275	0.409	0.661	1.02271e-09	4	Tecr
9.74894e-14	-1.24135	0.268	0.543	1.26376e-09	4	Cd209c
9.93383e-14	-0.903242	0.389	0.643	1.28772e-09	4	Tsc22d4
1.05201e-13	-1.75857	0.111	0.383	1.36372e-09	4	Grk6
1.08349e-13	-1.16387	0.298	0.565	1.40452e-09	4	Pts
1.19006e-13	1.83596	0.253	0.089	1.54267e-09	4	Zfp810
1.19361e-13	-1.73399	0.106	0.374	1.54728e-09	4	Pnpo
1.2114e-13	-0.876538	0.449	0.699	1.57034e-09	4	Lsm7
1.28515e-13	-0.991747	0.333	0.61	1.66595e-09	4	Sec24b
1.32945e-13	3.30769	0.076	0.01	1.72337e-09	4	Cdkn2a
1.35441e-13	1.46957	0.399	0.197	1.75572e-09	4	Sav1
1.36992e-13	5.66817	0.035	0.001	1.77582e-09	4	Il34
1.38264e-13	-1.42298	0.232	0.499	1.79231e-09	4	Ggh
1.42838e-13	-1.43876	0.167	0.444	1.85161e-09	4	Nsmaf
1.43263e-13	-0.898935	0.505	0.744	1.85712e-09	4	Tor1aip1
1.45026e-13	-0.825619	0.551	0.789	1.87997e-09	4	Ltc4s
1.47552e-13	1.24673	0.495	0.281	1.91271e-09	4	Ino80d
1.55689e-13	5.6511	0.051	0.004	2.0182e-09	4	Itgb8
1.59555e-13	0.476676	0.975	0.954	2.06832e-09	4	Arf4
1.65105e-13	-1.10923	0.303	0.584	2.14025e-09	4	Kdm7a
1.72177e-13	0.480234	0.995	0.998	2.23193e-09	4	Sub1
1.76375e-13	-0.896616	0.46	0.706	2.28635e-09	4	Degs1
1.79816e-13	-0.862238	0.404	0.68	2.33095e-09	4	Dpm3
1.84528e-13	1.65471	0.449	0.252	2.39203e-09	4	Aplp2
2.0405e-13	-1.91115	0.086	0.346	2.64511e-09	4	Fuca2
2.09986e-13	-2.071	0.091	0.346	2.72205e-09	4	Arhgap4
2.19135e-13	-1.75968	0.136	0.398	2.84065e-09	4	Klhl18
2.21052e-13	-1.24695	0.182	0.464	2.8655e-09	4	Itpr2
2.25814e-13	-0.71121	0.727	0.867	2.92723e-09	4	Anapc11
2.2724e-13	-3.36961	0.025	0.257	2.94571e-09	4	Rbm43
2.33343e-13	-2.30346	0.066	0.314	3.02483e-09	4	Nbeal2
2.36769e-13	-1.65633	0.121	0.39	3.06924e-09	4	Slc29a1
2.38756e-13	-1.85841	0.086	0.347	3.095e-09	4	Cln3
2.41299e-13	-2.33886	0.066	0.315	3.12796e-09	4	AI467606
2.42137e-13	-0.787249	0.566	0.751	3.13882e-09	4	Cuta
2.42234e-13	-1.22117	0.247	0.517	3.14008e-09	4	Cisd1
2.44835e-13	0.639554	0.985	0.949	3.1738e-09	4	Rgs1
2.57634e-13	-2.52183	0.066	0.309	3.3397e-09	4	Add3
2.64762e-13	1.07258	0.616	0.408	3.43211e-09	4	Rbbp8
2.75666e-13	-1.71697	0.101	0.365	3.57346e-09	4	Pdxk
2.75806e-13	-1.06679	0.303	0.575	3.57527e-09	4	Dym
2.76431e-13	-1.75914	0.101	0.366	3.58337e-09	4	Tfrc
2.83786e-13	1.9262	0.258	0.097	3.67872e-09	4	Rgmb
2.84073e-13	-1.38074	0.242	0.509	3.68244e-09	4	Slc66a2
3.04042e-13	4.31767	0.04	0.002	3.94129e-09	4	Eno2
3.12529e-13	2.65626	0.141	0.034	4.05131e-09	4	Gypc
3.25647e-13	-0.509658	0.848	0.962	4.22136e-09	4	Dad1
3.27809e-13	-0.274102	1	1	4.24939e-09	4	Rpl14
3.41089e-13	-2.14534	0.076	0.332	4.42154e-09	4	Nceh1
3.58758e-13	-1.17821	0.253	0.535	4.65057e-09	4	Creld2
3.68019e-13	-0.621699	0.677	0.871	4.77063e-09	4	Gpsm3
3.71121e-13	-0.411724	0.965	0.993	4.81084e-09	4	Eif3f
3.74834e-13	-2.00801	0.086	0.338	4.85898e-09	4	Ocstamp
3.76891e-13	-0.996093	0.308	0.597	4.88564e-09	4	Glrx5
4.15927e-13	-1.0678	0.141	0.43	5.39166e-09	4	Hhex
4.35155e-13	1.35529	0.5	0.298	5.64091e-09	4	Tnip1
4.42632e-13	-1.19465	0.227	0.509	5.73783e-09	4	Fkbp4
4.50725e-13	-0.848721	0.525	0.719	5.84275e-09	4	Anp32a
4.51348e-13	-0.495546	0.965	0.995	5.85082e-09	4	Jund
4.60288e-13	-1.07833	0.293	0.566	5.96671e-09	4	Hmgcl
4.72789e-13	2.734	0.217	0.074	6.12877e-09	4	Tm4sf5
4.75527e-13	-1.53576	0.182	0.44	6.16426e-09	4	Tor1a
4.82882e-13	-0.992499	0.439	0.675	6.2596e-09	4	Atf6
4.86264e-13	-1.45436	0.182	0.445	6.30344e-09	4	Mical1
4.90244e-13	-2.38074	0.061	0.305	6.35503e-09	4	Cebpd
5.04311e-13	-0.86183	0.556	0.79	6.53739e-09	4	Cdk14
5.17368e-13	-0.714166	0.47	0.727	6.70664e-09	4	Akr7a5
5.42607e-13	1.51341	0.52	0.317	7.03381e-09	4	Msi2
5.45732e-13	1.45732	0.485	0.277	7.07432e-09	4	Polr3c
5.57826e-13	-1.70133	0.111	0.368	7.2311e-09	4	Zcchc2
5.65922e-13	-0.773483	0.591	0.762	7.33605e-09	4	Gstp1
5.74037e-13	-0.764909	0.722	0.866	7.44124e-09	4	Anp32b
5.99597e-13	-0.661528	0.702	0.875	7.77258e-09	4	Ndfip1
6.04223e-13	-0.774109	0.601	0.789	7.83254e-09	4	Grk2
6.14309e-13	-2.90472	0.04	0.273	7.96328e-09	4	Zfyve28
6.55434e-13	2.15102	0.136	0.032	8.49638e-09	4	Cnn3
6.65763e-13	-0.984079	0.439	0.672	8.63028e-09	4	Commd8
6.68814e-13	-2.38982	0.066	0.308	8.66984e-09	4	Stard9
6.69756e-13	1.48257	0.343	0.154	8.68205e-09	4	Rufy3
6.91016e-13	-1.00561	0.308	0.581	8.95763e-09	4	Dnajc15
6.99448e-13	-0.922496	0.389	0.64	9.06694e-09	4	Rpn2
7.07413e-13	0.815312	0.848	0.726	9.1702e-09	4	Slamf7
7.09039e-13	-2.40874	0.051	0.291	9.19128e-09	4	Cd200r1
7.145e-13	5.82863	0.076	0.011	9.26207e-09	4	Il12b
7.15296e-13	-2.41252	0.121	0.369	9.27239e-09	4	Dut
7.28702e-13	-0.638959	0.763	0.884	9.44617e-09	4	Snu13
7.45431e-13	-1.74497	0.167	0.422	9.66302e-09	4	Itpkb
7.63527e-13	-1.093	0.333	0.585	9.89761e-09	4	Rab4b
7.71612e-13	-0.249398	1	1	1.00024e-08	4	Rps7
7.95522e-13	1.18078	0.495	0.286	1.03124e-08	4	Zfp217
8.53311e-13	-0.562092	0.904	0.975	1.10615e-08	4	Ptms
8.61647e-13	-0.620141	0.566	0.812	1.11695e-08	4	Tmed5
8.67715e-13	-0.734511	0.652	0.809	1.12482e-08	4	Uqcc2
9.1567e-13	-2.07819	0.076	0.321	1.18698e-08	4	Fam111a
9.48142e-13	1.68611	0.293	0.122	1.22908e-08	4	Specc1
9.50318e-13	-0.640624	0.545	0.755	1.2319e-08	4	Acp5
9.57284e-13	-0.98427	0.374	0.623	1.24093e-08	4	Eif4ebp2
1.01723e-12	1.13184	0.697	0.576	1.31864e-08	4	Cyfip1
1.0376e-12	-3.51733	0.02	0.24	1.34505e-08	4	Nqo2
1.12402e-12	-1.17737	0.222	0.501	1.45707e-08	4	Plpp5
1.13483e-12	-0.471383	0.944	0.981	1.47108e-08	4	Cnbp
1.1447e-12	0.92245	0.707	0.531	1.48387e-08	4	Smap2
1.14839e-12	0.840801	0.929	0.815	1.48865e-08	4	Rab8b
1.1512e-12	0.471719	0.98	0.985	1.4923e-08	4	Chchd2
1.20571e-12	-0.828685	0.5	0.733	1.56296e-08	4	Afdn
1.28054e-12	-0.462002	0.788	0.936	1.65996e-08	4	Tgfb1
1.31096e-12	-0.879353	0.434	0.685	1.6994e-08	4	Klf4
1.34269e-12	2.65025	0.146	0.038	1.74053e-08	4	Oasl1
1.35344e-12	-0.573848	0.758	0.919	1.75447e-08	4	H2-DMb2
1.37635e-12	-1.30494	0.192	0.457	1.78416e-08	4	Midn
1.51302e-12	0.969499	0.687	0.536	1.96132e-08	4	Cep350
1.55023e-12	1.38823	0.545	0.365	2.00956e-08	4	Vopp1
1.58459e-12	-0.653609	0.465	0.755	2.0541e-08	4	Cybb
1.61105e-12	-0.651736	0.641	0.856	2.08841e-08	4	Nptn
1.6515e-12	-1.36195	0.242	0.502	2.14084e-08	4	Tsc22d3
1.65843e-12	-0.251268	1	1	2.14982e-08	4	Rpl36
1.78636e-12	-1.43284	0.202	0.461	2.31566e-08	4	Exoc6
1.84991e-12	-1.57738	0.141	0.395	2.39804e-08	4	Bscl2
1.85569e-12	-1.21613	0.222	0.482	2.40553e-08	4	Mospd3
1.86698e-12	-1.40509	0.192	0.451	2.42016e-08	4	Txnip
1.88586e-12	1.09728	0.566	0.351	2.44464e-08	4	Csnk1g1
1.88676e-12	-1.27257	0.202	0.463	2.44581e-08	4	Ddrgk1
2.02686e-12	-1.50856	0.187	0.436	2.62742e-08	4	3110082I17Rik
2.12383e-12	-0.806092	0.561	0.76	2.75312e-08	4	Aprt
2.1333e-12	-1.18826	0.242	0.504	2.7654e-08	4	Ap2a2
2.14252e-12	-1.663	0.162	0.407	2.77734e-08	4	Agpat5
2.18343e-12	-1.20573	0.242	0.504	2.83039e-08	4	Isyna1
2.19538e-12	-0.227202	1	1	2.84587e-08	4	Rps15a
2.23447e-12	-1.25347	0.182	0.447	2.89655e-08	4	Tnfrsf13b
2.24332e-12	-1.76588	0.116	0.363	2.90802e-08	4	Slc44a2
2.25109e-12	-0.469757	0.949	0.964	2.91809e-08	4	Atp5c1
2.3498e-12	1.45978	0.47	0.275	3.04605e-08	4	Gtf2a1
2.38829e-12	0.693849	1	0.988	3.09594e-08	4	Dock10
2.43737e-12	1.02825	0.934	0.875	3.15956e-08	4	Gphn
2.45457e-12	-1.07735	0.348	0.587	3.18186e-08	4	Chmp5
2.48704e-12	0.474478	0.98	0.964	3.22395e-08	4	Ube2d3
2.50507e-12	-0.491507	0.965	0.997	3.24732e-08	4	Ucp2
2.54405e-12	-1.09172	0.278	0.542	3.29785e-08	4	Npm3
2.61385e-12	-2.00282	0.081	0.32	3.38833e-08	4	Plekhg3
2.62725e-12	-3.88077	0.015	0.226	3.4057e-08	4	Hacd4
2.6827e-12	0.73587	0.889	0.821	3.47759e-08	4	Adam19
2.72789e-12	1.78585	0.359	0.179	3.53617e-08	4	Stard7
2.93407e-12	-1.3145	0.232	0.486	3.80343e-08	4	Mtln
2.98676e-12	-3.78998	0.015	0.225	3.87174e-08	4	Amacr
3.03661e-12	-1.30366	0.237	0.491	3.93636e-08	4	Pdia4
3.13226e-12	-0.538526	0.828	0.938	4.06035e-08	4	Snrpf
3.21006e-12	-0.444649	0.944	0.98	4.1612e-08	4	Ndufa13
3.28013e-12	0.651306	0.879	0.767	4.25203e-08	4	Rab14
3.35184e-12	0.565167	0.985	0.962	4.34499e-08	4	Pim1
3.39567e-12	0.804104	0.838	0.699	4.40181e-08	4	Huwe1
3.47533e-12	1.77003	0.333	0.154	4.50507e-08	4	Wdr91
3.67356e-12	-0.705919	0.606	0.804	4.76203e-08	4	Cd2ap
3.7002e-12	1.40661	0.374	0.184	4.79656e-08	4	Itga5
3.75997e-12	-0.690263	0.641	0.822	4.87405e-08	4	Ppp1r11
3.8063e-12	1.2796	0.596	0.402	4.93411e-08	4	Tmcc1
3.82429e-12	-3.58721	0.02	0.231	4.95743e-08	4	Rtn4rl1
4.0125e-12	1.42949	0.414	0.213	5.20141e-08	4	Renbp
4.12194e-12	-1.91572	0.086	0.324	5.34327e-08	4	Pmm1
4.14878e-12	-2.27229	0.071	0.3	5.37806e-08	4	1190007I07Rik
4.36774e-12	-0.21012	1	1	5.6619e-08	4	Rps27a
4.39881e-12	1.08738	0.702	0.578	5.70218e-08	4	Riok3
4.42165e-12	-0.686388	0.677	0.828	5.73178e-08	4	Lsm6
4.58151e-12	-1.26153	0.187	0.453	5.93901e-08	4	Rassf5
4.63479e-12	-0.913477	0.258	0.534	6.00808e-08	4	Dck
4.65325e-12	-1.13691	0.202	0.462	6.03201e-08	4	Trim12a
4.67283e-12	2.17339	0.273	0.115	6.0574e-08	4	Oasl2
4.78695e-12	-0.572522	0.727	0.873	6.20533e-08	4	Plekho1
4.86293e-12	1.2041	0.869	0.794	6.30382e-08	4	Cstb
5.35657e-12	-1.63014	0.076	0.316	6.94372e-08	4	Foxo3
5.53571e-12	-0.861974	0.434	0.657	7.17594e-08	4	Higd1a
5.53621e-12	-2.49254	0.051	0.273	7.17659e-08	4	Eef2k
5.63712e-12	-1.21631	0.202	0.459	7.3074e-08	4	Por
5.68718e-12	2.68762	0.096	0.018	7.37229e-08	4	Crip2
5.93812e-12	-1.16436	0.273	0.52	7.69758e-08	4	Morc3
5.98822e-12	-1.44166	0.126	0.379	7.76253e-08	4	Lair1
6.4044e-12	0.399361	1	0.998	8.30203e-08	4	Ifi30
6.56414e-12	0.846172	0.813	0.613	8.5091e-08	4	Tnfaip3
6.84174e-12	-0.627545	0.49	0.747	8.86894e-08	4	Susd6
7.04398e-12	-0.614087	0.808	0.923	9.13111e-08	4	Cox7a2l
7.19546e-12	-1.4463	0.182	0.427	9.32747e-08	4	Mfsd10
7.50224e-12	0.680715	0.96	0.932	9.72516e-08	4	Sumo2
7.66675e-12	1.5705	0.414	0.227	9.93841e-08	4	Mical3
7.85589e-12	-1.24646	0.217	0.468	1.01836e-07	4	Siva1
7.94646e-12	-0.285619	1	1	1.0301e-07	4	Rpl7a
7.97614e-12	-0.423333	0.889	0.972	1.03395e-07	4	Vamp8
8.02324e-12	1.28829	0.657	0.516	1.04005e-07	4	Niban1
8.03793e-12	0.5776	0.934	0.903	1.04196e-07	4	Arpp19
8.36507e-12	3.11122	0.061	0.007	1.08436e-07	4	Mex3b
8.36507e-12	3.11122	0.061	0.007	1.08436e-07	4	Eid2
8.43391e-12	2.84374	0.101	0.02	1.09329e-07	4	Epop
8.57069e-12	2.51032	0.091	0.016	1.11102e-07	4	St8sia6
8.78617e-12	1.26939	0.515	0.322	1.13895e-07	4	Dok1
8.85351e-12	-1.41571	0.232	0.482	1.14768e-07	4	Naga
8.91087e-12	1.94025	0.146	0.039	1.15512e-07	4	Utf1
9.11848e-12	-2.53162	0.04	0.257	1.18203e-07	4	Nif3l1
9.17517e-12	-2.2925	0.045	0.266	1.18938e-07	4	Dynlt1b
9.31985e-12	2.31547	0.242	0.096	1.20813e-07	4	Hmgn3
9.82246e-12	-1.02357	0.323	0.584	1.27329e-07	4	Fkbp2
9.98157e-12	-1.83278	0.116	0.354	1.29391e-07	4	Trit1
1.06597e-11	-1.31982	0.202	0.451	1.38182e-07	4	Card9
1.10616e-11	0.412283	1	1	1.43391e-07	4	Actb
1.1484e-11	-0.568332	0.803	0.902	1.48868e-07	4	Tmem160
1.16948e-11	-0.869503	0.313	0.577	1.516e-07	4	Prkd3
1.17694e-11	1.84735	0.237	0.09	1.52566e-07	4	Tmco4
[truncated: 870 more rows]

## Sheet: Cluster 5
p_val	avg_log2FC	pct.1	pct.2	p_val_adj	cluster	gene
[truncated: 1,659 more rows]

[truncated: 1 more sheets: Cluster 6]
